# Supplementary material for: Towards a DNA barcode library for Madagascar’s threatened ichthyofauna
Source: PLoS One. 2022 Aug 11;17(8):e0271400. doi: 10.1371/journal.pone.0271400 (PMC9371263; doi:10.1371/journal.pone.0271400)
Supplement: S1 Table — Table with all sequences and associated metadata for the COI, 16S and ND2 gene fragments used in this study. (XLSX) [file pone.0271400.s004.xlsx]

## Sheet: Sheet1
Sortno	Voucher	Freshwater / Marine	Introduced	Included	Species	Family	Clade	Locality	16SAL	Accession_16S	COI	Accession_COI	ND2	Accession_ND2	Seqid		Collector	reference	Year	Date	Habitat	latitude	longitude	Lat_lon	Coordinates_converted	Coordinates_original	Elevation	Pictures	BL	TL	Comments
1	RDR0001	(Freshwater)	No	Yes	Kuhlia sauvagii	Kuhliidae	Actinopterygii	Madagascar	TTTAACGGCCGCGGTATTCTGACCGTGCGAAGGTAGCGTAATCACTTGTCTTTTAAATGGAGACCTGTATGAATGGCATAACGAGGGCTTAACTGTCTCCTTTTTCCAGTCAATGAAATTGATCTCCCCGTGCAGAAGCGGGGATAAAAACATAAGACGAGAAGACCCTATGGAGCTTTAGACACCAAGGTGGCTCGTGTTAAGCACCCCTGAACAAAGGACCAAA	ON611934	AATGTAATCGTTACAGCACATGCCTTTGTAATAATTTTCTTTATAGTAATACCAATTATGATTGGGGGCTTCGGAAACTGGCTGATTCCCCTAATGATCGGCGCTCCTGACATAGCATTCCCTCGAATGAATAATATGAGTTTTTGACTTCTTCCCCCGTCTTTCCTCCTACTCCTAGCCTCCTCAGGGGTAGAAGCTGGAGCAGGAACTGGCTGAACCGTTTACCCGCCTTTAGCCGGCAACCTTGCCCACGCAGGTGCATCTGTTGATTTAACAATCTTCTCCCTTCACCTGGCTGGTGTTTCCTCAATCCTTGGGGCCATTAACTTTATTACAACCATCATTAATATGAAGCCCCCTGCCATCTCCCAGTACCAAACACCTCTATTTGTATGAGCA…	ON604286					F.M. Ratsoavina, A. Rakotoarison, A.M.A. Rakotondrazafy, R.D. Randrianiaina		2011	40672	River, warterfall (32µS, 24.4°C, 16 ppm, 5.03 pH)	-16.9186	49.8649	16.91863 S 49.86492 E	-16.91863,49.86492	16°55.118'S049°51.895'E	3m	1964-1974	90.4	26.16
2	RDR0002	(Freshwater)	No	Yes	Kuhlia rupestris	Kuhliidae	Actinopterygii	Madagascar	TTTAACGGCCGCGGTATCCTAACCGTGCGAAGGTAGCGTAATCACTTGTCTTTTAAATGGAGACCTGTATGAATGGCATAACGAGGGCTTAACTGTCTCCTTTTTCCAGTCAATGAAATTGATCTCTCCGTGCAGAAGCGGAGATAGAAACATAAGACGAGAAGACCCTATGGAGCTTTAGACACCAAGGTAGATCGTGTTAAGCACCTCTAAACAAAGGATCTAAACCCTATGAACCCTACCCTAATGTCTTCGGTTGGGGCGACCGCAGGGAAATAAAAAACCCCCGCGTGGAACGGAAGTACTCTCCCTACTACCAAGAGCTACCGCTCTAATAAACAGAACCTCTGACCTATTAGATCCGGCATGCCGATTAACGAACCAAGTTACCCTAGGGAT…	ON611932	AATGTAATCGTTACAGCACATGCCTTTGTAATAATTTTCTTTATAGTAATACCAATTATGATTGGAGGCTTCGGAAACTGGCTAATTCCCCTAATGATTGGTGCTCCTGATATAGCATTCCCTCGAATGAATAATATGAGTTTCTGACTTCTTCCCCCATCTTTCCTCCTACTCCTAGCCTCCTCCGGGGTAGAAGCTGGAGCAGGAACTGGCTGAACCGTTTACCCGCCTTTAGCCGGCAATCTCGCCCACGCAGGTGCATCTGTTGATTTAACAATTTTCTCCCTTCACCTAGCTGGTGTCTCCTCAATCCTTGGAGCCATTAACTTTATTACAACCATCATTAACATGAAACCCCCTGCCATCTCCCAATACCAAACCCCTCTATTTGTATGAGCA…	ON604283					F.M. Ratsoavina, A. Rakotoarison, A.M.A. Rakotondrazafy, R.D. Randrianiaina		2011	40672	River, warterfall (32µS, 24.4°C, 16 ppm, 5.03 pH)	-16.9186	49.8649	16.91863 S 49.86492 E	-16.91863,49.86492	16°55.118'S049°51.895'E	3m	1975-2026	80.45	94.78
3	RDR0007	(Freshwater)	No	Yes	Kuhlia rupestris	Kuhliidae	Actinopterygii	Madagascar			AATGTAATCGTTACAGCACATGCCTTTGTAATAATTTTCTTTATAGTAATACCAATTATGATTGGAGGCTTCGGAAACTGGCTAATTCCCCTAATGATTGGTGCTCCTGATATAGCATTCCCTCGAATGAATAATATGAGTTTCTGACTTCTTCCCCCATCTTTCCTCCTACTCCTAGCCTCCTCCGGGGTAGAAGCTGGAGCAGGAACTGGCTGAACCGTTTACCCGCCTTTAGCCGGCAATCTCGCCCACGCAGGTGCATCTGTTGATTTGACAATTTTCTCCCTTCACCTAGCTGGTGTCTCCTCAATCCTTGGAGCCATTAACTTTATTACAACCATCATTAACATGAAACCCCCTGCCATCTCCCAATACCAAACCCCTCTATTTGTATGAGCA…	ON604284					F.M. Ratsoavina, A. Rakotoarison, A.M.A. Rakotondrazafy, R.D. Randrianiaina		2011	40672	River, warterfall (32µS, 24.4°C, 16 ppm, 5.03 pH)	-16.9186	49.8649	16.91863 S 49.86492 E	-16.91863,49.86492	16°55.118'S049°51.895'E	3m	no pict	40.25	46.13
4	RDR0009	(Freshwater)	No	Yes	Ambassis cf. ambassis	Ambassidae	Actinopterygii	Madagascar			AATGTAATTGTAACCGCACATGCCTTCGTAATAATTTTTTTTATAGTTATACCAATTATGATTGGAGGCTTCGGAAACTGACTAGTCCCTTTAATAATTGGGGCCCCTGATATGGCGTTTCCCCGAATAAATAATATAAGCTTCTGACTCCTCCCCCCTTCATTTCTCCTACTTCTTGCTTCCTCGGGTGTAGAAGCAGGCGCCGGAACAGGTTGAACTGTTTATCCCCCTCTGGCAAGTAATCTTGCACACGCAGGAGCTTCCGTAGATTTAACAATCTTCTCTCTTCATCTGGCAGGGGTCTCTTCAATCTTGGGAGCAATCAATTTTATTACTACCATTATTAATATAAAACCCCCTGCCGTCACCCAATACCAAACTCCCCTATTTGTTTGGGCT…	ON604016					F.M. Ratsoavina, A. Rakotoarison, A.M.A. Rakotondrazafy, R.D. Randrianiaina		2011	40672	River, warterfall (32µS, 24.4°C, 16 ppm, 5.03 pH)	-16.9186	49.8649	16.91863 S 49.86492 E	-16.91863,49.86492	16°55.118'S049°51.895'E	3m	no pict	67.4	77.02
5	RDR0010	(Freshwater)	No	Yes	Ambassis cf. ambassis	Ambassidae	Actinopterygii	Madagascar			AATGTAATTGTAACCGCACATGCCTTCGTAATAATTTTTTTTATAGTTATACCAATTATGATTGGAGGCTTCGGAAACTGACTAGTCCCTTTAATAATTGGGGCCCCTGATATGGCGTTTCCCCGAATAAATAATATAAGCTTCTGACTCCTCCCCCCTTCATTTCTCCTACTTCTTGCTTCCTCGGGTGTAGAAGCAGGCGCCGGAACAGGTTGAACTGTTTATCCCCCTCTGGCAAGTAATCTTGCACACGCAGGAGCTTCCGTAGATTTAACAATCTTCTCTCTTCATCTGGCAGGGGTCTCTTCAATCTTGGGAGCAATCAATTTTATTACTACCATTATTAATATAAAACCCCCTGCCGTCACCCAATACCAAACTCCCCTATTTGTTTGGGCT…	ON604017					F.M. Ratsoavina, A. Rakotoarison, A.M.A. Rakotondrazafy, R.D. Randrianiaina		2011	40672	River, warterfall (32µS, 24.4°C, 16 ppm, 5.03 pH)	-16.9186	49.8649	16.91863 S 49.86492 E	-16.91863,49.86492	16°55.118'S049°51.895'E	3m	2044-2055	45.21	53.74
6	RDR0012	(Freshwater)	No	Yes	Giuris cf. margaritacea	Eleotridae	Actinopterygii	Madagascar			AATGTCATCGTGACAGCCCATGCCTTCGTGATAATTTTCTTTATAGTAATACCAATTATGATCGGCGGCTTCGGAAATTGATTAGTGCCCCTAATGATTGGCGCTCCCGACATGGCCTTCCCCCGAATAAACAATATAAGCTTCTGACTTCTTCCCCCCTCTTTCCTTCTTCTTCTCGCATCCTCTGGTGTAGAAGCGGGAGCTGGAACAGGGTGAACCGTCTACCCCCCTCTAGCAGGGAACTTAGCCCATGCAGGGGCCTCTGTAGATCTAACCATCTTCTCTCTTCATCTTGCCGGTGTTTCCTCCATTCTAGGGGCTATTAACTTCATCACCACAATCATTAATATAAAACCTCCCGCCATCTCACAATACCAAACACCCCTGTTCGTGTGAGCA…	ON604187					F.M. Ratsoavina, A. Rakotoarison, A.M.A. Rakotondrazafy, R.D. Randrianiaina		2011	40672	River, warterfall (32µS, 24.4°C, 16 ppm, 5.03 pH)	-16.9186	49.8649	16.91863 S 49.86492 E	-16.91863,49.86492	16°55.118'S049°51.895'E	3m	2071-2091	71.86	88.52
7	RDR0013	(Freshwater)	No	Yes	Giuris cf. margaritacea	Eleotridae	Actinopterygii	Madagascar	TTTAACGGCCGCGGTATTTTGACCGTGCGAAGGTAGCGCAATCACTTGTCTTTTAAATGAAGACCTGTATGAATGGCATAACGAGGGCTAAGCTGTCTCCTTTTTCCAGTCAATGAAATTGATCTGCCCGTGCAGAAGCGAGCATACTAACATAAGACGAGAAGACCCTATGGAGCTTCAGACACAGGACAGACTATGTTAAACAGCCTTGATAAAAAGACCAAACCAAACAGCCCCGTCCCCTTGTCTTTGGTTGGGGCGACCGCGGGGTAACAAATAACCCCCACGTGGAATAAGGACACCCCTTAACACCAGGGCCACAGCCCTAATAAACAGATATCTGACCAACAAGATCCGGCAAACCCGATCAACGGACCTAGTTACCCTAGGGATAACAGC…	ON611908							F.M. Ratsoavina, A. Rakotoarison, A.M.A. Rakotondrazafy, R.D. Randrianiaina		2011	40672	River, warterfall (32µS, 24.4°C, 16 ppm, 5.03 pH)	-16.9186	49.8649	16.91863 S 49.86492 E	-16.91863,49.86492	16°55.118'S049°51.895'E	3m	2092-2103	61.74	73.7
8	RDR0033	(Freshwater)	No	Yes	Ambassis cf. ambassis	Ambassidae	Actinopterygii	Madagascar: Rano mainty			AATGTAATTGTAACCGCACATGCCTTCGTAATAATTTTTTTTATAGTTATACCAATTATGATTGGAGGCTTCGGAAACTGACTAGTCCCTTTAATAATTGGGGCCCCTGATATGGCGTTTCCCCGAATAAATAATATAAGCTTCTGACTCCTCCCCCCTTCATTTCTCCTACTTCTTGCTTCCTCGGGTGTAGAAGCAGGCGCCGGAACAGGTTGAACTGTTTATCCCCCTCTGGCAAGTAATCTTGCACACGCAGGAGCTTCCGTAGATTTAACAATCTTCTCTCTTCATCTGGCAGGGGTCTCTTCAATCTTGGGAGCAATCAATTTTATTACTACCATTATTAATATAAAACCCCCTGCCGTCACCCAATACCAAACTCCCCTATTTGTTTGGGCT…	ON604020					F.M. Ratsoavina, A. Rakotoarison, A.M.A. Rakotondrazafy, R.D. Randrianiaina		2011	40675	Pond with dark water, submerged vegetation, substrat sand and leaf liter (124 µS, 25.8°C, 62 ppm, 3.76pH - 23:11)	-16.8573	49.9533	16.8573 S 49.9533 E	-16.85730,49.95330	16°51.438'S049°57.198'E	2m	2614-2623
9	RDR0037	Marine	No	Yes	Alticus kirkii	Blenniidae	Actinopterygii	Madagascar: Atafana hotel	TTTAACGGCCGCGGTATTTTGACCGTGCAAAGGTAGCGCAATCACTTGTCTTTTAAATGAAGACCTGTATGAATGGCATAACGAGGGCTTAACTGTCTCCCTTCCCCAGTCAATGAAATTGATTTCCCCGTGCAGAAGCGGGGATAAAGACATAAGACGAGAAGACCCTGTGGAGCTTTAGACAATAAATAGTGCCTGTAAAGACCTAACAACGCTAAAACAAAAGGTATACTATTTTGATGTCTTCGGTTGGGGCGACCGCGGGGAAACAAAAAACCCCCACGTGGAATATGAACCTCTTCTTCAACCAAGAGAGCCATCTCTAAGTACCAGAACATCTGACCTTCTTGACCCGGCATGCCGATCAACGAAACCAGTTACCCCAGGGATAACAGCGCA…	ON611849	AATGTTATTGTTACAGCCCATGCCTTTGTAATAATTTTCTTTATAGTAATACCAATTATAATTGGTGGATTTGGAAACTGATTAATTCCACTAATAATTGGCGCCCCCGATATAGCCTTTCCACGAATAAATAATATAAGCTTCTGGCTTTTACCCCCTTCTTTTCTCCTCTTACTTGCCTCCTCAGGTGTAGAAGCAGGGGCCGGAACGGGTTGAACTGTTTATCCTCCATTATCTGGCAACTTGGCCCATGCAGGTGCCTCCGTCGACCTCACTATTTTCTCCCTACACCTCGCCGGTATTTCATCAATTTTAGGAGCTATTAATTTCATTACAACAATCATTAACATAAAACCTCCGGCAATCTCCCAATACCAAACGCCCCTTTTTGTATGGGCT…	ON604004					F.M. Ratsoavina, A. Rakotoarison, A.M.A. Rakotondrazafy, R.D. Randrianiaina		2011	40676	Beach (1999 µS, 28.2°C, ∞ppm, 14 pH - 16:43)	-16.9092	49.8718	16.90917 S 49.87183 E	-16.90917,49.87183	16°54.550'S049°52.031'E	0m		60.34	73.4
10	RDR0038	Marine	No	Yes	Istiblennius sp.	Blenniidae	Actinopterygii	Madagascar: Atafana hotel			CTAAGTCTACTCATTCGAGCAGAACTAAGTCAACCGGGGGCCCTTCTGGGCGACGATCAGATTTACAACGTGATCGTTACGGCCCATGCCTTCGTTATAATCTTCTTTATAGTAATACCAATCATGATTGGTGGCTTCGGAAACTGACTTATCCCCCTTATAATTGGAGCCCCAGACATAGCCTTCCCTCGAATAAACAACATGAGCTTCTGACTCCTTCCCCCATCTTTCCTATTACTCCTGGCCTCTTCTGGGGTAGAGGCGGGGGCTGGGACAGGTTGAACAGTATATCCTCCCCTGTCTGGGAACCTCGCCCACGCAGGCGCATCAGTAGACCTAACTATTTTTTCTCTCCATCTCGCAGGTGTGTCTTCTATCTTAGGGGCCATTAATTTTATC…	ON604281					F.M. Ratsoavina, A. Rakotoarison, A.M.A. Rakotondrazafy, R.D. Randrianiaina		2011	40676	Beach (1999 µS, 28.2°C, ∞ppm, 14 pH - 16:43)	-16.9092	49.8718	16.90917 S 49.87183 E	-16.90917,49.87183	16°54.550'S049°52.031'E	0m
11	RDR0039	Marine	No	Yes	Alticus kirkii	Blenniidae	Actinopterygii	Madagascar: Atafana hotel			AATGTTATTGTTACAGCCCATGCCTTTGTAATAATTTTCTTTATAGTAATACCAATTATAATTGGTGGATTTGGAAACTGATTAATTCCACTAATAATTGGCGCCCCCGATATAGCCTTTCCACGAATAAATAATATAAGCTTCTGGCTTTTACCCCCTTCTTTTCTCCTCTTACTTGCCTCCTCAGGTGTAGAAGCAGGGGCCGGAACGGGTTGAACTGTTTATCCTCCATTATCTGGCAACTTGGCCCATGCAGGTGCCTCCGTCGACCTCACTATTTTCTCCCTACACCTCGCCGGTATTTCATCAATTTTAGGAGCTATTAATTTCATTACAACAATCATTAACATAAAACCTCCGGCAATCTCCCAATACCAAACGCCCCTTTTTGTATGGGCT…	ON604005					F.M. Ratsoavina, A. Rakotoarison, A.M.A. Rakotondrazafy, R.D. Randrianiaina		2011	40676	Beach (1999 µS, 28.2°C, ∞ppm, 14 pH - 16:43)	-16.9092	49.8718	16.90917 S 49.87183 E	-16.90917,49.87183	16°54.550'S049°52.031'E	0m	no picture	66.95	79.15
12	RDR0040	Marine	No	Yes	Alticus kirkii	Blenniidae	Actinopterygii	Madagascar: Atafana hotel			AATGTTATTGTTACAGCCCATGCCTTTGTAATAATTTTCTTTATAGTAATACCAATTATAATTGGTGGATTTGGAAACTGATTAATTCCACTAATAATTGGCGCCCCCGATATAGCCTTTCCACGAATAAATAATATAAGCTTCTGGCTTTTACCCCCTTCTTTTCTCCTCTTACTTGCCTCCTCAGGTGTAGAAGCAGGGGCCGGAACGGGTTGAACTGTTTATCCTCCATTATCTGGCAACTTGGCCCATGCAGGTGCCTCCGTCGACCTCACTATTTTCTCCCTACACCTCGCCGGTATTTCATCAATTTTAGGAGCTATTAATTTCATTACAACAATCATTAACATAAAACCTCCGGCAATCTCCCAATACCAAACGCCCCTTTTTGTATGGGCT…	ON604006					F.M. Ratsoavina, A. Rakotoarison, A.M.A. Rakotondrazafy, R.D. Randrianiaina		2011	40676	Beach (1999 µS, 28.2°C, ∞ppm, 14 pH - 16:43)	-16.9092	49.8718	16.90917 S 49.87183 E	-16.90917,49.87183	16°54.550'S049°52.031'E	0m	no picture	55.53	65.21
13	RDR0041	Marine	No	Yes	Istiblennius edentulus	Blenniidae	Actinopterygii	Madagascar: Atafana hotel			AACGTAATTGTTACGGCCCACGCCTTCGTAATAATCTTCTTTATAGTAATACCAATTATAATTGGCGGTTTCGGCAACTGGCTTATCCCTCTTATAATTGGGGCCCCTGACATGGCCTTCCCACGAATAAACAACATGAGCTTCTGACTCCTCCCCCCTTCCTTTCTTCTCCTCCTTGCCTCTTCCGGGGTGGAAGCCGGAGCTGGAACAGGGTGAACAGTGTATCCACCTTTATCTGGCAACCTAGCTCACGCAGGCGCATCAGTAGATCTAACCATTTTTTCACTTCATTTAGCAGGTGTGTCTTCAATCCTGGGAGCTATTAACTTTATTACAACTATCATTAATATAAAACCCCCTGCAATCTCTCAGTACCAGACGCCTTTATTTGTGTGAGCA…	ON604280					F.M. Ratsoavina, A. Rakotoarison, A.M.A. Rakotondrazafy, R.D. Randrianiaina		2011	40676	Beach (1999 µS, 28.2°C, ∞ppm, 14 pH - 16:43)	-16.9092	49.8718	16.90917 S 49.87183 E	-16.90917,49.87183	16°54.550'S049°52.031'E	0m	no picture	49.25	57.1
14	RDR0042	Marine	No	Yes	Alticus kirkii	Blenniidae	Actinopterygii	Madagascar: Atafana hotel			AATGTTATTGTTACAGCCCATGCCTTTGTAATAATTTTCTTTATAGTAATACCAATTATAATTGGTGGATTTGGAAACTGATTAATTCCACTAATAATTGGCGCCCCCGATATAGCCTTTCCACGAATAAATAATATAAGCTTCTGGCTTTTACCCCCTTCTTTTCTCCTCTTACTTGCCTCCTCAGGTGTAGAAGCAGGGGCCGGGACGGGTTGAACTGTTTATCCTCCATTATCTGGCAACTTGGCCCATGCAGGTGCCTCCGTCGACCTCACTATTTTCTCCCTACACCTCGCCGGTATTTCATCAATTTTAGGAGCTATTAATTTCATTACAACAATCATTAACATAAAACCTCCGGCAATCTCCCAATACCAAACGCCCCTTTTTGTATGGGCT…	ON604007					F.M. Ratsoavina, A. Rakotoarison, A.M.A. Rakotondrazafy, R.D. Randrianiaina		2011	40676	Beach (1999 µS, 28.2°C, ∞ppm, 14 pH - 16:43)	-16.9092	49.8718	16.90917 S 49.87183 E	-16.90917,49.87183	16°54.550'S049°52.031'E	0m	no picture	48.56	56.76
15	RDR0043	Marine	No	Yes	Alticus kirkii	Blenniidae	Actinopterygii	Madagascar: Atafana hotel			AATGTTATTGTTACAGCCCATGCCTTTGTAATAATTTTCTTTATAGTAATACCAATTATAATTGGTGGATTTGGAAACTGATTAATTCCACTAATAATTGGCGCCCCCGATATAGCCTTTCCACGAATAAATAATATAAGCTTCTGGCTTTTACCCCCTTCTTTTCTCCTCTTACTTGCCTCCTCAGGTGTAGAAGCAGGGGCCGGGACGGGTTGAACTGTTTATCCTCCATTATCTGGCAACTTGGCCCATGCAGGTGCCTCCGTCGACCTCACTATTTTCTCCCTACACCTCGCCGGTATTTCATCAATTTTAGGAGCTATTAATTTCATTACAACAATCATTAACATAAAACCTCCGGCAATCTCCCAATACCAAACGCCCCTTTTTGTATGGGCT…	ON604008					F.M. Ratsoavina, A. Rakotoarison, A.M.A. Rakotondrazafy, R.D. Randrianiaina		2011	40676	Beach (1999 µS, 28.2°C, ∞ppm, 14 pH - 16:43)	-16.9092	49.8718	16.90917 S 49.87183 E	-16.90917,49.87183	16°54.550'S049°52.031'E	0m	no picture
16	RDR0051	(Freshwater)	No	Yes	Gerres macracanthus	Gerreidae	Actinopterygii	Madagascar: Vohitrakanga			AATGTTATCGTCACAGCTCATGCATTTGTAATAATTTTTTTCATGGTAATACCAATCATGATCGGAGGGTTTGGCAACTGACTCATCCCCTTAATGATTGGGGCACCAGATATGGCATTCCCTCGAATAAATAACATGAGCTTTTGACTCCTGCCCCCTTCATTCCTTCTTCTCTTGGCCTCATCCGGTGTAGAGGCAGGGGCCGGGACTGGATGAACTGTTTATCCCCCTCTATCCGGAAACCTGGCTCATGCAGGAGCATCCGTGGACCTGACCATTTTCTCACTCCACCTGGCTGGAATTTCATCAATCCTGGGGGCCATTAACTTCATTACTACGATTATTAACATAAAACCCCCTGCTATCTCACAGTATCAAACACCCCTTTTCGTTTGATCC…	ON604184					F.M. Ratsoavina, A. Rakotoarison, A.M.A. Rakotondrazafy, R.D. Randrianiaina		2011	40677	River (1999µS, 29.1°C, 1000 ppm, 5.5 pH - 12:10)	-17.1283	49.5138	17.12833 S 49.51383 E	-17.12833,49.51383	17°07.700'S049°30.083'E	4m	2781-2785	80.08	84.71
17	RDR0052	(Freshwater)	No	Yes	Gerres macracanthus	Gerreidae	Actinopterygii	Madagascar: Vohitrakanga			AATGTTATCGTCACAGCTCATGCATTTGTAATAATTTTTTTCATGGTAATACCAATCATGATCGGAGGGTTTGGCAACTGACTCATCCCCTTAATGATTGGGGCACCAGATATGGCATTCCCTCGAATAAATAACATGAGCTTTTGACTCCTGCCCCCTTCATTCCTTCTTCTCTTGGCCTCATCCGGTGTAGAGGCAGGGGCCGGGACTGGATGAACTGTTTATCCCCCTCTATCCGGAAACCTGGCTCATGCAGGAGCATCCGTGGACCTGACCATTTTCTCACTCCACCTGGCTGGAATTTCATCAATCCTGGGGGCCATTAACTTCATTACTACGATTATTAACATAAAACCCCCTGCTATCTCACAGTATCAAACACCCCTTTTCGTTTGATCC…	ON604185					F.M. Ratsoavina, A. Rakotoarison, A.M.A. Rakotondrazafy, R.D. Randrianiaina		2011	40677	River (1999µS, 29.1°C, 1000 ppm, 5.5 pH - 12:10)	-17.1283	49.5138	17.12833 S 49.51383 E	-17.12833,49.51383	17°07.700'S049°30.083'E	4m	2786-2790	76.04	80.57
18	RDR0055	(Freshwater)	No	Yes	Gerres macracanthus	Gerreidae	Actinopterygii	Madagascar: Vohitrakanga	TTTAACGGCCGCGGTATTTTGACCGTGCGAAGGTAGCGCAATCACTTGTCTTTTAAATGAAGACCTGTATGAATGGCACGACGAGGGCTTAACTGTCTCCTTCCTCCAGTCAATGAAATTGATCTCCCCGTGCAGAAGCGGAGATTTTTACATAAGACGAGAAGACCCTATGGAGCTTTAGACTAAAGACAGACTATGTTAAATACTCAAGAACAAAAGACCGAACAGTATACACCTGCCCTAATGTCTTTGGTTGGGGCGACCCTGGGGAACAACAAAACCCCCATGAAGACAGGGAGAACGACCTACAGACAAGAGCCACACCTCTAACTCACAGAACTTCTGACTTACAGATCCGGCCTGCCGATCAACGGACCGAGTTACCCTAGGGATAACAGC…	ON611906	AATGTTATCGTCACAGCTCATGCATTTGTAATAATTTTTTTCATGGTAATACCAATCATGATCGGAGGGTTTGGCAACTGACTCATCCCCTTAATGATTGGGGCACCAGATATGGCATTCCCTCGAATAAATAACATGAGCTTTTGACTCCTGCCCCCTTCATTCCTTCTTCTCTTGGCCTCATCCGGTGTAGAGGCAGGGGCCGGGACTGGATGAACTGTTTATCCCCCTCTATCCGGAAACCTGGCTCATGCAGGAGCATCCGTGGACCTGACCATTTTCTCACTCCACCTGGCTGGAATTTCATCAATCCTGGGGGCCATTAACTTCATTACTACGATTATTAACATAAAACCCCCTGCTATCTCACAGTATCAAACACCCCTTTTCGTTTGATCC…	ON604183					F.M. Ratsoavina, A. Rakotoarison, A.M.A. Rakotondrazafy, R.D. Randrianiaina		2011	40677	River (1999µS, 29.1°C, 1000 ppm, 5.5 pH - 12:10)	-17.1283	49.5138	17.12833 S 49.51383 E	-17.12833,49.51383	17°07.700'S049°30.083'E	4m	2801-2805	66.45	70.06
19	RDR0056	(Freshwater)	No	Yes	Gerres macracanthus	Gerreidae	Actinopterygii	Madagascar: Vohitrakanga			AATGTTATCGTCACAGCTCATGCATTTGTAATAATTTTTTTCATGGTAATACCAATCATGATCGGAGGGTTTGGCAACTGACTCATCCCCTTAATGATTGGGGCACCAGATATGGCATTCCCTCGAATAAATAACATGAGCTTTTGACTCCTGCCCCCTTCATTCCTTCTTCTCTTGGCCTCATCCGGTGTAGAGGCAGGGGCCGGGACTGGATGAACTGTTTATCCCCCTCTATCCGGAAACCTGGCTCATGCAGGAGCATCCGTGGACCTGACCATTTTCTCACTCCACCTGGCTGGAATTTCATCAATCCTGGGGGCCATTAACTTCATTACTACGATTATTAACATAAAACCCCCTGCTATCTCACAGTATCAAACACCCCTTTTCGTTTGATCC…	ON604186					F.M. Ratsoavina, A. Rakotoarison, A.M.A. Rakotondrazafy, R.D. Randrianiaina		2011	40677	River (1999µS, 29.1°C, 1000 ppm, 5.5 pH - 12:10)	-17.1283	49.5138	17.12833 S 49.51383 E	-17.12833,49.51383	17°07.700'S049°30.083'E	4m	2806-2810	56.47	61.11	No tissue
20	RDR0062	Freshwater	Yes	Yes	Xiphophorus maculatus	Poeciliidae	Actinopterygii	Madagascar: Tanambao Sahorana			TTTTTTTATAGTTATACCCATCATAATTGGCGGCTTTGGTAACTGACTAATCCCACTAATAATTGGCGCCCCTGACATAGCCTTTCCCCGAATAAACAACATAAGCTTTTGACTCCTTCCCCCCTCATTTCTTCTTCTCCTAGCATCCTCTGGGGTTGAAGCAGGGGCTGGAACAGGGTGAACTGTTTATCCCCCTCTTGCAGGCAATTTAGCGCATGCTGGACCCTCCGTGGACTTGACTATTTTTTCACTCCATCTGGCCGGTATTTCCTCCATTCTGGGGGCAATCAACTTTATTACCACTATAATTAACATAAAACCTCCCGCAGCATCTCAATACCAGACACCCCTGTTTGTCTGAGCAGTTCTAATTACAGCTGTACTCC	ON604633					F.M. Ratsoavina, A. Rakotoarison, A.M.A. Rakotondrazafy, R.D. Randrianiaina		2011	40677	River (54µS, 29.5°C, 1428 ppm, 5,75 pH - 14:28)	-17.4131	49.4391	17.41308 S 49.43915 E	-17.41308,49.43915	17°24.785'S049°26.349'E	13m	2838-2842
21	RDR0064	Freshwater	Yes	Yes	Gambusia holbrooki	Poeciliidae	Actinopterygii	Madagascar: Marofaria			AATGTAATCGTTACAGCTCATGCTTTTGTAATAATCTTTTTTATAGTTATACCCATCATAATTGGAGGGTTTGGTAACTGACTAGTCCCCCTAATAATTGGTGCCCCAGACATAGCCTTTCCACGAATAAACAACATAAGCTTTTGATTACTTCCCCCCTCATTTCTCCTCCTCCTCGCATCTTCTGGGGTTGAAGCAGGGGCAGGAACAGGCTGAACTGTCTATCCCCCTCTTGCAGGTAACCTAGCACATGCCGGACCTTCTGTAGACCTAACCATCTTTTCCCTTCACCTAGCGGGCATCTCCTCTATTCTGGGAGCTATCAATTTTATTACCACCATTATTAATATAAAACCTCCCGCAGCCTCCCAGTACCAAACACCATTG	ON604182					F.M. Ratsoavina, A. Rakotoarison, A.M.A. Rakotondrazafy, R.D. Randrianiaina		2011	40677	River (32µsS, 27.6°C, 15ppm, 5.33pH - 16:40)	-17.6606	49.4854	17.66062 S 49.48543 E	-17.66062,49.48543	17°39.637'S049°29.126'E	9m	2851-2855	20	24.29
22	RDR0066	Freshwater	Yes	Yes	Channa striata	Channidae	Actinopterygii	Madagascar: Marofaria			AATGTAATCGTTACAGCACACGCCTTTGTAATAATTTTCTTTATGGTAATGCCAATAATGATCGGCGGTTTCGGAAACTGACTTGTACCACTTATGATCGGTGCCCCAGACATGGCATTCCCACGAATAAACAACATAAGCTTCTGACTTCTTCCCCCATCTTTCCTTCTCCTGCTTGCCTCCTCCGCAGTAGAAGCTGGTGCAGGAACTGGCTGAACAGTTTACCCCCCTCTAGCCAGCAACCTGGCCCATGCAGGAGCTTCCGTAGACTTAACCATCTTCTCCCTGCACCTTGCGGGGGTTTCTTCAATCCTGGGCGCTATTAATTTCATTACAACAATTATTAACATAAAACCTCCTGCTATCTCACAATACCAAACACCCCTCTTCGTATGGGCC…	ON604094					F.M. Ratsoavina, A. Rakotoarison, A.M.A. Rakotondrazafy, R.D. Randrianiaina		2011	40677	River (32µsS, 27.6°C, 15ppm, 5.33pH - 16:40)	-17.6606	49.4854	17.66062 S 49.48543 E	-17.66062,49.48543	17°39.637'S049°29.126'E	9m	2861-2865	39.84	47.6
23	RDR0073	Freshwater	Yes	Yes	Poecilia reticulata	Poeciliidae	Actinopterygii	Madagascar: Ankadirano			AATGTAATCGTTACAGCTCATGCCTTTGTAATAATCTTTTTTATAGTCATACCAATCATAATCGGAGGCTTCGGTAATTGATTAGTCCCATTAATAATTGGCGCTCCTGACATAGCTTTTCCCCGAATAAATAATATAAGCTTCTGACTTTTACCACCCTCATTTCTCCTCCTCCTATCATCCTCCGGGGTGGAAGCAGGAGCCGGTACAGGATGAACTGTTTATCCCCCTCTTGCAAGCAATTTAGCCCACGCTGGACCATCCGTGGATTTAACTATTTTTTCACTTCACCTGGCGGGTATTTCTTCCATTTTAGGAGCAATTAACTTCATCACCACTATTATTAACATAAAACCCCCTGCAGCATCTCAATATCAAACACCTTTATTTGTATGATCT…	ON604470					F.M. Ratsoavina, A. Rakotoarison, A.M.A. Rakotondrazafy, R.D. Randrianiaina		2011	40678	River (23µS, 26,1°C, 11ppm, 5,92pH - 14:20)	-18.3205	49.2315	18.32047 S 49.23145 E	-18.32047,49.23145	18°19.228'S049°13.887'E	23m	2961-2965
24	RDR0074	Freshwater	Yes	Yes	Poecilia reticulata	Poeciliidae	Actinopterygii	Madagascar: Ankadirano			AATGTAATCGTTACAGCTCATGCCTTTGTAATAATCTTTTTTATAGTCATACCAATCATAATCGGAGGCTTCGGTAATTGATTAGTCCCATTAATAATTGGCGCTCCTGACATAGCTTTTCCCCGAATAAATAATATAAGCTTCTGACTTTTACCACCCTCATTTCTCCTCCTCCTATCATCCTCCGGGGTGGAAGCAGGAGCCGGTACAGGATGAACTGTTTATCCCCCTCTTGCAAGCAATTTAGCCCACGCTGGACCATCCGTGGATTTAACTATTTTTTCACTTCACCTGGCGGGTATTTCTTCCATTTTAGGAGCAATTAACTTCATCACCACTATTATTAACATAAAACCCCCTGCAGCATCTCAATATCAAACACCTTTATTTGTATGATCT…	ON604471					F.M. Ratsoavina, A. Rakotoarison, A.M.A. Rakotondrazafy, R.D. Randrianiaina		2011	40678	River (23µS, 26,1°C, 11ppm, 5,92pH - 14:20)	-18.3205	49.2315	18.32047 S 49.23145 E	-18.32047,49.23145	18°19.228'S049°13.887'E	23m	2966-2970
25	RDR0092	Freshwater	No	Yes	Bedotia madagascariensis	Bedotiidae	Actinopterygii	Madagascar: Andriana	TTTAACGGCCGCGGTATTTTGACCGTGCAAAGGTAGCGCAATCACTTGTCTTTTAAATGAAGACCCGTATGAATGGCATAACGAGGGCTTAACTGTCTCCTTTTTCTAGTCAATGAAATTGATCTCCCCGTGCAGAAGCGGGGATACAACCATAAGACGAGAAGACCCTGTGGAGCTTTAGACAACAGGGCAGACCATGTTAATATAATCTGATTAAAGAACAAAACCAATTGGACCCTGCCCCCATGTCTTTGGTTGGGGCGACCGCGGGGGAACAAAAAGCCCCCATGTGGAGTGAGAGTACTTCTCCCACAACCAAGAGCGACAGCTCTAAGTAACAGAATTTCTGACCATCAAGATCCGGCCAGCCGATCAACGAAACGAGTTACCCCAGGGATA…	ON611879							F.M. Ratsoavina, A. Rakotoarison, A.M.A. Rakotondrazafy, R.D. Randrianiaina		2011	40679	River (22µS, 24,7°C, 11ppm, 5,61pH - 16:07)	-19.1328	49.9118	19.13283 S 49.91183 E	-19.13283,49.91183	19°07.097'S049°54.071'E	68m	3117-3122
26	RDR0093	Freshwater	No	Yes	Bedotia madagascariensis	Bedotiidae	Actinopterygii	Madagascar: Andriana	TTTAACGGCCGCGGTATTTTGACCGTGCAAAGGTAGCGCAATCACTTGTCTTTTAAATGAAGACCCGTATGAATGGCATAACGAGGGCTTAACTGTCTCCTTTTTCTAGTCAATGAAATTGATCTCCCCGTGCAGAAGCGGGGATACAACCATAAGACGAGAAGACCCTGTGGAGCTTTAGACAACAGGGCAGACCATGTTAATATAATCTGATTAAAGAACAAAACCAATTGGACCCTGCCCCCATGTCTTTGGTTGGGGCGACCGCGGGGGAACAAAAAGCCCCCATGTGGAGTGAGAGTACTTCTCCCACAACCAAGAGCGACAGCTCTAAGTAACAGAATTTCTGACCATCAAGATCCGGCCAGCCGATCAACGAAACGAGTTACCCCAGGGATA…	ON611880							F.M. Ratsoavina, A. Rakotoarison, A.M.A. Rakotondrazafy, R.D. Randrianiaina		2011	40679	River (22µS, 24,7°C, 11ppm, 5,61pH - 16:07)	-19.1328	49.9118	19.13283 S 49.91183 E	-19.13283,49.91183	19°07.097'S049°54.071'E	68m	3123-3127
27	RDR0112	Freshwater	Yes	Yes	Xiphophorus helleri	Poeciliidae	Actinopterygii	Madagascar: Andakana			AATGTGATCGTCACAGCTCATGCCTTTGTAATAATTTTTTTTATAGTCATACCAATCATAATTGGCGGCTTTGGTAACTGATTGATCCCACTAATAATCGGCGCTCCCGACATAGCCTTCCCCCGAATAAATAACATAAGCTTTTGACTCCTTCCCCCCTCATTTCTTCTTCTTCTAGCATCCTCCGGGGTTGAAGCAGGAGCTGGAACTGGGTGAACTGTTTATCCCCCTCTTGCAGGTAATTTGGCACATGCTGGGCCCTCCGTGGACTTGACTATTTTTTCACTCCACTTGGCTGGTATTTCCTCCATTTTAGGGGCAATCAACTTTATCACCACAATAATTAACATAAAACCCCCCGCAGCATCTCAATACCAGACACCCCTGTTTGTCTGAGCC…	ON604613					F.M. Ratsoavina, A. Rakotoarison, R.D. Randrianiaina		2011	40727	River (9µS, 22,4°C, 8ppm, 6,21pH - 15:00)	-18.2694	47.1485	18.26938 S 47.14852 E	-18.26938,47.14852	18°16.163'S047°08.911'E	1265m	4316-4323
28	RDR0114	Freshwater	Yes	Yes	Xiphophorus helleri	Poeciliidae	Actinopterygii	Madagascar: Andakana			AATGTGATCGTCACAGCTCATGCCTTTGTAATAATTTTTTTTATAGTCATACCAATCATAATTGGCGGCTTTGGTAACTGATTGATCCCACTAATAATCGGCGCTCCCGACATAGCCTTCCCCCGAATAAATAACATAAGCTTTTGACTCCTTCCCCCCTCATTTCTTCTTCTTCTAGCATCCTCCGGGGTTGAAGCAGGAGCTGGAACTGGGTGAACTGTTTATCCCCCTCTTGCAGGTAATTTGGCACATGCTGGGCCCTCCGTGGACTTGACTATTTTTTCACTCCACTTGGCTGGTATTTCCTCCATTTTAGGGGCAATCAACTTTATCACCACAATAATTAACATAAAACCCCCCGCAGCATCTCAATACCAGACACCCCTGTTTGTCTGAGCC…	ON604614					F.M. Ratsoavina, A. Rakotoarison, R.D. Randrianiaina		2011	40727	River (9µS, 22,4°C, 8ppm, 6,21pH - 15:00)	-18.2694	47.1485	18.26938 S 47.14852 E	-18.26938,47.14852	18°16.163'S047°08.911'E	1265m	4329-4333
29	RDR0116	Freshwater	Yes	Yes	Xiphophorus helleri	Poeciliidae	Actinopterygii	Madagascar: Andakana			AATGTGATCGTCACAGCTCATGCCTTTGTAATAATTTTTTTTATAGTCATACCAATCATAATTGGCGGCTTTGGTAACTGATTGATCCCACTAATAATCGGCGCTCCCGACATAGCCTTCCCCCGAATAAATAACATAAGCTTTTGACTCCTTCCCCCCTCATTTCTTCTTCTTCTAGCATCCTCCGGGGTTGAAGCAGGAGCTGGAACTGGGTGAACTGTTTATCCCCCTCTTGCAGGTAATTTGGCACATGCTGGGCCCTCCGTGGACTTGACTATTTTTTCACTCCACTTGGCTGGTATTTCCTCCATTTTAGGGGCAATCAACTTTATCACCACAATAATTAACATAAAACCCCCCGCAGCATCTCAATACCAGACACCCCTGTTTGTCTGAGCC…	ON604615					F.M. Ratsoavina, A. Rakotoarison, R.D. Randrianiaina		2011	40727	River (9µS, 22,4°C, 8ppm, 6,21pH - 15:00)	-18.2694	47.1485	18.26938 S 47.14852 E	-18.26938,47.14852	18°16.163'S047°08.911'E	1265m	4339-4343
30	RDR0117	Freshwater	Yes	Yes	Xiphophorus helleri	Poeciliidae	Actinopterygii	Madagascar: Andakana			AATGTGATCGTCACAGCTCATGCCTTTGTAATAATTTTTTTTATAGTCATACCAATCATAATTGGCGGCTTTGGTAACTGATTGATCCCACTAATAATCGGCGCTCCCGACATAGCCTTCCCCCGAATAAATAACATAAGCTTTTGACTCCTTCCCCCCTCATTTCTTCTTCTTCTAGCATCCTCCGGGGTTGAAGCAGGAGCTGGAACTGGGTGAACTGTTTATCCCCCTCTTGCAGGTAATTTGGCACATGCTGGGCCCTCCGTGGACTTGACTATTTTTTCACTCCACTTGGCTGGTATTTCCTCCATTTTAGGGGCAATCAACTTTATCACCACAATAATTAACATAAAACCCCCCGCAGCATCTCAATACCAGACACCCCTGTTTGTCTGAGCC…	ON604616					F.M. Ratsoavina, A. Rakotoarison, R.D. Randrianiaina		2011	40727	River (9µS, 22,4°C, 8ppm, 6,21pH - 15:00)	-18.2694	47.1485	18.26938 S 47.14852 E	-18.26938,47.14852	18°16.163'S047°08.911'E	1265m	4344-4348
31	RDR0118	Freshwater	Yes	Yes	Xiphophorus helleri	Poeciliidae	Actinopterygii	Madagascar: Andakana			AATGTGATCGTCACAGCTCATGCCTTTGTAATAATTTTTTTTATAGTCATACCAATCATAATTGGCGGCTTTGGTAACTGATTGATCCCACTAATAATCGGCGCTCCCGACATAGCCTTCCCCCGAATAAATAACATAAGCTTTTGACTCCTTCCCCCCTCATTTCTTCTTCTTCTAGCATCCTCCGGGGTTGAAGCAGGAGCTGGAACTGGGTGAACTGTTTATCCCCCTCTTGCAGGTAATTTGGCACATGCTGGGCCCTCCGTGGACTTGACTATTTTTTCACTCCACTTGGCTGGTATTTCCTCCATTTTAGGGGCAATCAACTTTATCACCACAATAATTAACATAAAACCCCCCGCAGCATCTCAATACCAGACACCCCTGTTTGTCTGAGCC…	ON604617					F.M. Ratsoavina, A. Rakotoarison, R.D. Randrianiaina		2011	40727	River (9µS, 22,4°C, 8ppm, 6,21pH - 15:00)	-18.2694	47.1485	18.26938 S 47.14852 E	-18.26938,47.14852	18°16.163'S047°08.911'E	1265m	4349-4353
32	RDR0120	Freshwater	Yes	Yes	Xiphophorus helleri	Poeciliidae	Actinopterygii	Madagascar: Andakana			AATGTGATCGTCACAGCTCATGCCTTTGTAATAATTTTTTTTATAGTCATACCAATCATAATTGGCGGCTTTGGTAACTGATTGATCCCACTAATAATCGGCGCTCCCGACATAGCCTTCCCCCGAATAAATAACATAAGCTTTTGACTCCTTCCCCCCTCATTTCTTCTTCTTCTAGCATCCTCCGGGGTTGAAGCAGGAGCTGGAACTGGGTGAACTGTTTATCCCCCTCTTGCAGGTAATTTGGCACATGCTGGGCCCTCCGTGGACTTGACTATTTTTTCACTCCACTTGGCTGGTATTTCCTCCATTTTAGGGGCAATCAACTTTATCACCACAATAATTAACATAAAACCCCCCGCAGCATCTCAATACCAGACACCCCTGTTTGTCTGAGCC…	ON604618					F.M. Ratsoavina, A. Rakotoarison, R.D. Randrianiaina		2011	40727	River (9µS, 22,4°C, 8ppm, 6,21pH - 15:00)	-18.2694	47.1485	18.26938 S 47.14852 E	-18.26938,47.14852	18°16.163'S047°08.911'E	1265m	4359-4363
33	RDR0121	Freshwater	Yes	Yes	Xiphophorus helleri	Poeciliidae	Actinopterygii	Madagascar: Andakana			AATGTGATCGTCACAGCTCATGCCTTTGTAATAATTTTTTTTATAGTCATACCAATCATAATTGGCGGCTTTGGTAACTGATTGATCCCACTAATAATCGGCGCTCCCGACATAGCCTTCCCCCGAATAAATAACATAAGCTTTTGACTCCTTCCCCCCTCATTTCTTCTTCTTCTAGCATCCTCCGGGGTTGAAGCAGGAGCTGGAACTGGGTGAACTGTTTATCCCCCTCTTGCAGGTAATTTGGCACATGCTGGGCCCTCCGTGGACTTGACTATTTTTTCACTCCACTTGGCTGGTATTTCCTCCATTTTAGGGGCAATCAACTTTATCACCACAATAATTAACATAAAACCCCCCGCAGCATCTCAATACCAGACACCCCTGTTTGTCTGAGCC…	ON604619					F.M. Ratsoavina, A. Rakotoarison, R.D. Randrianiaina		2011	40727	River (9µS, 22,4°C, 8ppm, 6,21pH - 15:00)	-18.2694	47.1485	18.26938 S 47.14852 E	-18.26938,47.14852	18°16.163'S047°08.911'E	1265m	4364-4368
34	RDR0123	Freshwater	Yes	Yes	Xiphophorus helleri	Poeciliidae	Actinopterygii	Madagascar: Andakana			AATGTGATCGTCACAGCTCATGCCTTTGTAATAATTTTTTTTATAGTCATACCAATCATAATTGGCGGCTTTGGTAACTGATTGATCCCACTAATAATCGGCGCTCCCGACATAGCCTTCCCCCGAATAAATAACATAAGCTTTTGACTCCTTCCCCCCTCATTTCTTCTTCTTCTAGCATCCTCCGGGGTTGAAGCAGGAGCTGGAACTGGGTGAACTGTTTATCCCCCTCTTGCAGGTAATTTGGCACATGCTGGGCCCTCCGTGGACTTGACTATTTTTTCACTCCACTTGGCTGGTATTTCCTCCATTTTAGGGGCAATCAACTTTATCACCACAATAATTAACATAAAACCCCCCGCAGCATCTCAATACCAGACACCCCTGTTTGTCTGAGCC…	ON604620					F.M. Ratsoavina, A. Rakotoarison, R.D. Randrianiaina		2011	40727	River (9µS, 22,4°C, 8ppm, 6,21pH - 15:00)	-18.2694	47.1485	18.26938 S 47.14852 E	-18.26938,47.14852	18°16.163'S047°08.911'E	1265m	4374-4378
35	RDR0124	Freshwater	Yes	Yes	Xiphophorus helleri	Poeciliidae	Actinopterygii	Madagascar: Andakana			AATGTGATCGTCACAGCTCATGCCTTTGTAATAATTTTTTTTATAGTCATACCAATCATAATTGGCGGCTTTGGTAACTGATTGATCCCACTAATAATCGGCGCTCCCGACATAGCCTTCCCCCGAATAAATAACATAAGCTTTTGACTCCTTCCCCCCTCATTTCTTCTTCTTCTAGCATCCTCCGGGGTTGAAGCAGGAGCTGGAACTGGGTGAACTGTTTATCCCCCTCTTGCAGGTAATTTGGCACATGCTGGGCCCTCCGTGGACTTGACTATTTTTTCACTCCACTTGGCTGGTATTTCCTCCATTTTAGGGGCAATCAACTTTATCACCACAATAATTAACATAAAACCCCCCGCAGCATCTCAATACCAGACACCCCTGTTTGTCTGAGCC…	ON604621					F.M. Ratsoavina, A. Rakotoarison, R.D. Randrianiaina		2011	40727	River (9µS, 22,4°C, 8ppm, 6,21pH - 15:00)	-18.2694	47.1485	18.26938 S 47.14852 E	-18.26938,47.14852	18°16.163'S047°08.911'E	1265m	4379-4383
36	RDR0140	Freshwater	Yes	Yes	Coptodon zillii	Cichlidae	Actinopterygii	Madagascar: Vavarano Ankorondrano (Ambany andrefan'i Bemasoandro)			AATGTAATTGTTACAGCACATGCCTTTGTAATAATTTTCTTTATAGTAATGCCAATTATGATTGGAGGCTTTGGGAACTGATTAGTCCCACTTATGATCGGCGCACCAGACATGGCCTTCCCTCGAATAAACAACATAAGCTTCTGACTTCTCCCCCCATCATTCCTCCTTCTCCTCGCTTCATCAGGGGTCGAAGCGGGCGCCGGTACAGGGTGAACTGTCTACCCCCCACTCGCAGGCAATCTCGCCCACGCTGGGCCCTCTGTTGACCTAACCATCTTCTCACTCCACCTAGCCGGGGTATCATCTATTCTAGGGGCAATTAATTTCATTACAACAATTATTAACATGAAGCCCCCTGCTATCTCTCAGTACCAAACGCCCCTGTTCGTGTGGTCC…	ON604144					F.M. Ratsoavina, A. Rakotoarison, R.D. Randrianiaina		2011	40728	River (16µS, 25,2°C, 8ppm, 5,5pH - 14:09)	-17.7298	47.0083	17.7298 S 47.00833 E	-17.72980,47.00833	17°43.788'S047°00.500'E	901m	4637-4641
37	RDR0141	Freshwater	Yes	Yes	Coptodon rendalli	Cichlidae	Actinopterygii	Madagascar: Vavarano Ankorondrano (Ambany andrefan'i Bemasoandro)			AATGTAATTGTTACAGCACATGCCTTTGTAATAATTTTCTTTATAGTAATGCCAATTATAATTGGAGGCTTTGGGAACTGATTAGTCCCACTTATGATCGGCGCGCCAGACATGGCCTTCCCTCGAATAAACAACATAAGCTTCTGACTTCTCCCCCCATCATTCCTCCTTCTCCTCGCTTCATCGGGGGTCGAAGCGGGCGCCGGCACAGGGTGAACTGTCTACCCCCCACTCGCAGGCAATCTCGCCCACGCTGGACCCTCTGTTGACCTAACCATCTTCTCACTCCACCTAGCCGGGGTATCATCTATTCTAGGTGCAATTAATTTCATTACAACAATTATTAACATGAAGCCCCCTGCTATCTCTCAGTACCAAACGCCCCTGTTCGTGTGGTCC…	ON604134					F.M. Ratsoavina, A. Rakotoarison, R.D. Randrianiaina		2011	40728	River (16µS, 25,2°C, 8ppm, 5,5pH - 14:09)	-17.7298	47.0083	17.7298 S 47.00833 E	-17.72980,47.00833	17°43.788'S047°00.500'E	901m	4642-4646
38	RDR0142	Freshwater	Yes	Yes	Coptodon rendalli	Cichlidae	Actinopterygii	Madagascar: Vavarano Ankorondrano (Ambany andrefan'i Bemasoandro)			AATGTAATTGTTACAGCACATGCCTTTGTAATAATTTTCTTTATAGTAATGCCAATTATAATTGGAGGCTTTGGGAACTGATTAGTCCCACTTATGATCGGCGCGCCAGACATGGCCTTCCCTCGAATAAACAACATAAGCTTCTGACTTCTCCCCCCATCATTCCTCCTTCTCCTCGCTTCATCGGGGGTCGAAGCGGGCGCCGGCACAGGGTGAACTGTCTACCCCCCACTCGCAGGCAATCTCGCCCACGCTGGACCCTCTGTTGACCTAACCATCTTCTCACTCCACCTAGCCGGGGTATCATCTATTCTAGGTGCAATTAATTTCATTACAACAATTATTAACATGAAGCCCCCTGCTATCTCTCAGTACCAAACGCCCCTGTTCGTGTGGTCC…	ON604135					F.M. Ratsoavina, A. Rakotoarison, R.D. Randrianiaina		2011	40728	River (16µS, 25,2°C, 8ppm, 5,5pH - 14:09)	-17.7298	47.0083	17.7298 S 47.00833 E	-17.72980,47.00833	17°43.788'S047°00.500'E	901m	4647-4651
39	RDR0143	Freshwater	Yes	Yes	Coptodon rendalli	Cichlidae	Actinopterygii	Madagascar: Vavarano Ankorondrano (Ambany andrefan'i Bemasoandro)			AATGTAATTGTTACAGCACATGCCTTTGTAATAATTTTCTTTATAGTAATGCCAATTATAATTGGAGGCTTTGGGAACTGATTAGTCCCACTTATGATCGGCGCGCCAGACATGGCCTTCCCTCGAATAAACAACATAAGCTTCTGACTTCTCCCCCCATCATTCCTCCTTCTCCTCGCTTCATCGGGGGTCGAAGCGGGCGCCGGCACAGGGTGAACTGTCTACCCCCCACTCGCAGGCAATCTCGCCCACGCTGGACCCTCTGTTGACCTAACCATCTTCTCACTCCACCTAGCCGGGGTATCATCTATTCTAGGTGCAATTAATTTCATTACAACAATTATTAACATGAAGCCCCCTGCTATCTCTCAGTACCAAACGCCCCTGTTCGTGTGGTCC…	ON604136					F.M. Ratsoavina, A. Rakotoarison, R.D. Randrianiaina		2011	40728	River (16µS, 25,2°C, 8ppm, 5,5pH - 14:09)	-17.7298	47.0083	17.7298 S 47.00833 E	-17.72980,47.00833	17°43.788'S047°00.500'E	901m	4652-4656
40	RDR0144	Freshwater	Yes	Yes	Coptodon zillii	Cichlidae	Actinopterygii	Madagascar: Vavarano Ankorondrano (Ambany andrefan'i Bemasoandro)			AATGTAATTGTTACAGCACATGCCTTTGTAATAATTTTCTTTATAGTAATGCCAATTATGATTGGAGGCTTTGGGAACTGATTAGTCCCACTTATGATCGGCGCACCAGACATGGCCTTCCCTCGAATAAACAACATAAGCTTCTGACTTCTCCCCCCATCATTCCTCCTTCTCCTCGCTTCATCAGGGGTCGAAGCGGGCGCCGGTACAGGGTGAACTGTCTACCCCCCACTCGCAGGCAATCTCGCCCACGCTGGGCCCTCTGTTGACCTAACCATCTTCTCACTCCACCTAGCCGGGGTATCATCTATTCTAGGGGCAATTAATTTCATTACAACAATTATTAACATGAAGCCCCCTGCTATCTCTCAGTACCAAACGCCCCTGTTCGTGTGGTCC…	ON604145					F.M. Ratsoavina, A. Rakotoarison, R.D. Randrianiaina		2011	40728	River (16µS, 25,2°C, 8ppm, 5,5pH - 14:09)	-17.7298	47.0083	17.7298 S 47.00833 E	-17.72980,47.00833	17°43.788'S047°00.500'E	901m	4657-4661
41	RDR0145	Freshwater	Yes	Yes	Coptodon rendalli	Cichlidae	Actinopterygii	Madagascar: Vavarano Ankorondrano (Ambany andrefan'i Bemasoandro)			AATGTAATTGTTACAGCACATGCCTTTGTAATAATTTTCTTTATAGTAATGCCAATTATAATTGGAGGCTTTGGGAACTGATTAGTCCCACTTATGATCGGCGCGCCAGACATGGCCTTCCCTCGAATAAACAACATAAGCTTCTGACTTCTCCCCCCATCATTCCTCCTTCTCCTCGCTTCATCGGGGGTCGAAGCGGGCGCCGGCACAGGGTGAACTGTCTACCCCCCACTCGCAGGCAATCTCGCCCACGCTGGACCCTCTGTTGACCTAACCATCTTCTCACTCCACCTAGCCGGGGTATCATCTATTCTAGGTGCAATTAATTTCATTACAACAATTATTAACATGAAGCCCCCTGCTATCTCTCAGTACCAAACGCCCCTGTTCGTGTGGTCC…	ON604137					F.M. Ratsoavina, A. Rakotoarison, R.D. Randrianiaina		2011	40728	River (16µS, 25,2°C, 8ppm, 5,5pH - 14:09)	-17.7298	47.0083	17.7298 S 47.00833 E	-17.72980,47.00833	17°43.788'S047°00.500'E	901m	4662-4666
42	RDR0146	Freshwater	Yes	Yes	Coptodon rendalli	Cichlidae	Actinopterygii	Madagascar: Vavarano Ankorondrano (Ambany andrefan'i Bemasoandro)			AATGTAATTGTTACAGCACATGCCTTTGTAATAATTTTCTTTATAGTAATGCCAATTATAATTGGAGGCTTTGGGAACTGATTAGTCCCACTTATGATCGGCGCGCCAGACATGGCCTTCCCTCGAATAAACAACATAAGCTTCTGACTTCTCCCCCCATCATTCCTCCTTCTCCTCGCTTCATCGGGGGTCGAAGCGGGCGCCGGCACAGGGTGAACTGTCTACCCCCCACTCGCAGGCAATCTCGCCCACGCTGGACCCTCTGTTGACCTAACCATCTTCTCACTCCACCTAGCCGGGGTATCATCTATTCTAGGTGCAATTAATTTCATTACAACAATTATTAACATGAAGCCCCCTGCTATCTCTCAGTACCAAACGCCCCTGTTCGTGTGGTCC…	ON604138					F.M. Ratsoavina, A. Rakotoarison, R.D. Randrianiaina		2011	40728	River (16µS, 25,2°C, 8ppm, 5,5pH - 14:09)	-17.7298	47.0083	17.7298 S 47.00833 E	-17.72980,47.00833	17°43.788'S047°00.500'E	901m	4667-4671
43	RDR0147	Freshwater	Yes	Yes	Coptodon rendalli	Cichlidae	Actinopterygii	Madagascar: Vavarano Ankorondrano (Ambany andrefan'i Bemasoandro)			AATGTAATTGTTACAGCACATGCCTTTGTAATAATTTTCTTTATAGTAATGCCAATTATAATTGGAGGCTTTGGGAACTGATTAGTCCCACTTATGATCGGCGCGCCAGACATGGCCTTCCCTCGAATAAACAACATAAGCTTCTGACTTCTCCCCCCATCATTCCTCCTTCTCCTCGCTTCATCGGGGGTCGAAGCGGGCGCCGGCACAGGGTGAACTGTCTACCCCCCACTCGCAGGCAATCTCGCCCACGCTGGACCCTCTGTTGACCTAACCATCTTCTCACTCCACCTAGCCGGGGTATCATCTATTCTAGGTGCAATTAATTTCATTACAACAATTATTAACATGAAGCCCCCTGCTATCTCTCAGTACCAAACGCCCCTGTTCGTGTGGTCC…	ON604139					F.M. Ratsoavina, A. Rakotoarison, R.D. Randrianiaina		2011	40728	River (16µS, 25,2°C, 8ppm, 5,5pH - 14:09)	-17.7298	47.0083	17.7298 S 47.00833 E	-17.72980,47.00833	17°43.788'S047°00.500'E	901m	4672-4676
44	RDR0148	Freshwater	Yes	Yes	Coptodon zillii	Cichlidae	Actinopterygii	Madagascar: Vavarano Ankorondrano (Ambany andrefan'i Bemasoandro)			AATGTAATTGTTACAGCACATGCCTTTGTAATAATTTTCTTTATAGTAATGCCAATTATGATTGGAGGCTTTGGGAACTGATTAGTCCCACTTATGATCGGCGCACCAGACATGGCCTTCCCTCGAATAAACAACATAAGCTTCTGACTTCTCCCCCCATCATTCCTCCTTCTCCTCGCTTCATCAGGGGTCGAAGCGGGCGCCGGTACAGGGTGAACTGTCTACCCCCCACTCGCAGGCAATCTCGCCCACGCTGGGCCCTCTGTTGACCTAACCATCTTCTCACTCCACCTAGCCGGGGTATCATCTATTCTAGGGGCAATTAATTTCATTACAACAATTATTAACATGAAGCCCCCTGCTATCTCTCAGTACCAAACGCCCCTGTTCGTGTGGTCC…	ON604146					F.M. Ratsoavina, A. Rakotoarison, R.D. Randrianiaina		2011	40728	River (16µS, 25,2°C, 8ppm, 5,5pH - 14:09)	-17.7298	47.0083	17.7298 S 47.00833 E	-17.72980,47.00833	17°43.788'S047°00.500'E	901m	4677-4681
45	RDR0149	Freshwater	Yes	Yes	Coptodon zillii	Cichlidae	Actinopterygii	Madagascar: Vavarano Ankorondrano (Ambany andrefan'i Bemasoandro)			AATGTAATTGTTACAGCACATGCCTTTGTAATAATTTTCTTTATAGTAATGCCAATTATGATTGGAGGCTTTGGGAACTGATTAGTCCCACTTATGATCGGCGCACCAGACATGGCCTTCCCTCGAATAAACAACATAAGCTTCTGACTTCTCCCCCCATCATTCCTCCTTCTCCTCGCTTCATCAGGGGTCGAAGCGGGCGCCGGTACAGGGTGAACTGTCTACCCCCCACTCGCAGGCAATCTCGCCCACGCTGGGCCCTCTGTTGACCTAACCATCTTCTCACTCCACCTAGCCGGGGTATCATCTATTCTAGGGGCAATTAATTTCATTACAACAATTATTAACATGAAGCCCCCTGCTATCTCTCAGTACCAAACGCCCCTGTTCGTGTGGTCC…	ON604147					F.M. Ratsoavina, A. Rakotoarison, R.D. Randrianiaina		2011	40728	River (16µS, 25,2°C, 8ppm, 5,5pH - 14:09)	-17.7298	47.0083	17.7298 S 47.00833 E	-17.72980,47.00833	17°43.788'S047°00.500'E	901m	4682-4686
46	RDR0168	Freshwater	Yes	Yes	Oreochromis aureus	Cichlidae	Actinopterygii	Madagascar: Antafia					CTCCTCGCCTGAATAGGCCTTGAAATAAACACGCTAGCCATTATCCCCCTGATAGCTCAACACCACCACCCCCGCGCTGTCGAAGCTACAACCAAATATTTTTTAACCCAAGCTGCTGCAGCAGCCACCCTTCTATTTGCAAGCATTACTAACGCCTGATTAACAGGCCAATGAGAAATTCAACAAATCACACACCCCCTCCCAACCACAATAATCACCCTTGCCCTTGCCCTCAAAATCGGCCTAGCTCCCCTTCATGCTTGGCTCCCCGAAGTTCTGCAAGGACTGGACCTTACCACAGGCTTAATTCTTTCGACCTGACAAAAGCTTGCCCCCTTCGCCCTAATTCTTCAAATCCAACCTTCAAACTCAACCACTCTTATTATTTTAGGCCTCGCA…	ON584868			F.M. Ratsoavina, A. Rakotoarison, R.D. Randrianiaina		2011	40730	Ikopa River (24µS, 23.5°C, 11ppm, 5.83pH - 09:58)	-17.0241	48.7599	17.0241 S 48.7599 E	-17.02410,48.75990	17°01.446'S048°45.594'E	60m	4912-4917
47	RDR0169	Freshwater	Yes	Yes	Channa striata	Channidae	Actinopterygii	Madagascar: Antafia			AATGTAATCGTTACAGCACACGCCTTTGTAATAATTTTCTTTATGGTAATGCCAATAATGATCGGCGGTTTCGGAAACTGACTTGTACCACTTATGATCGGTGCCCCAGACATGGCATTCCCACGAATAAACAACATAAGCTTCTGACTTCTTCCCCCATCTTTCCTTCTCCTGCTTGCCTCCTCCGCAGTAGAAGCTGGTGCAGGAACTGGCTGAACAGTTTACCCCCCTCTAGCCAGCAACCTGGCCCATGCAGGAGCTTCCGTAGACTTAACCATCTTCTCCCTGCACCTTGCGGGGGTTTCTTCAATCCTGGGCGCTATTAATTTCATTACAACAATTATTAACATAAAACCTCCTGCTATCTCACAATACCAAACACCCCTCTTCGTATGGGCC…	ON604086					F.M. Ratsoavina, A. Rakotoarison, R.D. Randrianiaina		2011	40730	Ikopa River (24µS, 23.5°C, 11ppm, 5.83pH - 09:58)	-17.0241	48.7599	17.0241 S 48.7599 E	-17.02410,48.75990	17°01.446'S048°45.594'E	60m	4918-4923
48	RDR0170	Freshwater	Yes	Yes	Cyprinus carpio	Cyprinidae	Actinopterygii	Madagascar: Antafia			AACGTTATCGTCACTGCCCACGCCTTTGTAATAATTTTCTTTATAGTAATGCCTATCCTTATTGGAGGATTTGGAAACTGACTTGTACCACTAATAATCGGAGCCCCAGACATAGCATTCCCACGAATAAATAACATAAGCTTCTGACTACTACCCCCATCATTCCTTCTACTCCTAGCTTCTTCTGGTGTTGAAGCTGGAGCCGGAACAGGATGAACCGTATACCCACCTCTTGCAGGGAACTTAGCCCACGCAGGAGCATCAGTAGACCTAACAATTTTCTCACTTCACCTAGCAGGTGTTTCATCAATTCTAGGGGCAATCAACTTTATTACTACAACCATCAACATGAAACCCCCAGCCATCTCTCAATACCAAACACCCCTGTTCGTCTGATCC…	ON604154					F.M. Ratsoavina, A. Rakotoarison, R.D. Randrianiaina		2011	40730	Ikopa River (24µS, 23.5°C, 11ppm, 5.83pH - 09:58)	-17.0241	48.7599	17.0241 S 48.7599 E	-17.02410,48.75990	17°01.446'S048°45.594'E	60m	no picture (just tissu sample)
49	RDR0171	Freshwater	Yes	Yes	Cyprinus carpio	Cyprinidae	Actinopterygii	Madagascar: Antafia			AACGTTATCGTCACTGCCCACGCCTTTGTAATAATTTTCTTTATAGTAATGCCTATCCTTATTGGAGGATTTGGAAACTGACTTGTACCACTAATAATCGGAGCCCCAGACATAGCATTCCCACGAATAAATAACATAAGCTTCTGACTACTACCCCCATCATTCCTTCTACTCCTAGCTTCTTCTGGTGTTGAAGCTGGAGCCGGAACAGGATGAACCGTATACCCACCTCTTGCAGGGAACTTAGCCCACGCAGGAGCATCAGTAGACCTAACAATTTTCTCACTTCACCTAGCAGGTGTTTCATCAATTCTAGGGGCAATCAACTTTATTACTACAACCATCAACATGAAACCCCCAGCCATCTCTCAATACCAAACACCCCTGTTCGTCTGATCC…	ON604155					F.M. Ratsoavina, A. Rakotoarison, R.D. Randrianiaina		2011	40730	Ikopa River (24µS, 23.5°C, 11ppm, 5.83pH - 09:58)	-17.0241	48.7599	17.0241 S 48.7599 E	-17.02410,48.75990	17°01.446'S048°45.594'E	60m	no picture (just tissu sample)
50	RDR0172	Freshwater	Yes	Yes	Cyprinus carpio	Cyprinidae	Actinopterygii	Madagascar: Antafia			AACGTTATCGTCACTGCCCACGCCTTTGTAATAATTTTCTTTATAGTAATGCCTATCCTTATTGGAGGATTTGGAAACTGACTTGTACCACTAATAATCGGAGCCCCAGACATAGCATTCCCACGAATAAATAACATAAGCTTCTGACTACTACCCCCATCATTCCTTCTACTCCTAGCTTCTTCTGGTGTTGAAGCTGGAGCCGGAACAGGATGAACCGTATACCCACCTCTTGCAGGGAACTTAGCCCACGCAGGAGCATCAGTAGACCTAACAATTTTCTCACTTCACCTAGCAGGTGTTTCATCAATTCTAGGGGCAATCAACTTTATTACTACAACCATCAACATGAAACCCCCAGCCATCTCTCAATACCAAACACCCCTGTTCGTCTGATCC…	ON604156					F.M. Ratsoavina, A. Rakotoarison, R.D. Randrianiaina		2011	40730	Ikopa River (24µS, 23.5°C, 11ppm, 5.83pH - 09:58)	-17.0241	48.7599	17.0241 S 48.7599 E	-17.02410,48.75990	17°01.446'S048°45.594'E	60m	no picture (just tissu sample)
51	RDR0173	Freshwater	Yes	Yes	Coptodon zillii	Cichlidae	Actinopterygii	Madagascar: Mamokomita					CTCCTCGCCTGAATAGGTCTTGAAATAAACACACTAGCCATTATTCCCTTGATAGCCCAACATCACCACCCCCGCGCTGTCGAAGCTACAACCAAATATTTCCTAACCCAAGCTGCTGCAGCAGCCACCCTCCTATTTGCGAGCATTACCAATGCTTGACTGACAGGCCAATGAGAAATCCAACAAATCTCACATCCCCTTCCAGCCACAATAATTACTCTCGCCCTCGCCCTCAAAATTGGCCTAGCCCCCCTTCACGCTTGACTTCCCGAAGTGCTACAAGGACTCGACCTCACCACGGGCTTAATCCTTTCGACCTGACAAAAACTTGCCCCCTTCGCCCTAATTCTCCAAATTCAACCTTCAAACTCAACACTCCTTATTATTTTAGGCATCACA…	ON584837			F.M. Ratsoavina, A. Rakotoarison, R.D. Randrianiaina		2011	40729	River (32µS, 23,5°C, 16ppm, 5,5pH - 15:30)	-17.6532	46.9762	17.65322 S 46.97618 E	-17.65322,46.97618	17°39.193'S046°58.571'E	659m	4959-4963
52	RDR0174	Freshwater	Yes	Yes	Coptodon zillii	Cichlidae	Actinopterygii	Madagascar: Mamokomita					CTCCTCGCCTGAATAGGTCTTGAAATAAACACACTAGCCATTATTCCCTTGATAGCCCAACATCACCACCCCCGCGCTGTCGAAGCTACAACCAAATATTTCCTAACCCAAGCTGCTGCAGCAGCCACCCTCCTATTTGCGAGCATTACCAATGCTTGACTGACAGGCCAATGAGAAATCCAACAAATCTCACATCCCCTTCCAGCCACAATAATTACTCTCGCCCTCGCCCTCAAAATTGGCCTAGCCCCCCTTCACGCTTGACTTCCCGAAGTGCTACAAGGACTCGACCTCACCACGGGCTTAATCCTTTCGACCTGACAAAAACTTGCCCCCTTCGCCCTAATTCTCCAAATTCAACCTTCAAACTCAACACTCCTTATTATTTTAGGCATCACA…	ON584838			F.M. Ratsoavina, A. Rakotoarison, R.D. Randrianiaina		2011	40729	River (32µS, 23,5°C, 16ppm, 5,5pH - 15:30)	-17.6532	46.9762	17.65322 S 46.97618 E	-17.65322,46.97618	17°39.193'S046°58.571'E	659m	4964-4966
53	RDR0175	Freshwater	No	Yes	Pachypanchax arnoulti	Aplocheilidae	Actinopterygii	Madagascar: Apôsitra (Ranon'Ambodimanga-Mantella site)			AATGTAATCGTTACAGCTCATGCCTTCGTAATAATTTTCTTTATAGTAATACCAATCATAATTGGTGGTTTTGGCAACTGATTAGTGCCCCTAATAATTGGCGCACCAGATATGGCATTTCCCCGGATAAACAACATAAGCTTTTGACTTCTACCTCCCTCCTTTCTTCTCCTCCTTGCCTCATCCGGTGTTGAAGCTGGGGCAGGTACAGGATGGACAGTATATCCCCCTCTTGCCGGAAACCTCGCACACGCCGGGGCATCAGTCGATTTAACCATCTTCTCTCTCCATCTAGCAGGTGTGTCTTCTATTCTTGGTGCAATCAACTTTATTACAACAATTATTAATATAAAACCCCCGGCAATTTCACAGTACCAAACACCTTTATTTGTGTGAGCA…	ON604315					F.M. Ratsoavina, A. Rakotoarison, R.D. Randrianiaina		2011	40730	River (163µS, 25.8°C, 81ppm, 5.89pH - 13:20)	-17.07	46.8031	17.07 S 46.80307 E	-17.07000,46.80307	17°04.002'S046°48.184'E	145m	4967-5012
54	RDR0178	Freshwater	Yes	Yes	Xiphophorus helleri	Poeciliidae	Actinopterygii	Madagascar: Apôsitra (Ranon'Ambodimanga-Mantella site)			AATGTGATCGTCACAGCTCATGCCTTTGTAATAATTTTTTTTATAGTCATACCAATCATAATTGGCGGCTTTGGTAACTGATTGATCCCACTAATAATCGGCGCTCCCGACATAGCCTTCCCCCGAATAAATAACATAAGCTTTTGACTCCTTCCCCCCTCATTTCTTCTTCTTCTAGCATCCTCCGGGGTTGAAGCAGGAGCTGGAACTGGGTGAACTGTTTATCCCCCTCTTGCAGGTAATTTGGCACATGCTGGGCCCTCCGTGGACTTGACTATTTTTTCACTCCACTTGGCTGGTATTTCCTCCATTTTAGGGGCAATCAACTTTATCACCACAATAATTAACATAAAACCCCCCGCAGCATCTCAATACCAGACACCCCTGTTTGTCTGAGCC…	ON604624					F.M. Ratsoavina, A. Rakotoarison, R.D. Randrianiaina		2011	40730	River (163µS, 25.8°C, 81ppm, 5.89pH - 13:20)	-17.07	46.8031	17.07 S 46.80307 E	-17.07000,46.80307	17°04.002'S046°48.184'E	145m	5030-5035
55	RDR0179	Freshwater	Yes	Yes	Xiphophorus helleri	Poeciliidae	Actinopterygii	Madagascar: Apôsitra (Ranon'Ambodimanga-Mantella site)			AATGTGATCGTCACAGCTCATGCCTTTGTAATAATTTTTTTTATAGTCATACCAATCATAATTGGCGGCTTTGGTAACTGATTGATCCCACTAATAATCGGCGCTCCCGACATAGCCTTCCCCCGAATAAATAACATAAGCTTTTGACTCCTTCCCCCCTCATTTCTTCTTCTTCTAGCATCCTCCGGGGTTGAAGCAGGAGCTGGAACTGGGTGAACTGTTTATCCCCCTCTTGCAGGTAATTTGGCACATGCTGGGCCCTCCGTGGACTTGACTATTTTTTCACTCCACTTGGCTGGTATTTCCTCCATTTTAGGGGCAATCAACTTTATCACCACAATAATTAACATAAAACCCCCCGCAGCATCTCAATACCAGACACCCCTGTTTGTCTGAGCC…	ON604625					F.M. Ratsoavina, A. Rakotoarison, R.D. Randrianiaina		2011	40730	River (163µS, 25.8°C, 81ppm, 5.89pH - 13:20)	-17.07	46.8031	17.07 S 46.80307 E	-17.07000,46.80307	17°04.002'S046°48.184'E	145m	5036-5040
56	RDR0180	Freshwater	Yes	Yes	Xiphophorus helleri	Poeciliidae	Actinopterygii	Madagascar: Apôsitra (Ranon'Ambodimanga-Mantella site)			AATGTGATCGTCACAGCTCATGCCTTTGTAATAATTTTTTTTATAGTCATACCAATCATAATTGGCGGCTTTGGTAACTGATTGATCCCACTAATAATCGGCGCTCCCGACATAGCCTTCCCCCGAATAAATAACATAAGCTTTTGACTCCTTCCCCCCTCATTTCTTCTTCTTCTAGCATCCTCCGGGGTTGAAGCAGGAGCTGGAACTGGGTGAACTGTTTATCCCCCTCTTGCAGGTAATTTGGCACATGCTGGGCCCTCCGTGGACTTGACTATTTTTTCACTCCACTTGGCTGGTATTTCCTCCATTTTAGGGGCAATCAACTTTATCACCACAATAATTAACATAAAACCCCCCGCAGCATCTCAATACCAGACACCCCTGTTTGTCTGAGCC…	ON604626					F.M. Ratsoavina, A. Rakotoarison, R.D. Randrianiaina		2011	40730	River (163µS, 25.8°C, 81ppm, 5.89pH - 13:20)	-17.07	46.8031	17.07 S 46.80307 E	-17.07000,46.80307	17°04.002'S046°48.184'E	145m	5041-5046
57	RDR0182	Freshwater	Yes	Yes	Xiphophorus helleri	Poeciliidae	Actinopterygii	Madagascar: Apôsitra (Ranon'Ambodimanga-Mantella site)			AATGTGATCGTCACAGCTCATGCCTTTGTAATAATTTTTTTTATAGTCATACCAATCATAATTGGCGGCTTTGGTAACTGATTGATCCCACTAATAATCGGCGCTCCCGACATAGCCTTCCCCCGAATAAATAACATAAGCTTTTGACTCCTTCCCCCCTCATTTCTTCTTCTTCTAGCATCCTCCGGGGTTGAAGCAGGAGCTGGAACTGGGTGAACTGTTTATCCCCCTCTTGCAGGTAATTTGGCACATGCTGGGCCCTCCGTGGACTTGACTATTTTTTCACTCCACTTGGCTGGTATTTCCTCCATTTTAGGGGCAATCAACTTTATCACCACAATAATTAACATAAAACCCCCCGCAGCATCTCAATACCAGACACCCCTGTTTGTCTGAGCC…	ON604627					F.M. Ratsoavina, A. Rakotoarison, R.D. Randrianiaina		2011	40730	River (163µS, 25.8°C, 81ppm, 5.89pH - 13:20)	-17.07	46.8031	17.07 S 46.80307 E	-17.07000,46.80307	17°04.002'S046°48.184'E	145m	5056-5073
58	RDR0185	Freshwater	Yes	Yes	Xiphophorus helleri	Poeciliidae	Actinopterygii	Madagascar: Apôsitra (Ranon'Ambodimanga-Mantella site)			AATGTGATCGTCACAGCTCATGCCTTTGTAATAATTTTTTTTATAGTCATACCAATCATAATTGGCGGCTTTGGTAACTGATTGATCCCACTAATAATCGGCGCTCCCGACATAGCCTTCCCCCGAATAAATAACATAAGCTTTTGACTCCTTCCCCCCTCATTTCTTCTTCTTCTAGCATCCTCCGGGGTTGAAGCAGGAGCTGGAACTGGGTGAACTGTTTATCCCCCTCTTGCAGGTAATTTGGCACATGCTGGGCCCTCCGTGGACTTGACTATTTTTTCACTCCACTTGGCTGGTATTTCCTCCATTTTAGGGGCAATCAACTTTATCACCACAATAATTAACATAAAA	ON604628					F.M. Ratsoavina, A. Rakotoarison, R.D. Randrianiaina		2011	40730	River (163µS, 25.8°C, 81ppm, 5.89pH - 13:20)	-17.07	46.8031	17.07 S 46.80307 E	-17.07000,46.80307	17°04.002'S046°48.184'E	145m	5088-5095
59	RDR0186	Freshwater	Yes	Yes	Xiphophorus helleri	Poeciliidae	Actinopterygii	Madagascar: Apôsitra (Ranon'Ambodimanga-Mantella site)			AATGTGATCGTCACAGCTCATGCCTTTGTAATAATTTTTTTTATAGTCATACCAATCATAATTGGCGGCTTTGGTAACTGATTGATCCCACTAATAATCGGCGCTCCCGACATAGCCTTCCCCCGAATAAATAACATAAGCTTTTGACTCCTTCCCCCCTCATTTCTTCTTCTTCTAGCATCCTCCGGGGTTGAAGCAGGAGCTGGAACTGGGTGAACTGTTTATCCCCCTCTTGCAGGTAATTTGGCACATGCTGGGCCCTCCGTGGACTTGACTATTTTTTCACTCCACTTGGCTGGTATTTCCTCCATTTTAGGGGCAATCAACTTTATCACCACAATAATTAACATAAAACCCCCCGCAGCATCTCAATACCAGACACCCCTGTTTGTCTGAGCC…	ON604629					F.M. Ratsoavina, A. Rakotoarison, R.D. Randrianiaina		2011	40730	River (163µS, 25.8°C, 81ppm, 5.89pH - 13:20)	-17.07	46.8031	17.07 S 46.80307 E	-17.07000,46.80307	17°04.002'S046°48.184'E	145m	5096-5102
60	RDR0191	Freshwater	Yes	Yes	Xiphophorus helleri	Poeciliidae	Actinopterygii	Madagascar: Apôsitra (Ranon'Ambodimanga-Mantella site)			AATGTGATCGTCACAGCTCATGCCTTTGTAATAATTTTTTTTATAGTCATACCAATCATAATTGGCGGCTTTGGTAACTGATTGATCCCACTAATAATCGGCGCTCCCGACATAGCCTTCCCCCGAATAAATAACATAAGCTTTTGACTCCTTCCCCCCTCATTTCTTCTTCTTCTAGCATCCTCCGGGGTTGAAGCAGGAGCTGGAACTGGGTGAACTGTTTATCCCCCTCTTGCAGGTAATTTGGCACATGCTGGGCCCTCCGTGGACTTGACTATTTTTTCACTCCACTTGGCTGGTATTTCCTCCATTTTAGGGGCAATCAACTTTATCACCACAATAATTAACATAAAACCCCCCGCAGCATCTCAATACCAGACACCCCTGTTTGTCTGAGCC…	ON604630					F.M. Ratsoavina, A. Rakotoarison, R.D. Randrianiaina		2011	40730	River (163µS, 25.8°C, 81ppm, 5.89pH - 13:20)	-17.07	46.8031	17.07 S 46.80307 E	-17.07000,46.80307	17°04.002'S046°48.184'E	145m	5132-5137
61	RDR0197	Freshwater	Yes	Yes	Oreochromis niloticus	Cichlidae	Actinopterygii	Madagascar: Andranobevava					CCCGAAGTTCTACAAGGACTAGACCTTACTACAGGCCTAATTCTTTCAACCTGGCAAAAACTTGCCCCCTTCGCCCTAATTCTTCAAATCCAACCTTCAAACTCAACCACCCTCATTATTTTAGGCCTTGCATCCACCCTCATTGGAGGCTGAGGCGGGCTAAATCAGACACAGCTCCGTAAAATTCTCGCATACTCATCAATCGCCCATCTAGGCTGAATAATTCTTGTTTTACAGTTTTCCCCTTCCATCACACTTCTCACCCTCCTAACGTACCTTATCATAACATCCTCAACATTTCTCGTATTCAAGCTCAACAAATCCACAAATATTAACACTCTTGCCACATCCTGAGCGAAAGCCCCCGCCCTCACAGCTCTTACCCCCCTC	ON584906			F.M. Ratsoavina, A. Rakotoarison, R.D. Randrianiaina		2011	40730	River (145µS, 26.3°C, 72ppm, 5.98pH - 16:39)	-17.1231	46.8076	17.12308 S 46.8076 E	-17.12308,46.80760	17°07.385'S046°48.456'E	207m	5192-5195
62	RDR0199	Freshwater	Yes	Yes	Oreochromis aureus	Cichlidae	Actinopterygii	Madagascar: Andranobevava	TTTAACGGCCGCGGTATTTTGACCGTGCAAAGGTAGCGCAATCACTTGTCTTTTAAATGAAGACCTGTATGAATGGCATAACGAGGGCTTAACTGTCTCCTTTTTCCAGTCAATGAAATTGATCTCCCCGTGCAGAAGCGGGGATATTAACATAAGACGAGAAGACCCTATGGAGCTTTAGACGCCAGAACAGACCATGTTAAGCACCCCTAAAATAAAAGACAAAACTGATTGGCCCCTGTTCTAATGTCTTTGGTTGGGGCGACCGCGGGGAAACAAACAACCCCCATGTGGACCGGGAGCACACTACTCCTACAACCCAGAGTTACAACTCCAAGCAACAGAATTTCTGACCAACAAGATCCGGCATATAGCCGATCAACGGACCGAGTTACCCTA…	ON611938	AATGTAATTGTTACAGCACATGCTTTTGTAATAATTTTCTTTATAGTAATGCCAATTATGATTGGAGGCTTTGGAAACTGACTAGTACCACTCATGATTGGTGCCCCAGATATGGCCTTCCCTCGAATGAACAACATGAGTTTCTGACTCCTCCCTCCCTCATTCCTCCTCCTCCTCGCCTCATCTGGAGTCGAAGCAGGTGCCGGCACAGGGTGAACTGTTTACCCCCCGCTCGCAGGCAATCTTGCCCATGCTGGGCCTTCTGTCGACTTAACCATCTTCTCCCTCCACTTGGCCGGGGTGTCATCTATTCTAGGCGCAATTAATTTCATTACAACAATCATTAACATGAAACCCCCCGCCATCTCTCAATATCAAACACCCCTATTTGTATGGTCC…	ON604290					F.M. Ratsoavina, A. Rakotoarison, R.D. Randrianiaina		2011	40730	River (145µS, 26.3°C, 72ppm, 5.98pH - 16:39)	-17.1231	46.8076	17.12308 S 46.8076 E	-17.12308,46.80760	17°07.385'S046°48.456'E	207m	5201-5205
63	RDR0202	Freshwater	Yes	Yes	Oreochromis sp. 1	Cichlidae	Actinopterygii	Madagascar: Andranobevava					TTCTTGCATACTCATCAATCGCCCACCTAGGTTGAATAATTCTTGTTTTACAATTTTCCCCTTCAATCACACTCCTCACCCTTCTAACTTACCTCATCATAACATCCTCAACATTCCTCGTATTTAAACTCAACAAGTCCACAAATATTAATACTCTTGCCACATCCTGAGCAAAAGCCCCCGCCCTCACAGCCCTCACCCCCCTCATTCTCCTTTCACTAGGGGGCCTCCCCCCTCTCACAGGCTTCATACCAAAATGGCTAATTCTTCAAGAATTAACCAAACAAGGCCTTGCCCCTACCGCAACCCTAGCAGCCCTTTCAGCACTCCTAAGCCTATATTTTTACCTACGCCTCTCCTACGCAATAACCCTTACTATTTCCCCCAACAGCCTTCTAG…	ON584999			F.M. Ratsoavina, A. Rakotoarison, R.D. Randrianiaina		2011	40730	River (145µS, 26.3°C, 72ppm, 5.98pH - 16:39)	-17.1231	46.8076	17.12308 S 46.8076 E	-17.12308,46.80760	17°07.385'S046°48.456'E	207m	5216-5220
64	RDR0204	Freshwater	Yes	Yes	Oreochromis niloticus	Cichlidae	Actinopterygii	Madagascar: Andranobevava					CCCCGAAGTTCTACAAGGACTAGACCTTACTACAGGCCTAATTCTTTCAACCTGGCAAAAACTTGCCCCCTTCGCCCTAATTCTTCAAATCCAACCTTCAAACTCAACCACCCTCATTATTTTAGGCCTTGCATCCACCCTCATTGGAGGCTGAGGCGGGCTAAATCAGACACAACTCCGTAAAATTCTCGCGTACTCATCAATCGCCCATCTAGGCTGAATAATTCTTGTTTTACAGTTTTCCCCTTCCATCACACTTCTCACCCTCCTAACGTACCTTATCATAACATCCTCAACATTCCTCATATTCAAGCTCAACAAATCCACAAATATTAACACTCTTGCCACATCCTGAGCGAAAGCCCCCGCCC	ON584902			F.M. Ratsoavina, A. Rakotoarison, R.D. Randrianiaina		2011	40730	River (145µS, 26.3°C, 72ppm, 5.98pH - 16:39)	-17.1231	46.8076	17.12308 S 46.8076 E	-17.12308,46.80760	17°07.385'S046°48.456'E	207m	5228-5234
65	RDR0205	Freshwater	Yes	Yes	Oreochromis niloticus	Cichlidae	Actinopterygii	Madagascar: Andranobevava					TCTCGCGTACTCATCAATCGCCCATCTAGGCTGAATAATTCTTGTTTTACAGTTTTCCCCTTCCATCACACTTCTCACCCTCCTAACGTACCTTATCATAACATCCTCAACATTCCTCATATTCAAGCTCAACAAATCCACAAATATTAACACTCTTGCCACATCCTGAGCGAAAGCCCCCGCCCTCACAGCTCTTACCCCCCTCATTCTCCTTTCATTAGGAGGCCTCCCCCCTCTCACAGGCTTTATACCAAAATGACTAATTCTTCAAGAACTAACCAAACAAGGCCTTGCTCCTACCGCAACCCTGGCAGCCCTTTCAGCCCTCCTTAGCCTCTATTTTTACCTCCGCCTCTCCTACGCAATAACCCTCACTATTTCCCCTAACAGCCTCCTAGG…	ON584915			F.M. Ratsoavina, A. Rakotoarison, R.D. Randrianiaina		2011	40730	River (145µS, 26.3°C, 72ppm, 5.98pH - 16:39)	-17.1231	46.8076	17.12308 S 46.8076 E	-17.12308,46.80760	17°07.385'S046°48.456'E	207m	5235-5241
66	RDR0206	Freshwater	Yes	Yes	Oreochromis niloticus	Cichlidae	Actinopterygii	Madagascar: Andranobevava					TCTCGCATACTCATCAATCGCCCATCTAGGCTGAATAATTCTTGTTTTACAGTTTTCCCCTTCCATCACACTTCTCACCCTCCTAACGTACCTTATCATAACATCCTCAACATTTCTCGTATTCAAGCTCAACAAATCCACAAATATTAACACTCTTGCCACATCCTGAGCGAAAGCCCCCGCCCTCACAGCTCTTACCCCCCTCATTCTCCTTTCATTAGGAGGCCTCCCCCCTCTCACAGGCTTTATACCAAAATGACTAATTCTTCAAGAACTAACCAAACAAGGTCTTGCTCCTACCGCAACCCTGGCAGCCCTTTCAGCCCTCCTTAGCCTCTATTTTTACCTCCGCCTCTCCTACGCAATAACCCTCACTATTTCCCCTAACAGCCTCCTAGG…	ON584914			F.M. Ratsoavina, A. Rakotoarison, R.D. Randrianiaina		2011	40730	River (145µS, 26.3°C, 72ppm, 5.98pH - 16:39)	-17.1231	46.8076	17.12308 S 46.8076 E	-17.12308,46.80760	17°07.385'S046°48.456'E	207m	5242-5245
67	RDR0207	Freshwater	Yes	Yes	Oreochromis niloticus	Cichlidae	Actinopterygii	Madagascar: Andranobevava					ATCACCCTAGCCCTAGCCCTCAAAATCGGCTTACCACCTCTTCATGCTTGACTCCCCGAAGTTCTACAAGGACTAGACCTTACTACAGGCCTAATTCTTTCAACCTGGCAAAAACTTGCCCCCTTCGCCCTAATTCTTCAAATCCAACCTTCAAACTCAACCACCCTCATTATTTTAGGCCTTGCATCCACCCTCATTGGAGGCTGAGGCGGGCTAAATCAGACACAGCTCCGTAAAATTCTCGCATACTCATCAATCGCCCATCTAGGCTGAATAATTCTTGTTTTACAGTTTTCCCCTTCCATCACACTTCTCACCCTCCTAACGTACCTTATCATAACATCCTCAACATTTCTCGTATTCAAGCTCAACAAATCCACAAATATTAACACTCTTGCC…	ON584895			F.M. Ratsoavina, A. Rakotoarison, R.D. Randrianiaina		2011	40730	River (145µS, 26.3°C, 72ppm, 5.98pH - 16:39)	-17.1231	46.8076	17.12308 S 46.8076 E	-17.12308,46.80760	17°07.385'S046°48.456'E	207m	5246-5250
68	RDR0209	Freshwater	Yes	Yes	Oreochromis aureus	Cichlidae	Actinopterygii	Madagascar: Andranobevava			GTAGGAACCGCGCTAAGCCTCCTAATTCGGGCAGAACTAAGCCAGCCCGGCTCTCTCCTCGGAGACGACCAGATTTATAATGTAATTGTTACAGCACATGCTTTTGTAATAATTTTCTTTATAGTAATGCCAATTATGATTGGAGGCTTTGGAAACTGACTAGTACCACTCATGATTGGTGCCCCAGATATGGCCTTCCCTCGAATGAACAACATGAGTTTCTGACTCCTCCCTCCCTCATTCCTCCTCCTCCTCGCCTCATCTGGAGTCGAAGCAGGTGCCGGCACAGGGTGAACTGTTTACCCCCCGCTCGCAGGCAATCTTGCCCATGCTGGGCCTTCTGTCGACTTAACCATCTTCTCCCTCCACTTGGCCGGGGTGTCATCTATTCTAGGCGCA…	ON604291	CCCTCATTGGAGGCTGAGGCGGGCTAAACCAAACACAACTCCGTAAAATTCTTGCTTACTCATCAATTGCCCACCTAGGTTGAATAATTCTTATTTTACAATTCTCCCCCTCAATTACACTCCTCACCCTTTTAACCTACTTCATTATGACATTCTCAACATTCCTCGTATTTAAACTCAACAAATCCACAAACATTAATACTCTCGCTACATCCTGAGCGAAAGCCCCCGCCCTCACAGCTCTCACCCCCCTCATTCTCCTTTCATTAGGAGGCCTCCCCCCTCTCACAGGCTTTATACCAAAATGACTAATTCTTCAAGAATTAACCAAACAAGGCCTTGCTCCTACTGCAACCCTAGCAGCCCTCTCAGCGCTCCTTAGCCTATACTTTTACCTAC…	ON584855			F.M. Ratsoavina, A. Rakotoarison, R.D. Randrianiaina		2011	40730	River (145µS, 26.3°C, 72ppm, 5.98pH - 16:39)	-17.1231	46.8076	17.12308 S 46.8076 E	-17.12308,46.80760	17°07.385'S046°48.456'E	207m	5256-5262
69	RDR0211	Freshwater	Yes	Yes	Oreochromis niloticus	Cichlidae	Actinopterygii	Madagascar: Andranobevava					CGCGTACTCATCAATCGCCCATCTAGGCTGAATAATTCTTGTTTTACAGTTTTCCCCTTCCATCACACTTCTCACCCTCCTAACGTACCTTATCATAACATCCTCAACATTCCTCATATTCAAGCTCAACAAATCCACAAATATTAACACTCTTGCCACATCCTGAGCGAAAGCCCCCGCCCTCACAGCTCTTACCCCCCTCATTCTCCTTTCATTAGGAGGCCTCCCCCCTCTCACAGGCTTTATACCAAAATGACTAATTCTTCAAGAACTAACCAAACAAGGCCTTGCTCCTACCGCAACCCTGGCAGCCCTTTCAGCCCTCCTTAGCCTCTATTTTTACCTCCGCCTCTCCTACGCAATAACCCTCACTATTTCCCCTAACAGCCTCCTAGGCAC…	ON584938			F.M. Ratsoavina, A. Rakotoarison, R.D. Randrianiaina		2011	40730	River (145µS, 26.3°C, 72ppm, 5.98pH - 16:39)	-17.1231	46.8076	17.12308 S 46.8076 E	-17.12308,46.80760	17°07.385'S046°48.456'E	207m	5269-5274
70	RDR0214	Freshwater	Yes	Yes	Xiphophorus helleri	Poeciliidae	Actinopterygii	Madagascar: Andranobevava			AATGTGATCGTCACAGCTCATGCCTTTGTAATAATTTTTTTTATAGTCATACCAATCATAATTGGCGGCTTTGGTAACTGATTGATCCCACTAATAATCGGCGCTCCCGACATAGCCTTCCCCCGAATAAATAACATAAGCTTTTGACTCCTTCCCCCCTCATTTCTTCTTCTTCTAGCATCCTCCGGGGTTGAAGCAGGAGCTGGAACTGGGTGAACTGTTTATCCCCCTCTTGCAGGTAATTTGGCACATGCTGGGCCCTCCGTGGACTTGACTATTTTTTCACTCCACTTGGCTGGTATTTCCTCCATTTTAGGGGCAATCAACTTTATCACCACAATAATTAACATAAAACCCCCCGCAGCATCTCAATACCAGACACCCCTGTTTGTCTGAGCC…	ON604622					F.M. Ratsoavina, A. Rakotoarison, R.D. Randrianiaina		2011	40730	River (145µS, 26.3°C, 72ppm, 5.98pH - 16:39)	-17.1231	46.8076	17.12308 S 46.8076 E	-17.12308,46.80760	17°07.385'S046°48.456'E	207m	5293-5296
71	RDR0229	Freshwater	Yes	Yes	Xiphophorus helleri	Poeciliidae	Actinopterygii	Madagascar: Antanimbary			AATGTGATCGTCACAGCTCATGCCTTTGTAATAATTTTTTTTATAGTCATACCAATCATAATTGGCGGCTTTGGTAACTGATTGATCCCACTAATAATCGGCGCTCCCGACATAGCCTTCCCCCGAATAAATAACATAAGCTTTTGACTCCTTCCCCCCTCATTTCTTCTTCTTCTAGCATCCTCCGGGGTTGAAGCAGGAGCTGGAACTGGGTGAACTGTTTATCCCCCTCTTGCAGGTAATTTGGCACATGCTGGGCCCTCCGTGGACTTGACTATTTTTTCACTCCACTTGGCTGGTATTTCCTCCATTTTAGGGGCAATCAACTTTATCACCACAATAATTAACATAAAACCCCCCGCAGCATCTCAATACCAGACACCCCTGTTTGTCTGAGCC…	ON604623					F.M. Ratsoavina, A. Rakotoarison, R.D. Randrianiaina		2011	40730	River (39µS, 25°C, 19pm, 6.27pH - 17:19)	-17.1832	46.8467	17.18318 S 46.84672 E	-17.18318,46.84672	17°10.991'S046°50.803'E	227m	5376-5380
72	RDR0235	Freshwater	Yes	Yes	Oreochromis aureus	Cichlidae	Actinopterygii	Madagascar: Antafia					TTCTTTCGACCTGACAAAAGCTTGCCCCCTTCGCCCTAATTCTTCAAATCCAACCTTCAAACTCAACCACTCTTATTATTTTAGGCCTCGCATCCACCCTCATTGGAGGCTGAGGCGGGCTAAACCAAACACAACTCCGTAAAATTCTTGCTTACTCATCAATTGCCCACCTAGGTTGAATAATTCTTATTTTACAATTCTCCCCCTCAATTACACTCCTCACCCTTTTAACCTACTTCATTATGACATTCTCAACATTCCTCGTATTTAAACTCAACAAATCCACAAACATTAATACTCTCGCTACATCCTGAGCGAAAGCCCCCGCCCTCACAGCTCTCACCCCCCTCATTCTCCTTTCATTAGGAGGCCTCCCCCCTCTCACAGGCTTTATACCAA…	ON584882			F.M. Ratsoavina, A. Rakotoarison, R.D. Randrianiaina		2011	40731	Ikopa River (24µS, 23.5°C, 11ppm, 5.83pH - 12:36)	-17.0241	48.7599	17.0241 S 48.7599 E	-17.02410,48.75990	17°01.446'S048°45.594'E	60m	picture Fano
73	RDR0236	Freshwater	Yes	Yes	Oreochromis aureus	Cichlidae	Actinopterygii	Madagascar: Antafia					CTCCTCGCCTGAATAGGCCTTGAAATAAACACGCTAGCCATTATCCCCCTGATAGCTCAACACCACCACCCCCGCGCTGTCGAAGCTACAACCAAATATTTTTTAACCCAAGCTGCTGCAGCAGCCACCCTTCTATTTGCAAGCATTACTAACGCCTGATTAACAGGCCAATGAGAAATTCAACAAATCACACACCCCCTCCCAACCACAATAATCACCCTTGCCCTTGCCCTCAAAATCGGCCTAGCTCCCCTTCATGCTTGGCTCCCCGAAGTTCTGCAAGGACTGGACCTTACCACAGGCTTAATTCTTTCGACCTGACAAAAGCTTGCCCCCTTCGCCCTAATTCTTCAAATCCAACCTTCAAACTCAACCACTCTTATTATTTTAGGCCTCGCA…	ON584869			F.M. Ratsoavina, A. Rakotoarison, R.D. Randrianiaina		2011	40731	Ikopa River (24µS, 23.5°C, 11ppm, 5.83pH - 12:36)	-17.0241	48.7599	17.0241 S 48.7599 E	-17.02410,48.75990	17°01.446'S048°45.594'E	60m	picture Fano
74	RDR0238	Freshwater	Yes	Yes	Oreochromis aureus	Cichlidae	Actinopterygii	Madagascar: Antafia					CTCCTCGCCTGAATAGGCCTTGAAATAAACACGCTAGCCATTATCCCCCTGATAGCTCAACACCACCACCCCCGCGCTGTCGAAGCTACAACCAAATATTTTTTAACCCAAGCTGCTGCAGCAGCCACCCTTCTATTTGCAAGCATTACTAACGCCTGATTAACAGGCCAATGAGAAATTCAACAAATCACACACCCCCTCCCAACCACAATAATCACCCTTGCCCTTGCCCTCAAAATCGGCCTAGCTCCCCTTCATGCTTGGCTCCCCGAAGTTCTGCAAGGACTGGACCTTACCACAGGCTTAATTCTTTCGACCTGACAAAAGCTTGCCCCCTTCGCCCTAATTCTTCAAATCCAACCTTCAAACTCAACCACTCTTATTATTTTAGGCCTCGCA…	ON584870			F.M. Ratsoavina, A. Rakotoarison, R.D. Randrianiaina		2011	40731	Ikopa River (24µS, 23.5°C, 11ppm, 5.83pH - 12:36)	-17.0241	48.7599	17.0241 S 48.7599 E	-17.02410,48.75990	17°01.446'S048°45.594'E	60m	picture Fano
75	RDR0240	Freshwater	Yes	Yes	Carassius auratus	Cyprinidae	Actinopterygii	Madagascar: Antafia			AATGTAATTGTTACCGCCCACGCCTTCGTAATAATTTTCTTTATAGTAATGCCTATCCTCATTGGAGGATTCGGAAACTGACTTGTACCCCTGATAATCGGAGCCCCAGACATGGCATTCCCACGAATAAACAATATAAGCTTCTGACTTCTTCCCCCATCATTCCTGTTACTACTAGCTTCCTCTGGTGTTGAAGCCGGAGCTGGCACCGGATGGACAGTATACCCCCCTCTTGCAGGAAACCTGGCCCACGCAGGAGCATCAGTAGACCTAACAATTTTCTCACTACATTTAGCAGGTGTTTCATCAATCCTGGGGGCAATCAACTTCATTACTACAACCATTAACATAAAACCTCCAGCCATTTCCCAATACCAAACACCCCTATTTGTTTGATCC…	ON604065					F.M. Ratsoavina, A. Rakotoarison, R.D. Randrianiaina		2011	40731	Ikopa River (24µS, 23.5°C, 11ppm, 5.83pH - 12:36)	-17.0241	48.7599	17.0241 S 48.7599 E	-17.02410,48.75990	17°01.446'S048°45.594'E	60m	picture Fano
76	RDR0241	Freshwater	Yes	Yes	Carassius auratus	Cyprinidae	Actinopterygii	Madagascar: Antafia			AATGTAATTGTTACCGCCCACGCCTTCGTAATAATTTTCTTTATAGTAATGCCTATCCTCATTGGAGGATTCGGAAACTGACTTGTACCCCTGATAATCGGAGCCCCAGACATGGCATTCCCACGAATAAACAATATAAGCTTCTGACTTCTTCCCCCATCATTCCTGTTACTACTAGCTTCCTCTGGTGTTGAAGCCGGAGCTGGCACCGGATGGACAGTATACCCCCCTCTTGCAGGAAACCTGGCCCACGCAGGAGCATCAGTAGACCTAACCATTTTCTCACTACATTTAGCAGGTGTTTCATCAATCCTGGGGGCAATCAACTTCATTACTACAACCATTAACATAAAACCTCCAGCCATTTCCCAATACCAAACACCCCTATTTGTTTGATCC…	ON604066					F.M. Ratsoavina, A. Rakotoarison, R.D. Randrianiaina		2011	40731	Ikopa River (24µS, 23.5°C, 11ppm, 5.83pH - 12:36)	-17.0241	48.7599	17.0241 S 48.7599 E	-17.02410,48.75990	17°01.446'S048°45.594'E	60m	picture Fano
77	RDR0242	Freshwater	Yes	Yes	Carassius auratus	Cyprinidae	Actinopterygii	Madagascar: Antafia			AATGTAATTGTTACCGCCCACGCCTTCGTAATAATTTTCTTTATAGTAATGCCTATCCTCATTGGAGGATTCGGAAACTGACTTGTACCCCTGATAATCGGAGCCCCAGACATGGCATTCCCACGAATAAACAATATAAGCTTCTGACTTCTTCCCCCATCATTCCTGTTACTACTAGCTTCCTCTGGTGTTGAAGCCGGAGCTGGCACCGGATGGACAGTATACCCCCCTCTTGCAGGAAACCTGGCCCACGCAGGAGCATCAGTAGACCTAACAATTTTCTCACTACATTTAGCAGGTGTTTCATCAATCCTGGGGGCAATCAACTTCATTACTACAACCATTAACATAAAACCTCCAGCCATTTCCCAATACCAAACACCCCTATTTGTTTGATCC…	ON604067					F.M. Ratsoavina, A. Rakotoarison, R.D. Randrianiaina		2011	40731	Ikopa River (24µS, 23.5°C, 11ppm, 5.83pH - 12:36)	-17.0241	48.7599	17.0241 S 48.7599 E	-17.02410,48.75990	17°01.446'S048°45.594'E	60m	picture Fano
78	RDR0243	Freshwater	Yes	Yes	Carassius auratus	Cyprinidae	Actinopterygii	Madagascar: Antafia			AATGTAATTGTTACCGCCCACGCCTTCGTAATAATTTTCTTTATAGTAATGCCTATCCTCATTGGAGGATTCGGAAACTGACTTGTACCCCTGATAATCGGAGCCCCAGACATGGCATTCCCACGAATAAACAATATAAGCTTCTGACTTCTTCCCCCATCATTCCTGTTACTACTAGCTTCCTCTGGTGTTGAAGCCGGAGCTGGCACCGGATGGACAGTATACCCCCCTCTTGCAGGAAACCTGGCCCACGCAGGAGCATCAGTAGACCTAACAATTTTCTCACTACATTTAGCAGGTGTTTCATCAATCCTGGGGGCAATCAACTTCATTACTACAACCATTAACATAAAACCTCCAGCCATTTCCCAATACCAAACACCCCTATTTGTTTGATCC…	ON604068					F.M. Ratsoavina, A. Rakotoarison, R.D. Randrianiaina		2011	40731	Ikopa River (24µS, 23.5°C, 11ppm, 5.83pH - 12:36)	-17.0241	48.7599	17.0241 S 48.7599 E	-17.02410,48.75990	17°01.446'S048°45.594'E	60m	picture Fano
79	RDR0245	Freshwater	Yes	Yes	Oreochromis sp. 1	Cichlidae	Actinopterygii	Madagascar: Antafia					TACCCTTGCCCTCGCTCTCAAAATCGGTTTAGCCCCTCTTCATGCTTGACTCCCCGAAGTTCTACAAGGACTAGACCTTACTACAGGATTGATTCTTTCAACCTGACAAAAACTTGCCCCCTTCGCCCTAATTCTTCAAATCCAACCTTCAAACTCAACCACCCTTATTATTTTAGGCCTCGCATCCACCCTCATTGGAGGGTGAGGTGGACTAAACCAGACACAACTCCGTAAAATTCTTGCATACTCATCAATCGCCCACCTAGGTTGAATAATTCTTGTTTTACAATTTTCCCCTTCAATCACACTCCTCACCCTTCTAACTTACCTCATCATAACATCCTCAACATTCCTCGTATTTAAACTCAACAAGTCCACAAATATTAATACTCTTGCCAC…	ON584958			F.M. Ratsoavina, A. Rakotoarison, R.D. Randrianiaina		2011	40731	Ikopa River (24µS, 23.5°C, 11ppm, 5.83pH - 12:36)	-17.0241	48.7599	17.0241 S 48.7599 E	-17.02410,48.75990	17°01.446'S048°45.594'E	60m	picture Fano
80	RDR0247	Freshwater	Yes	Yes	Channa striata	Channidae	Actinopterygii	Madagascar: Antafia			AATGTAATCGTTACAGCACACGCCTTTGTAATAATTTTCTTTATGGTAATGCCAATAATGATCGGCGGTTTCGGAAACTGACTTGTACCACTTATGATCGGTGCCCCAGACATGGCATTCCCACGAATAAACAACATAAGCTTCTGACTTCTTCCCCCATCTTTCCTTCTCCTGCTTGCCTCCTCCGCAGTAGAAGCTGGTGCAGGAACTGGCTGAACAGTTTACCCCCCTCTAGCCAGCAACCTGGCCCATGCAGGAGCTTCCGTAGACTTAACCATCTTCTCCCTGCACCTTGCGGGGGTTTCTTCAATCCTGGGCGCTATTAATTTCATTACAACAATTATTAACATAAAACCTCCTGCTATCTCACAATACCAAACACCCCTCTTCGTATGGGCC…	ON604087					F.M. Ratsoavina, A. Rakotoarison, R.D. Randrianiaina		2011	40731	Ikopa River (24µS, 23.5°C, 11ppm, 5.83pH - 12:36)	-17.0241	48.7599	17.0241 S 48.7599 E	-17.02410,48.75990	17°01.446'S048°45.594'E	60m	picture Fano
81	RDR0248	Freshwater	Yes	Yes	Cyprinus carpio	Cyprinidae	Actinopterygii	Madagascar: Antafia			AACGTTATCGTCACTGCCCACGCCTTTGTAATAATTTTCTTTATAGTAATGCCTATCCTTATTGGAGGATTTGGAAACTGACTTGTACCACTAATAATCGGAGCCCCAGACATAGCATTCCCACGAATAAATAACATAAGCTTCTGACTACTACCCCCATCATTCCTTCTACTCCTAGCTTCTTCTGGTGTTGAAGCTGGAGCCGGAACAGGATGAACCGTATACCCACCTCTTGCAGGGAACTTAGCCCACGCAGGAGCATCAGTAGACCTAACAATTTTCTCACTTCACCTAGCAGGTGTTTCATCAATTCTAGGGGCAATCAACTTTATTACTACAACCATCAACATGAAACCCCCAGCCATCTCTCAATACCAAACACCCCTGTTCGTCTGATCC…	ON604157					F.M. Ratsoavina, A. Rakotoarison, R.D. Randrianiaina		2011	40731	Ikopa River (24µS, 23.5°C, 11ppm, 5.83pH - 12:36)	-17.0241	48.7599	17.0241 S 48.7599 E	-17.02410,48.75990	17°01.446'S048°45.594'E	60m	5429-5433
82	RDR0250	Freshwater	Yes	Yes	Channa striata	Channidae	Actinopterygii	Madagascar: Antafia			AATGTAATCGTTACAGCACACGCCTTTGTAATAATTTTCTTTATGGTAATGCCAATAATGATCGGCGGTTTCGGAAACTGACTTGTACCACTTATGATCGGTGCCCCAGACATGGCATTCCCACGAATAAACAACATAAGCTTCTGACTTCTTCCCCCATCTTTCCTTCTCCTGCTTGCCTCCTCCGCAGTAGAAGCTGGTGCAGGAACTGGCTGAACAGTTTACCCCCCTCTAGCCAGCAACCTGGCCCATGCAGGAGCTTCCGTAGACTTAACCATCTTCTCCCTGCACCTTGCGGGGGTTTCTTCAATCCTGGGCGCTATTAATTTCATTACAACAATTATTAACATAAAACCTCCTGCTATCTCACAATACCAAACACCCCTCTTCGTATGGGCC…	ON604088					F.M. Ratsoavina, A. Rakotoarison, R.D. Randrianiaina		2011	40731	Ikopa River (24µS, 23.5°C, 11ppm, 5.83pH - 12:36)	-17.0241	48.7599	17.0241 S 48.7599 E	-17.02410,48.75990	17°01.446'S048°45.594'E	60m	5434-5438
83	RDR0251	Freshwater	No	Yes	Paretroplus maculatus	Cichlidae	Actinopterygii	Madagascar: Antafia	TTTAACGGCCGCGGTATTTTGACCGTGCAAAGGTAGCGCAATCACTTGTCTTTTAAATGAAGACCTGTATGAATGGCATGACGAGGGCTTAACTGTCTCTTCTTTCCAGTCAATGAAACTGATCTCCCCGTGCAGAAGCGGGGATATCCCCATAAGACGAGAAGACCCTATGGAGCTTTAGACATAGGACAGACCATGTTAATCACCTCTAATTAAAGAACAAAACTAATTGGTACCTGCTCTAATGTCTTTGGTTGGGGCGACCGCGGGGAAACAAAAAACCCCCATGTGGACTGAAGAGACCCTTCTTACAGTCAAGAGCCACAGCTCTAAACAACAGAATTTCTGACCAACAAGATCCGGCAAGCCGATCAACGGACCGAGTTACCCTAGGGATAA…	ON611989							F.M. Ratsoavina, A. Rakotoarison, R.D. Randrianiaina		2011	40731	Ikopa River (24µS, 23.5°C, 11ppm, 5.83pH - 12:36)	-17.0241	48.7599	17.0241 S 48.7599 E	-17.02410,48.75990	17°01.446'S048°45.594'E	60m
84	RDR0255	Freshwater	Yes	Yes	Oreochromis aureus	Cichlidae	Actinopterygii	Madagascar: Antafia					CTCCTCGCCTGAATAGGCCTTGAAATAAACACGCTAGCCATTATCCCCCTGATAGCTCAACACCACCACCCCCGCGCTGTCGAAGCTACAACCAAATATTTTTTAACCCAAGCTGCTGCAGCAGCCACCCTTCTATTTGCAAGCATTACTAACGCCTGATTAACAGGCCAATGAGAAATTCAACAAATCACACACCCCCTCCCAACCACAATAATCACCCTTGCCCTTGCCCTCAAAATCGGCCTAGCTCCCCTTCATGCTTGGCTCCCCGAAGTTCTGCAAGGACTGGACCTTACCACAGGCTTAATTCTTTCGACCTGACAAAAGCTTGCCCCCTTCGCCCTAATTCTTCAAATCCAACCTTCAAACTCAACCACTCTTATTATTTTAGGCCTCGCA…	ON584871			F.M. Ratsoavina, A. Rakotoarison, R.D. Randrianiaina		2011	40731	Ikopa River (24µS, 23.5°C, 11ppm, 5.83pH - 12:36)	-17.0241	48.7599	17.0241 S 48.7599 E	-17.02410,48.75990	17°01.446'S048°45.594'E	60m	no picture
85	RDR0257	Freshwater	Yes	Yes	Oreochromis aureus	Cichlidae	Actinopterygii	Madagascar: Antafia					CCTAGGTTGAATAATTCTTATTTTACAATTCTCCCCCTCAATTACACTCCTCACCCTTTTAACCTACTTCATTATGACATTCTCAACATTCCTCGTATTTAAACTCAACAAATCCACAAACATTAATACTCTCGCTACATCCTGAGCGAAAGCCCCCGCCCTCACAGCTCTCACCCCCCTCATTCTCCTTTCATTAGGAGGCCTCCCCCCTCTCACAGGCTTTATACCAAAATGACTAATTCTTCAAGAATTAACCAAACAAGGCCTTGCTCCTACTGCAACCCTAGCAGCCCTCTCAGCGCTCCTTAGCCTATACTTTTACCTACGCCTCTCCTACGCAATAGCCCTCACCATCTCCCCCAACAACCTTACAGGCACAACCCCCTGACGTCTACCTTC…	ON584854			F.M. Ratsoavina, A. Rakotoarison, R.D. Randrianiaina		2011	40731	Ikopa River (24µS, 23.5°C, 11ppm, 5.83pH - 12:36)	-17.0241	48.7599	17.0241 S 48.7599 E	-17.02410,48.75990	17°01.446'S048°45.594'E	60m	no picture
86	RDR0258	Freshwater	Yes	Yes	Oreochromis niloticus	Cichlidae	Actinopterygii	Madagascar: Tetezamby					GGAGGCTGAGGCGGGCTAAATCAGACACAGCTCCGTAAAATTCTCGCATACTCATCAATCGCCCATCTAGGCTGAATAATTCTTGTTTTACAGTTTTCCCCTTCCATTACACTTCTCACCCTCCTAACGTACCTTATCATAACATCCTCAACATTCCTCGTATTCAAGCTCAACAAATCCACAAATATTAACACTCTTGCCACATCCTGAGCGAAAGCCCCCGCCCTCAC	ON584939			F.M. Ratsoavina, A. Rakotoarison, R.D. Randrianiaina		2011	40731	River (47µS, 23.7°C, 23ppm, 5.04pH - 17:33)	-17.2132	46.8857	17.21318 S 46.88567 E	-17.21318,46.88567	17°12.791'S046°53.140'E	308m	5455-5469
87	RDR0260	Freshwater	No	Yes	Ratsirakia legendrei	Eleotridae	Actinopterygii	Madagascar: Tetezamby			AACGTAGTCGTTACGGCCCACGCTTTCGTAATAATTTTCTTTATAGTAATACCAATCATGATTGGCGGCTTTGGAAACTGGTTAGTTCCCTTAATAATTGGTGCCCCAGACATGGCCTTCCCTCGAATAAATAATATAAGCTTTTGACTCCTCCCCCCTTCCTTTCTTCTCCTTCTAGCATCCTCAGGAGTAGAAGCAGGCGCTGGAACAGGGTGAACCGTATACCCCCCGCTAGCGGGGAATTTAGCCCATGCGGGAGCATCTGTAGACTTAACCATCTTTTCTCTCCATCTCGCAGGAGTCTCCTCAATTTTAGGCGCCATTAACTTCATCACAACAATTATTAATATGAAGCCCCCTGCCATTTCACAATACCAGACACCCCTTTTCGTGTGGGCC…	ON604577					F.M. Ratsoavina, A. Rakotoarison, R.D. Randrianiaina		2011	40731	River (47µS, 23.7°C, 23ppm, 5.04pH - 17:33)	-17.2132	46.8857	17.21318 S 46.88567 E	-17.21318,46.88567	17°12.791'S046°53.140'E	308m	5472-5476
88	RDR0262	Freshwater	No	Yes	Ratsirakia legendrei	Eleotridae	Actinopterygii	Madagascar: Tetezamby	TTTAACGGCCGCGGTATTTTGACCGTGCGAAGGTAGCGCAATCACTTGTCTTTTAAATGAAGACCTGTATGAATGGCATAACGAGGGCTAAGCTGTCTCCTCTTTCCAGTCAATGAAATTGATCTGCCCGTGCAGAAGCGGGCATACCCACATAAGACGAGAAGACCCTATGAAGCTTTAGACACAAGGCAGACTACGTTAAGAACCCCTGACAAAAGGGCTAAACCGAACAGCTACGCCTCCTTGTCTTTGGTTGGGGCGACCGCGGGGTAACAAAAAACCCCCACGTGGAATAAGGACACCCCTTAAAAATAGGGCCACAGCCCTACTAAACAGATATCTGACCAATAAGATCCGGCAAAGCCGATCAACGGACCCAGTTACCCTAGGGATAACAGC…	ON612101	AACGTAGTCGTTACGGCCCACGCTTTCGTAATAATTTTCTTTATAGTAATACCAATCATGATTGGCGGCTTTGGAAACTGGTTAGTTCCCTTAATAATTGGTGCCCCAGACATGGCCTTCCCTCGAATAAATAATATAAGCTTTTGACTCCTCCCCCCTTCCTTTCTTCTCCTTCTAGCATCCTCAGGAGTAGAAGCAGGCGCTGGAACAGGGTGAACCGTATACCCCCCGCTAGCGGGGAATTTAGCCCATGCGGGAGCATCTGTAGACTTAACCATCTTTTCTCTCCATCTCGCAGGAGTCTCCTCAATTTTAGGCGCCATTAACTTCATCACAACAATTATTAATATGAAGCCCCCTGCCATTTCACAATACCAGACACCCCTTTTCGTGTGGGCC…	ON604575					F.M. Ratsoavina, A. Rakotoarison, R.D. Randrianiaina		2011	40731	River (47µS, 23.7°C, 23ppm, 5.04pH - 17:33)	-17.2132	46.8857	17.21318 S 46.88567 E	-17.21318,46.88567	17°12.791'S046°53.140'E	308m	5483-5487
89	RDR0263	Freshwater	No	Yes	Ratsirakia legendrei	Eleotridae	Actinopterygii	Madagascar: Tetezamby			CCACGCTTTCGTAATAATTTTCTTTATAGTAATACCAATCATGATTGGCGGCTTTGGAAACTGGTTAGTTCCCTTAATAATTGGTGCCCCAGACATGGCCTTCCCTCGAATAAATAATATAAGCTTTTGACTCCTCCCCCCTTCCTTTCTTCTCCTTCTAGCATCCTCAGGAGTAGAAGCAGGCGCTGGAACAGGGTGAACCGTATACCCCCCGCTAGCGGGGAATTTAGCCCATGCGGGAGCATCTGTAGACTTAACCATCTTTTCTCTCCATCTCGCAGGAGTCTCCTCAATTTTAGGCGCCATTAACTTCATCACAACAATTATTAATATGAAGCCCCCTGCCATTTCACAATACCAGACACCCCTTTTCGTGTGGGCCGTCCTAATTACAGCCGT…	ON604585					F.M. Ratsoavina, A. Rakotoarison, R.D. Randrianiaina		2011	40731	River (47µS, 23.7°C, 23ppm, 5.04pH - 17:33)	-17.2132	46.8857	17.21318 S 46.88567 E	-17.21318,46.88567	17°12.791'S046°53.140'E	308m	5488-5493
90	RDR0264	Freshwater	No	Yes	Ratsirakia legendrei	Eleotridae	Actinopterygii	Madagascar: Tetezamby			AACGTAGTCGTTACGGCCCACGCTTTCGTAATAATTTTCTTTATAGTAATACCAATCATGATTGGCGGCTTTGGAAACTGGTTAGTTCCCTTAATAATTGGTGCCCCAGACATGGCCTTCCCTCGAATAAATAATATAAGCTTTTGACTCCTCCCCCCTTCCTTTCTTCTCCTTCTAGCATCCTCAGGAGTAGAAGCAGGCGCTGGAACAGGGTGAACCGTATACCCCCCGCTAGCGGGGAATTTAGCCCATGCGGGAGCATCTGTAGACTTAACCATCTTTTCTCTCCATCTCGCAGGAGTCTCCTCAATTTTAGGCGCCATTAACTTCATCACAACAATTATTAATATGAAGCCCCCTGCCATTTCACAATACCAGACACCCCTTTTCGTGTGGGCC…	ON604578					F.M. Ratsoavina, A. Rakotoarison, R.D. Randrianiaina		2011	40731	River (47µS, 23.7°C, 23ppm, 5.04pH - 17:33)	-17.2132	46.8857	17.21318 S 46.88567 E	-17.21318,46.88567	17°12.791'S046°53.140'E	308m	5494-5500
91	RDR0265	Freshwater	No	Yes	Ratsirakia legendrei	Eleotridae	Actinopterygii	Madagascar: Tetezamby			AACGTAGTCGTTACGGCCCACGCTTTCGTAATAATTTTCTTTATAGTAATACCAATCATGATTGGCGGCTTTGGAAACTGGTTAGTTCCCTTAATAATTGGTGCCCCAGACATGGCCTTCCCTCGAATAAATAATATAAGCTTTTGACTCCTCCCCCCTTCCTTTCTTCTCCTTCTAGCATCCTCAGGAGTAGAAGCAGGCGCTGGAACAGGGTGAACCGTATACCCCCCGCTAGCGGGGAATTTAGCCCATGCGGGAGCATCTGTAGACTTAACCATCTTTTCTCTCCATCTCGCAGGAGTCTCCTCAATTTTAGGCGCCATTAACTTCATCACAACAATTATTAATATGAAGCCCCCTGCCATTTCACAATACCAGACACCCCTTTTCGTGTGGGCC…	ON604579					F.M. Ratsoavina, A. Rakotoarison, R.D. Randrianiaina		2011	40731	River (47µS, 23.7°C, 23ppm, 5.04pH - 17:33)	-17.2132	46.8857	17.21318 S 46.88567 E	-17.21318,46.88567	17°12.791'S046°53.140'E	308m	5501-5506
92	RDR0267	Freshwater	No	Yes	Pachypanchax arnoulti	Aplocheilidae	Actinopterygii	Madagascar: Tetezamby	TTTAACGGCCGCGGTATTTTGACCGTGCAAAGGTAGCGCAATCACTTGTCTTTTAAATGAAGACCCGTATGAATGGCATCACGAGGGCTTAACTGTCTCCTTCCCCCAGTCAATGAAATTGATCTCCCCGTGCAGAAGCGGGGATAAATCCATAAGACGAGAAGACCCTATGGAGCTTCAGATACAAGTTCAGCCCATGTCTAATGACCTTAATTAAAAGAATAAACCAATTGAACCCTGTCCTAGTATCTTTGGTTGGGGCGACCATGGAGTATAACAAAACCCCCATGAGGTAAAAACATAAAGTGTTTAAACTAAGAGTGACAACTCTAAGTAACAGAACCTCTGACCTTATAGATCCGGCATGCCGATCAACGAACCGAGTTACCCTAGGGATAA…	ON611946	AATGTAATCGTTACAGCTCATGCCTTCGTAATAATTTTCTTTATAGTAATACCAATCATAATTGGTGGTTTTGGCAACTGATTAGTGCCCCTAATAATTGGCGCACCAGATATGGCATTTCCCCGGATAAACAACATAAGCTTTTGACTTCTACCTCCCTCCTTTCTTCTCCTCCTTGCCTCATCCGGTGTTGAAGCTGGGGCAGGTACAGGATGAACAGTATATCCTCCTCTTGCCGGAAACCTCGCACACGCCGGGGCATCAGTTGATTTAACCATCTTCTCTCTCCATCTAGCAGGTGTGTCTTCTATTCTTGGTGCAATCAACTTTATTACAACAATTATTAATATAAAACCCCCGGCAATTTCACAGTACCAAACACCTTTATTTGTGTGAGCA…	ON604309					F.M. Ratsoavina, A. Rakotoarison, R.D. Randrianiaina		2011	40731	River (47µS, 23.7°C, 23ppm, 5.04pH - 17:33)	-17.2132	46.8857	17.21318 S 46.88567 E	-17.21318,46.88567	17°12.791'S046°53.140'E	308m	5523-5532
93	RDR0268	Freshwater	No	Yes	Pachypanchax arnoulti	Aplocheilidae	Actinopterygii	Madagascar: Tetezamby			AATGTAATCGTTACAGCTCATGCCTTCGTAATAATTTTCTTTATAGTAATACCAATCATAATTGGTGGTTTTGGCAACTGATTAGTGCCCCTAATAATTGGCGCACCAGATATGGCATTTCCCCGGATAAACAACATAAGCTTTTGACTTCTACCTCCCTCCTTTCTTCTCCTCCTTGCCTCATCCGGTGTTGAAGCTGGGGCAGGTACAGGATGAACAGTATATCCTCCTCTTGCCGGAAACCTCGCACACGCCGGGGCATCAGTTGATTTAACCATCTTCTCTCTCCATCTAGCAGGTGTGTCTTCTATTCTTGGTGCAATCAACTTTATTACAACAATTATTAATATAAAACCCCCGGCAATTTCACAGTACCAAACACCTTTATTTGTGTGAGCA…	ON604310					F.M. Ratsoavina, A. Rakotoarison, R.D. Randrianiaina		2011	40731	River (47µS, 23.7°C, 23ppm, 5.04pH - 17:33)	-17.2132	46.8857	17.21318 S 46.88567 E	-17.21318,46.88567	17°12.791'S046°53.140'E	308m	5533-5538
94	RDR0269	Freshwater	No	Yes	Pachypanchax arnoulti	Aplocheilidae	Actinopterygii	Madagascar: Tetezamby			AATGTAATCGTTACAGCTCATGCCTTCGTAATAATTTTCTTTATAGTAATACCAATCATAATTGGTGGTTTTGGCAACTGATTAGTGCCCCTAATAATTGGCGCACCAGATATGGCATTTCCCCGGATAAACAACATAAGCTTTTGACTTCTACCTCCCTCCTTTCTTCTCCTCCTTGCCTCATCCGGTGTTGAAGCTGGGGCAGGTACAGGATGAACAGTATATCCTCCTCTTGCCGGAAACCTCGCACACGCCGGGGCATCAGTTGATTTAACCATCTTCTCTCTCCATCTAGCAGGTGTGTCTTCTATTCTTGGTGCAATCAACTTTATTACAACAATTATTAATATAAAACCCCCGGCAATTTCACAGTACCAAACACCTTTATTTGTGTGAGCA…	ON604311					F.M. Ratsoavina, A. Rakotoarison, R.D. Randrianiaina		2011	40731	River (47µS, 23.7°C, 23ppm, 5.04pH - 17:33)	-17.2132	46.8857	17.21318 S 46.88567 E	-17.21318,46.88567	17°12.791'S046°53.140'E	308m	5539-5548
95	RDR0270	Freshwater	No	Yes	Pachypanchax arnoulti	Aplocheilidae	Actinopterygii	Madagascar: Tetezamby			AATGTAATCGTTACAGCTCATGCCTTCGTAATAATTTTCTTTATAGTAATACCAATCATAATTGGTGGTTTTGGCAACTGATTAGTGCCCCTAATAATTGGCGCACCAGATATGGCATTTCCCCGGATAAACAACATAAGCTTTTGACTTCTACCTCCCTCCTTTCTTCTCCTCCTTGCCTCATCCGGTGTTGAAGCTGGGGCAGGTACAGGATGAACAGTATATCCTCCTCTTGCCGGAAACCTCGCACACGCCGGGGCATCAGTTGATTTAACCATCTTCTCTCTCCATCTAGCAGGTGTGTCTTCTATTCTTGGTGCAATCAACTTTATTACAACAATTATTAATATAAAACCCCCGGCAATTTCACAGTACCAAACACCTTTATTTGTGTGAGCA…	ON604312					F.M. Ratsoavina, A. Rakotoarison, R.D. Randrianiaina		2011	40731	River (47µS, 23.7°C, 23ppm, 5.04pH - 17:33)	-17.2132	46.8857	17.21318 S 46.88567 E	-17.21318,46.88567	17°12.791'S046°53.140'E	308m	5549-5560
96	RDR0271	Freshwater	Yes	Yes	Oreochromis niloticus	Cichlidae	Actinopterygii	Madagascar: Andramikely					TCAGACACAGCTCCGTAAAATTCTCGCATACTCATCAATCGCCCATCTAGGCTGAATAATTCTTGTTTTACAGTTTTCCCCTTCCATCACACTTCTCACCCTCCTAACGTACCTTATCATAACATCCTCAACATTTCTCGTATTCAAGCTCAACAAATCCACAAATATTAACACTCTTGCCACATCCTGAGCGAAAGCCCCCGCCCTCACAGCTCTTACCC	ON584896			F.M. Ratsoavina, A. Rakotoarison, R.D. Randrianiaina		2011	40731	River (73µS, 26.0°C, 37ppm, 5.97pH - 16:12)	-17.1923	46.8634	17.19228 S 46.86338 E	-17.19228,46.86338	17°11.537'S046°51.803'E	241m	5561-5565
97	RDR0272	Freshwater	Yes	Yes	Oreochromis niloticus	Cichlidae	Actinopterygii	Madagascar: Andramikely					GTTCTACAAGGACTAGACCTTACTACAGGCCTAATTCTTTCAACCTGGCAAAAACTTGCCCCCTTCGCCCTAATTCTTCAAATCCAACCTTCAAACTCAACCACCCTCATTATTTTAGGCCTTGCATCCACCCTCATTGGAGGCTGAGGCGGGCTAAATCAGACACAGCTCCGTAAAATTCTCGCATACTCATCAATCGCCCATCTAGGCTGAATAATTCTTGTTTTACAGTTTTCCCCTTCCATTACACTTCTCACCCTCCTAACGTACCTTATCATAACATCCTCAACATTCCTCGTATTCAAGCTCAACAAATCCACAAATATTAACACTCTTGCCACATCCTGAGCGAAAGCCCCCGCCCTCACAGCTCTTACCCCCCTCATTCTCCTTTCATTA…	ON584940			F.M. Ratsoavina, A. Rakotoarison, R.D. Randrianiaina		2011	40731	River (73µS, 26.0°C, 37ppm, 5.97pH - 16:12)	-17.1923	46.8634	17.19228 S 46.86338 E	-17.19228,46.86338	17°11.537'S046°51.803'E	241m	5566-5570
98	RDR0273	Freshwater	Yes	Yes	Oreochromis niloticus	Cichlidae	Actinopterygii	Madagascar: Andramikely					CTTCTCGCCTGAATAGGCCTTGAAATAAATACGCTAGCCATTATTCCCCTAATAGCTCAACACCACCACCCCCGAGCTGTCGAAGCTACAACCAAATATTTTTTAACCCAAGCTGCTGCAGCAGCTACCCTTCTATTCGCAAGCATCACTAACGCCTGACTAACAGGCCAATGAGAAATTCAACAAATCACGCATCCCCTCCCAACCACCATAATCACCCTAGCCCTAGCCCTCAAAATCGGCTTAGCACCTCTTCATGCTTGACTCCCCGAAGTTCTACAAGGACTAGACCTTACTACAGGCCTAATTCTTTCAACCTGGCAAAAACTTGCCCCCTTCGCCCTAATTCTTCAAATCCAACCTTCAAACTCAACCACCCTCATTATTTTAGGCCTTGCA…	ON584923			F.M. Ratsoavina, A. Rakotoarison, R.D. Randrianiaina		2011	40731	River (73µS, 26.0°C, 37ppm, 5.97pH - 16:12)	-17.1923	46.8634	17.19228 S 46.86338 E	-17.19228,46.86338	17°11.537'S046°51.803'E	241m	5571-5581
99	RDR0274	Freshwater	Yes	Yes	Oreochromis niloticus	Cichlidae	Actinopterygii	Madagascar: Andramikely					CCCCGAAGTTCTACAAGGACTAGACCTTACTACAGGCCTAATTCTTTCAACCTGGCAAAAACTTGCCCCCTTCGCCCTAATTCTTCAAATCCAACCTTCAAACTCAACCACCCTCATTATTTTAGGCCTTGCATCCACCCTCATTGGAGGCTGAGGCGGGCTAAATCAGACACAGCTCCGTAAAATTCTCGCATACTCATCAATCGCCCATCTAGGCTGAATAATTCTTGTTTTACAGTTTTCCCCTTCCATCACACTTCTCACCCTCCTAACGTACCTTATCATAACATCCTCAACATTTCTCGTATTCAAGCTCAACAAATCCACAAATATTAACACTCTTGCCACATCCTGAGCGAAAGCCCCCGCCCTCACAGCTCTTA	ON584903			F.M. Ratsoavina, A. Rakotoarison, R.D. Randrianiaina		2011	40731	River (73µS, 26.0°C, 37ppm, 5.97pH - 16:12)	-17.1923	46.8634	17.19228 S 46.86338 E	-17.19228,46.86338	17°11.537'S046°51.803'E	241m	5582-5586
100	RDR0278	Freshwater	Yes	Yes	Oreochromis niloticus	Cichlidae	Actinopterygii	Madagascar: Andramikely					CCCCGAAGTTCTACAAGGACTAGACCTTACTACAGGCCTAATTCTTTCAACCTGGCAAAAACTTGCCCCCTTCGCCCTAATTCTTCAAATCCAACCTTCAAACTCAACCACCCTCATTATTTTAGGCCTTGCATCCACCCTCATTGGAGGCTGAGGCGGGCTAAATCAGACACAGCTCCGTAAAATTCTCGCATACTCATCAATCGCCCATCTAGGCTGAATAATTCTTGTTTTACAGTTTTCCCCTTCCATCACACTTCTCACCCTCCTAACGTACCTTATCATAACATCCTCAACATTTCTCGTATTCAAGCTCAACAAATCCACAAATATTAACACTCTTGCCACATCCTGAGCGAAAGCCCCCGCCCTCACAGCTCTTAC	ON584904			F.M. Ratsoavina, A. Rakotoarison, R.D. Randrianiaina		2011	40731	River (73µS, 26.0°C, 37ppm, 5.97pH - 16:12)	-17.1923	46.8634	17.19228 S 46.86338 E	-17.19228,46.86338	17°11.537'S046°51.803'E	241m	5607-5612
101	RDR0279	Freshwater	Yes	Yes	Oreochromis niloticus	Cichlidae	Actinopterygii	Madagascar: Andramikely					TCTCGCATACTCATCAATCGCCCATCTAGGCTGAATAATTCTTGTTTTACAGTTTTCCCCTTCCATCACACTTCTCACCCTCCTAACGTACCTTATCATAACATCCTCAACATTTCTCGTATTCAAGCTCAACAAATCCACAAATATTAACACTCTTGCCACATCCTGAGCGAAAGCCCCCGCCCTCACAGCTCTTACCCCCCTCATTCTCCTTTCATTAGGAGGCCTCCCCCCTCTCACAGGCTTTATACCAAAATGACTAATTCTTCAAGAACTAACCAAACAAGGTCTTGCTCCTACCGCAACCCTGGCAGCCCTTTCAGCCCTCCTTAGCCTCTATTTTTACCTCCGCCTCTCCTACGCAATAACCCTCACTATTTCCCCTAACAGCCTCCTAGG…	ON584913			F.M. Ratsoavina, A. Rakotoarison, R.D. Randrianiaina		2011	40731	River (73µS, 26.0°C, 37ppm, 5.97pH - 16:12)	-17.1923	46.8634	17.19228 S 46.86338 E	-17.19228,46.86338	17°11.537'S046°51.803'E	241m	5613-5620
102	RDR0280	Freshwater	Yes	Yes	Oreochromis cf. mossambicus	Cichlidae	Actinopterygii	Madagascar: Andramikely					TTACCCTTGCCCTCGCCCTCAAAATCGGTTTGGCCCCTCTTCATGCTTGACTTCCCGAAGTTCTGCAAGGACTGGACCTTACTACAGGCCTAATTCTTTCAACCTGACAAAAACTTGCCCCCTTCGCCCTAATTCTTCAAATCCAGCCTTCAAACTCAAACACCCTCATTATTTTAGGCCTCGCATCCACCCTTATTGGAGGCTGAGGTGGACTAAACCAAACACAACTCCGTAAAATTCTTGCATACTCATCAATCGCCCACCTAGGCTGAATAATTCTTATTTTACAATTTTCCCCCTCCATCACACTCCTTACCCTTCTAACTTACCTCATCATAACATCCTCAACATTCCTCGTGTTTAAACTCAACAAATCCACAAATATTAATACTCTCGCCA…	ON584885			F.M. Ratsoavina, A. Rakotoarison, R.D. Randrianiaina		2011	40731	River (73µS, 26.0°C, 37ppm, 5.97pH - 16:12)	-17.1923	46.8634	17.19228 S 46.86338 E	-17.19228,46.86338	17°11.537'S046°51.803'E	241m	5621-5625
103	RDR0281	Freshwater	Yes	Yes	Oreochromis niloticus	Cichlidae	Actinopterygii	Madagascar: Andramikely					CCCCGAAGTTCTACAAGGACTAGACCTTACTACAGGCCTAATTCTTTCAACCTGGCAAAAACTTGCCCCCTTCGCCCTAATTCTTCAAATCCAACCTTCAAACTCAACCACCCTCATTATTTTAGGCCTTGCATCCACCCTCATTGGAGGCTGAGGCGGGCTAAATCAGACACAGCTCCGTAAAATTCTCGCATACTCATCAATCGCCCATCTAGGCTGAATAATTCTTGTTTTACAGTTTTCCCCTTCCATCACACTTCTCACCCTCCTAACGTACCTTATCATAACATCCTCAACATTTCTCGTATTCAAGCTCAACAAATCCACAAATATTAACACTCTTGCCACATCCTGAGCGAAAGCCCCCGCCCTCACAGCTCTTACCCCCCTC	ON584905			F.M. Ratsoavina, A. Rakotoarison, R.D. Randrianiaina		2011	40731	River (73µS, 26.0°C, 37ppm, 5.97pH - 16:12)	-17.1923	46.8634	17.19228 S 46.86338 E	-17.19228,46.86338	17°11.537'S046°51.803'E	241m	5626-5630
104	RDR0282	Freshwater	Yes	Yes	Oreochromis niloticus	Cichlidae	Actinopterygii	Madagascar: Andramikely					CTTCTCGCCTGAATAGGCCTTGAAATAAATACGCTAGCCATTATTCCCCTAATAGCTCAACACCACCACCCCCGAGCTGTCGAAGCTACAACCAAATATTTTTTAACCCAAGCTGCTGCAGCAGCTACCCTTCTATTCGCAAGCATCACTAACGCCTGACTAACAGGCCAATGAGAAATTCAACAAATCACGCATCCCCTCCCAACCACCATAATCACCCTAGCCCTAGCCCTCAAAATCGGCTTAGCACCTCTTCATGCTTGACTCCCCGAAGTTCTACAAGGACTAGACCTTACTACAGGCCTAATTCTTTCAACCTGGCAAAAACTTGCCCCCTTCGCCCTAATTCTTCAAATCCAACCTTCAAACTCAACCACCCTCATTATTTTAGGCCTTGCA…	ON584924			F.M. Ratsoavina, A. Rakotoarison, R.D. Randrianiaina		2011	40731	River (73µS, 26.0°C, 37ppm, 5.97pH - 16:12)	-17.1923	46.8634	17.19228 S 46.86338 E	-17.19228,46.86338	17°11.537'S046°51.803'E	241m	5631-5636
105	RDR0283	Freshwater	Yes	Yes	Oreochromis cf. mossambicus	Cichlidae	Actinopterygii	Madagascar: Andramikely	ACAGACCATGTTAAGCACTCCTGAAATAAAGGATAAAACTGATTGGCCCCTGTTCTAATGTCTTTGGTTGGGGCGACCGCGGGGAAACAAAAAACCCCCATGTGGACCGGGAGCACACTACTCCTACAACCCAGAGTTACAACTCCAAGCAACAGAATTTCTGACCAATAAGATCCGGCATCTAGCCGATCAACGGACCGAGTTACCCTAGGGATAACAGCGCAATCCTCTTTTAGAGCCCATATCGACAAGAGGGCTTACGACCTCGATGTTGGATCAGGACATCCTAATGGTGCAGCCGCTATTAAGGGTTCGTTTGTTCAACGATTAAAGTCCTACGTGATCTGAGTTCAGAC	ON611940	GTAGGAACTGCACTAAGTCTCCTTATTCGGGCAGAACTAAGCCAGCCCGGCTCTCTCCTCGGAGACGACCAGATTTATAATGTAATTGTTACAGCACATGCTTTCGTAATAATTTTCTTTATAGTAATACCAATTATAATTGGAGGTTTTGGAAACTGACTGGTGCCACTTATGATTGGGGCACCAGACATGGCCTTCCCTCGAATAAATAACATGAGTTTTTGACTCCTTCCCCCCTCATTTCTCCTTCTCCTCGCCTCCTCCGGAGTCGAAGCAGGAGCCGGTACAGGATGAACTGTTTATCCTCCCCTCGCAGGCAATCTCGCCCACGCTGGGCCTTCTGTTGACTTAACCATCTTCTCCCTCCACTTAGCCGGGGTGTCATCTATTTTAGGTGCA…	ON604293					F.M. Ratsoavina, A. Rakotoarison, R.D. Randrianiaina		2011	40731	River (73µS, 26.0°C, 37ppm, 5.97pH - 16:12)	-17.1923	46.8634	17.19228 S 46.86338 E	-17.19228,46.86338	17°11.537'S046°51.803'E	241m	5637-5641
106	RDR0284	Freshwater	Yes	Yes	Oreochromis cf. mossambicus	Cichlidae	Actinopterygii	Madagascar: Andramikely	AACAGACCATGTTAAGCACTCCTGAAATAAAGGATAAAACTGATTGGCCCCTGTTCTAATGTCTTTGGTTGGGGCGACCGCGGGGAAACAAAAAACCCCCATGTGGACCGGGAGCACACTACTCCTACAACCCAGAGTTACAACTCCAAGCAACAGAATTTCTGACCAATAAGATCCGGCATCTAGCCGATCAACGGACCGAGTTACCCTAGGGATAACAGCGCAATCCTCTTTTAGAGCCCATATCGACAAGAGGGCTTACGACCTCGATGTTGGATCAGGACATCCTAATGGTGCAGCCGCTATTAAGGGTTCGTTTGTTCAACGATTAAAGTCCTACGTGATCTGAG	ON611939	GTAGGAACTGCACTAAGTCTCCTTATTCGGGCAGAACTAAGCCAGCCCGGCTCTCTCCTCGGAGACGACCAGATTTATAATGTAATTGTTACAGCACATGCTTTCGTAATAATTTTCTTTATAGTAATACCAATTATAATTGGAGGTTTTGGAAACTGACTGGTGCCACTTATGATTGGGGCACCAGACATGGCCTTCCCTCGAATAAATAACATGAGTTTTTGACTCCTTCCCCCCTCATTTCTCCTTCTCCTCGCCTCCTCCGGAGTCGAAGCAGGAGCCGGTACAGGATGAACTGTTTATCCTCCCCTCGCAGGCAATCTCGCCCACGCTGGGCCTTCTGTTGACTTAACCATCTTCTCCCTCCACTTAGCCGGGGTGTCATCTATTTTAGGTGCA…	ON604292	CCACCTAGGCTGAATAATTCTTATTTTACAATTTTCCCCCTCCATCACACTCCTTACCCTTCTAACTTACCTCATCATAACATCCTCAACATTCCTCGTGTTTAAACTCAACAAATCCACAAATATTAATACTCTCGCCACATCCTGAGCAAAAGCCCCCGCCCTCACAGCTCTTACCCCCCTCATTCTCCTTTCACTAGGAGGCCTCCCCCCACTCACAGGCTTCATACCAAAATGACTAATTCTTCAAGAATTAACCAAACAAGGCCTTGCTCCTACCGCAACCCTGGCAGCCCTTTCAGCCCTCCTTAGCCTATATTTTTATCTACGCCTCTCCTACGCAATAACCCTCACCATTTCCCCTAACAACCTCCTAGGCACGACCCCCTGACGTTTACC…	ON584887			F.M. Ratsoavina, A. Rakotoarison, R.D. Randrianiaina		2011	40731	River (73µS, 26.0°C, 37ppm, 5.97pH - 16:12)	-17.1923	46.8634	17.19228 S 46.86338 E	-17.19228,46.86338	17°11.537'S046°51.803'E	241m	5642-5647
107	RDR0291	Freshwater	No	Yes	Ratsirakia legendrei	Eleotridae	Actinopterygii	Madagascar: Andramikely			AACGTAGTCGTTACGGCCCACGCTTTCGTAATAATTTTCTTTATAGTAATACCAATCATGATTGGCGGCTTTGGAAACTGGTTAGTTCCCTTAATAATTGGTGCCCCAGACATGGCCTTCCCTCGAATAAATAATATAAGCTTTTGACTCCTCCCCCCTTCCTTTCTTCTCCTTCTAGCATCCTCAGGAGTAGAAGCAGGCGCTGGAACAGGGTGAACCGTATACCCCCCGCTAGCGGGGAATTTAGCCCATGCGGGAGCATCTGTAGACTTAACCATCTTTTCTCTCCATCTCGCAGGAGTCTCCTCAATTTTAGGCGCCATTAACTTCATCACAACAATTATTAATATGAAGCCCCCTGCTATTTCACAATACCAGACACCCCTTTTCGTGTGGGCC…	ON604576					F.M. Ratsoavina, A. Rakotoarison, R.D. Randrianiaina		2011	40731	River (73µS, 26.0°C, 37ppm, 5.97pH - 16:12)	-17.1923	46.8634	17.19228 S 46.86338 E	-17.19228,46.86338	17°11.537'S046°51.803'E	241m	5706-5710
108	RDR0299	Freshwater	Yes	Yes	Xiphophorus helleri	Poeciliidae	Actinopterygii	Madagascar: Bizo be			CAATCATAATTGGCGGCTTTGGTAACTGATTGATCCCACTAATAATCGGCGCTCCCGACATAGCCTTCCCCCGAATAAATAACATAAGCTTTTGACTCCTTCCCCCCTCATTTCTTCTTCTTCTAGCATCCTCCGGGGTTGAAGCAGGAGCTGGAACTGGGTGAACTGTTTATCCCCCTCTTGCAGGTAATTTGGCACATGCTGGGCCCTCCGTGGACTTGACTATTTTTTCACTCCACTTGGCTGGTATTTCCTCCATTTTAGGGGCAATCAACTTTATCACCACAATAATTAACATAAAACCCCCCGCAGCATCTCAATACCAGACACCCCTGTTTGTCTGAGCC	ON604632					F.M. Ratsoavina, A. Rakotoarison, R.D. Randrianiaina		2011	40732	River (21µS, 21.8°C, 9ppm, 6.10pH - 10:51)	-17.1815	46.844	17.18145 S 46.84403 E	-17.18145,46.84403	17°10.887'S046°50.642'E	226m	5833-5844
109	RDR0302	Freshwater	Yes	Yes	Xiphophorus helleri	Poeciliidae	Actinopterygii	Madagascar: Bizo be			AATGTGATCGTCACAGCTCATGCCTTTGTAATAATTTTTTTTATAGTCATACCAATCATAATTGGCGGCTTTGGTAACTGATTGATCCCACTAATAATCGGCGCTCCCGACATAGCCTTCCCCCGAATAAATAACATAAGCTTTTGACTCCTTCCCCCCTCATTTCTTCTTCTTCTAGCATCCTCCGGGGTTGAAGCAGGAGCTGGAACTGGGTGAACTGTTTATCCCCCTCTTGCAGGTAATTTGGCACATGCTGGGCCCTCCGTGGACTTGACTATTTTTTCACTCCACTTGGCTGGTATTTCCTCCATTTTAGGGGCAATCAACTTTATCACCACAATAATTAACATAAAACCCCCCGCAGCATCTCAATACCAGACACCCCTGTTTGTCTGAGCC…	ON604631					F.M. Ratsoavina, A. Rakotoarison, R.D. Randrianiaina		2011	40732	River (21µS, 21.8°C, 9ppm, 6.10pH - 10:51)	-17.1815	46.844	17.18145 S 46.84403 E	-17.18145,46.84403	17°10.887'S046°50.642'E	226m	5856-5860
110	RDR0305	Freshwater	Yes	Yes	Coptodon zillii	Cichlidae	Actinopterygii	Madagascar: Androtra	CGCCTGCCCTGTGACTATAAGTTTAACGGCCGCGGTATTTTGACCGTGCAAAGGTAGCGCAATCACTTGTCTTTTAAATGAAGACCTGTATGAATGGCATAACGAGGGCTTAACTGTCTCCTTTTTCCAGTCAATGAAATTGATCCCCCCGTGCAGAAGCGGGGATACTTCCATAAGACGAGAAGACCCTATGGAGCTTTAGACACCAGAACAGACCATGTTAAACATCCTTAAATAAAAGACAAAACTAATTGGCCCCTGCTCAAATGTCTTTGGTTGGGGCGACCGCGGGGAAATAAAAAACCCCCATGTGGACCGGGAGCACACTACTCCTACAGCCCAGAGTTACAACTCCAAGTAACAGAATCTCTGACCTACAAGATCCGGCATAGCAGCCGA…	ON611900	GTAGGAACCGCACTCAGCCTCCTGATCCGAGCAGAACTAAGCCAGCCCGGCTCCCTCCTCGGGGACGACCAGATTTATAATGTAATTGTTACAGCACATGCCTTTGTAATAATTTTCTTTATAGTAATGCCAATTATGATTGGAGGCTTTGGGAACTGATTAGTCCCACTTATGATCGGCGCACCAGACATGGCCTTCCCTCGAATAAACAACATAAGCTTCTGACTTCTCCCCCCATCATTCCTCCTTCTCCTCGCTTCATCAGGGGTCGAAGCGGGCGCCGGTACAGGGTGAACTGTCTACCCCCCACTCGCAGGCAATCTCGCCCACGCTGGGCCCTCTGTTGACCTAACCATCTTCTCACTCCACCTAGCCGGGGTATCATCTATTCTAGGGGCA…	ON604148	CTCCTCGCCTGAATAGGTCTTGAAATAAACACACTAGCCATTATTCCCTTGATAGCCCAACATCACCACCCCCGCGCTGTCGAAGCTACAACCAAATATTTCCTAACCCAAGCTGCTGCAGCAGCCACCCTCCTATTTGCGAGCATTACCAATGCTTGACTGACAGGCCAATGAGAAATCCAACAAATCTCACATCCCCTTCCAGCCACAATAATTACTCTCGCCCTCGCCCTCAAAATTGGCCTAGCCCCCCTTCACGCTTGACTTCCCGAAGTGCTACAAGGACTCGACCTCACCACGGGCTTAATCCTTTCGACCTGACAAAAACTTGCCCCCTTCGCCCTAATTCTCCAAATTCAACCTTCAAACTCAACACTCCTTATTATTTTAGGCATCACA…	ON584824			F.M. Ratsoavina, A. Rakotoarison, R.D. Randrianiaina		2011	40732	River (111µS, 27.6°C, 56ppm, 6pH - 11:55)	-16.9942	46.816	16.99417 S 46.81598 E	-16.99417,46.81598	16°59.065'S046°48.959'E	89m	5888-5892
111	RDR0306	Freshwater	Yes	Yes	Coptodon zillii	Cichlidae	Actinopterygii	Madagascar: Androtra	CGCCTGCCCTGTGACTATAAGTTTAACGGCCGCGGTATTTTGACCGTGCAAAGGTAGCGCAATCACTTGTCTTTTAAATGAAGACCTGTATGAATGGCATAACGAGGGCTTAACTGTCTCCTTTTTCCAGTCAATGAAATTGATCCCCCCGTGCAGAAGCGGGGATACTTCCATAAGACGAGAAGACCCTATGGAGCTTTAGACACCAGAACAGACCATGTTAAACATCCTTAAATAAAAGACAAAACTAATTGGCCCCTGCTCAAATGTCTTTGGTTGGGGCGACCGCGGGGAAATAAAAAACCCCCATGTGGACCGGGAGCACACTACTCCTACAGCCCAGAGTTACAACTCCAAGTAACAGAATCTCTGACCTACAAGATCCGGCATAGCAGCCGA…	ON611901	GTAGGAACCGCACTCAGCCTCCTGATCCGAGCAGAACTAAGCCAGCCCGGCTCCCTCCTCGGGGACGACCAGATTTATAATGTAATTGTTACAGCACATGCCTTTGTAATAATTTTCTTTATAGTAATGCCAATTATGATTGGAGGCTTTGGGAACTGATTAGTCCCACTTATGATCGGCGCACCAGACATGGCCTTCCCTCGAATAAACAACATAAGCTTCTGACTTCTCCCCCCATCATTCCTCCTTCTCCTCGCTTCATCAGGGGTCGAAGCGGGCGCCGGTACAGGGTGAACTGTCTACCCCCCACTCGCAGGCAATCTCGCCCACGCTGGGCCCTCTGTTGACCTAACCATCTTCTCACTCCACCTAGCCGGGGTATCATCTATTCTAGGGGCA…	ON604149	CTCCTCGCCTGAATAGGTCTTGAAATAAACACACTAGCCATTATTCCCTTGATAGCCCAACATCACCACCCCCGCGCTGTCGAAGCTACAACCAAATATTTCCTAACCCAAGCTGCTGCAGCAGCCACCCTCCTATTTGCGAGCATTACCAATGCTTGACTGACAGGCCAATGAGAAATCCAACAAATCTCACATCCCCTTCCAGCCACAATAATTACTCTCGCCCTCGCCCTCAAAATTGGCCTAGCCCCCCTTCACGCTTGACTTCCCGAAGTGCTACAAGGACTCGACCTCACCACGGGCTTAATCCTTTCGACCTGACAAAAACTTGCCCCCTTCGCCCTAATTCTCCAAATTCAACCTTCAAACTCAACACTCCTTATTATTTTAGGCATCACA…	ON584825			F.M. Ratsoavina, A. Rakotoarison, R.D. Randrianiaina		2011	40732	River (111µS, 27.6°C, 56ppm, 6pH - 11:55)	-16.9942	46.816	16.99417 S 46.81598 E	-16.99417,46.81598	16°59.065'S046°48.959'E	89m	5893-5901
112	RDR0308	Freshwater	Yes	Yes	Coptodon zillii	Cichlidae	Actinopterygii	Madagascar: Androtra					CACCACCCCCGCGCTGTCGAAGCTACAACCAAATATTTCCTAACCCAAGCTGCTGCAGCAGCCACCCTCCTATTTGCGAGCATTACCAATGCTTGACTGACAGGCCAATGAGAAATCCAACAAATCTCACATCCCCTTCCAGCCACAATAATTACTCTCGCCCTCGCCCTCAAAATTGGCCTAGCCCCCCTTCACGCTTGACTTCCCGAAGTGCTACAAGGACTCGACCTCACCACGGGCTTAATCCTTTCGACCTGACAAAAACTTGCCCCCTTCGCCCTAATTCTCCAAATTCAACCTTCAAACTCAACACTCCTTATTATTTTAGGCATCACATCTACCCTCATCGGAGGCTGAGGCGGACTGAATCAAACACAACTCCGCAAAATTCTTGCATAC…	ON584816			F.M. Ratsoavina, A. Rakotoarison, R.D. Randrianiaina		2011	40732	River (111µS, 27.6°C, 56ppm, 6pH - 11:55)	-16.9942	46.816	16.99417 S 46.81598 E	-16.99417,46.81598	16°59.065'S046°48.959'E	89m	5910-5916
113	RDR0309	Freshwater	Yes	Yes	Coptodon zillii	Cichlidae	Actinopterygii	Madagascar: Androtra					CTCCTCGCCTGAATAGGTCTTGAAATAAACACACTAGCCATTATTCCCTTGATAGCCCAACATCACCACCCCCGCGCTGTCGAAGCTACAACCAAATATTTCCTAACCCAAGCTGCTGCAGCAGCCACCCTCCTATTTGCGAGCATTACCAATGCTTGACTGACAGGCCAATGAGAAATCCAACAAATCTCACATCCCCTTCCAGCCACAATAATTACTCTCGCCCTCGCCCTCAAAATTGGCCTAGCCCCCCTTCACGCTTGACTTCCCGAAGTGCTACAAGGACTCGACCTCACCACGGGCTTAATCCTTTCGACCTGACAAAAACTTGCCCCCTTCGCCCTAATTCTCCAAATTCAACCTTCAAACTCAACACTCCTTATTATTTTAGGCATCACA…	ON584830			F.M. Ratsoavina, A. Rakotoarison, R.D. Randrianiaina		2011	40732	River (111µS, 27.6°C, 56ppm, 6pH - 11:55)	-16.9942	46.816	16.99417 S 46.81598 E	-16.99417,46.81598	16°59.065'S046°48.959'E	89m	5917-5922
114	RDR0312	Freshwater	Yes	Yes	Oreochromis niloticus	Cichlidae	Actinopterygii	Madagascar: Anandronjia					CTTCTCGCCTGAATAGGCCTTGAAATAAATACGCTAGCCATTATTCCCCTAATAGCTCAACACCACCACCCCCGAGCTGTCGAAGCTACAACCAAATATTTTTTAACCCAAGCTGCTGCAGCAGCTACCCTTCTATTCGCAAGCATCACTAACGCCTGACTAACAGGCCAATGAGAAATTCAACAAATCACGCATCCCCTCCCAACCACCATAATCACCCTAGCCCTAGCCCTCAAAATCGGCTTAGCACCTCTTCATGCTTGACTCCCCGAAGTTCTACAAGGACTAGACCTTACTACAGGCCTAATTCTTTCAACCTGGCAAAAACTTGCCCCCTTCGCCCTAATTCTTCAAATCCAACCTTCAAACTCAACCACCCTCATTATTTTAGGCCTTGCA…	ON584919			F.M. Ratsoavina, A. Rakotoarison, R.D. Randrianiaina		2011	40732	River (81µS, 31.1°C, 40ppm, 5.37pH - 13:28) 5785-5792	-16.9224	46.8621	16.92237 S 46.86208 E	-16.92237,46.86208	16°55.342'S046°51.725'E	54m	5944-5948
115	RDR0313	Freshwater	Yes	Yes	Oreochromis niloticus	Cichlidae	Actinopterygii	Madagascar: Anandronjia					CTTCTCGCCTGAATAGGCCTTGAAATAAATACGCTAGCCATTATTCCCCTAATAGCTCAACACCACCACCCCCGAGCTGTCGAAGCTACAACCAAATATTTTTTAACCCAAGCTGCTGCAGCAGCTACCCTTCTATTCGCAAGCATCACTAACGCCTGACTAACAGGCCAATGAGAAATTCAACAAATCACGCATCCCCTCCCAACCACCATAATCACCCTAGCCCTAGCCCTCAAAATCGGCTTAGCACCTCTTCATGCTTGACTCCCCGAAGTTCTACAAGGACTAGACCTTACTACAGGCCTAATTCTTTCAACCTGGCAAAAACTTGCCCCCTTCGCCCTAATTCTTCAAATCCAACCTTCAAACTCAACCACCCTCATTATTTTAGGCCTTGCA…	ON584920			F.M. Ratsoavina, A. Rakotoarison, R.D. Randrianiaina		2011	40732	River (81µS, 31.1°C, 40ppm, 5.37pH - 13:28) 5785-5792	-16.9224	46.8621	16.92237 S 46.86208 E	-16.92237,46.86208	16°55.342'S046°51.725'E	54m	5949-5955
116	RDR0314	Freshwater	Yes	Yes	Coptodon zillii	Cichlidae	Actinopterygii	Madagascar: Anandronjia					CTCCTCGCCTGAATAGGTCTTGAAATAAACACACTAGCCATTATTCCCTTGATAGCCCAACATCACCACCCCCGCGCTGTCGAAGCTACAACCAAATATTTCCTAACCCAAGCTGCTGCAGCAGCCACCCTCCTATTTGCGAGCATTACCAATGCTTGACTGACAGGCCAATGAGAAATCCAACAAATCTCACATCCCCTTCCAGCCACAATAATTACTCTCGCCCTCGCCCTCAAAATTGGCCTAGCCCCCCTTCACGCTTGACTTCCCGAAGTGCTACAAGGACTCGACCTCACCACGGGCTTAATCCTTTCGACCTGACAAAAACTTGCCCCCTTCGCCCTAATTCTCCAAATTCAACCTTCAAACTCAACACTCCTTATTATTTTAGGCATCACA…	ON584827			F.M. Ratsoavina, A. Rakotoarison, R.D. Randrianiaina		2011	40732	River (81µS, 31.1°C, 40ppm, 5.37pH - 13:28) 5785-5792	-16.9224	46.8621	16.92237 S 46.86208 E	-16.92237,46.86208	16°55.342'S046°51.725'E	54m	5956-5960
117	RDR0315	Freshwater	Yes	Yes	Coptodon zillii	Cichlidae	Actinopterygii	Madagascar: Anandronjia					CTCCTCGCCTGAATAGGTCTTGAAATAAACACACTAGCCATTATTCCCTTGATAGCCCAACATCACCACCCCCGCGCTGTCGAAGCTACAACCAAATATTTCCTAACCCAAGCTGCTGCAGCAGCCACCCTCCTATTTGCGAGCATTACCAATGCTTGACTGACAGGCCAATGAGAAATCCAACAAATCTCACATCCCCTTCCAGCCACAATAATTACTCTCGCCCTCGCCCTCAAAATTGGCCTAGCCCCCCTTCACGCTTGACTTCCCGAAGTGCTACAAGGACTCGACCTCACCACGGGCTTAATCCTTTCGACCTGACAAAAACTTGCCCCCTTCGCCCTAATTCTCCAAATTCAACCTTCAAACTCAACACTCCTTATTATTTTAGGCATCACA…	ON584828			F.M. Ratsoavina, A. Rakotoarison, R.D. Randrianiaina		2011	40732	River (81µS, 31.1°C, 40ppm, 5.37pH - 13:28) 5785-5792	-16.9224	46.8621	16.92237 S 46.86208 E	-16.92237,46.86208	16°55.342'S046°51.725'E	54m	5961-5969
118	RDR0316	Freshwater	Yes	Yes	Coptodon zillii	Cichlidae	Actinopterygii	Madagascar: Anandronjia					CTCCTCGCCTGAATAGGTCTTGAAATAAACACACTAGCCATTATTCCCTTGATAGCCCAACATCACCACCCCCGCGCTGTCGAAGCTACAACCAAATATTTCCTAACCCAAGCTGCTGCAGCAGCCACCCTCCTATTTGCGAGCATTACCAATGCTTGACTGACAGGCCAATGAGAAATCCAACAAATCTCACATCCCCTTCCAGCCACAATAATTACTCTCGCCCTCGCCCTCAAAATTGGCCTAGCCCCCCTTCACGCTTGACTTCCCGAAGTGCTACAAGGACTCGACCTCACCACGGGCTTAATCCTTTCGACCTGACAAAAACTTGCCCCCTTCGCCCTAATTCTCCAAATTCAACCTTCAAACTCAACACTCCTTATTATTTTAGGCATCACA…	ON584829			F.M. Ratsoavina, A. Rakotoarison, R.D. Randrianiaina		2011	40732	River (81µS, 31.1°C, 40ppm, 5.37pH - 13:28) 5785-5792	-16.9224	46.8621	16.92237 S 46.86208 E	-16.92237,46.86208	16°55.342'S046°51.725'E	54m	5966-5975
119	RDR0317	Freshwater	Yes	Yes	Oreochromis cf. mossambicus	Cichlidae	Actinopterygii	Madagascar: Antsapanana					GGACCTTACTACAGGCCTAATTCTTTCAACCTGACAAAAACTTGCCCCCTTCGCCCTAATTCTTCAAATCCAGCCTTCAAACTCAAACACCCTCATTATTTTAGGCCTCGCATCCACCCTTATTGGAGGCTGAGGTGGACTAAACCAAACACAACTCCGTAAAATTCTTGCATACTCATCAATCGCCCACCTAGGCTGAATAATTCTTATTTTACAATTTTCCCCCTCCATCACACTCCTTACCCTTCTAACTTACCTCATCATAACATCCTCAACATTCCTCGTGTTTAAACTCAACAAATCCACAAATATTAATACTCTCGCCACATCCTGAGCAAAAGCCCCCGCCCTCACAGCTCTTACCCCCCC	ON584891			F.M. Ratsoavina, A. Rakotoarison, R.D. Randrianiaina		2011	40732	River (38µS, 29.4°C, 18ppm, 6.45pH - 14:55) 5793-5804	-16.858	46.9637	16.85803 S 46.96368 E	-16.85803,46.96368	16°51.482'S046°57.821'E	77m	5976-5980
120	RDR0318	Freshwater	Yes	Yes	Oreochromis cf. mossambicus	Cichlidae	Actinopterygii	Madagascar: Antsapanana					CTTCTCGCCTGGATAGGCCTTGAAATAAATACGCTAGCTATCATCCCCCTAATAGCTCAACACCACCACCCCCGAGCTGTCGAAGCTACAACCAAATATTTTTTAATCCAAGCTGCCGCAGCAGCTACCCTTCTATTTGCAAGCATTACTAACGCCTGACTAACGGGCCAATGAGAAATTCAACAAATCACACACCCCCTCCCAACCACCATAATTACCCTTGCCCTCGCCCTCAAAATCGGTTTGGCCCCTCTTCATGCTTGACTTCCCGAAGTTCTGCAAGGACTGGACCTTACTACAGGCCTAATTCTTTCAACCTGACAAAAACTTGCCCCCTTCGCCCTAATTCTTCAAATCCAGCCTTCAAACTCAAACACCCTCATTATTTTAGGCCTCGCA…	ON584888			F.M. Ratsoavina, A. Rakotoarison, R.D. Randrianiaina		2011	40732	River (38µS, 29.4°C, 18ppm, 6.45pH - 14:55) 5793-5804	-16.858	46.9637	16.85803 S 46.96368 E	-16.85803,46.96368	16°51.482'S046°57.821'E	77m	5981-5985
121	RDR0319	Freshwater	No	Yes	Pachypanchax arnoulti	Aplocheilidae	Actinopterygii	Madagascar: Antsapanana			AATGTAATCGTTACAGCTCATGCCTTCGTAATAATTTTCTTTATAGTAATACCAATCATAATTGGTGGTTTTGGCAACTGATTAGTGCCCCTAATAATTGGCGCACCAGATATGGCATTTCCCCGGATAAACAACATAAGCTTTTGACTTCTACCTCCCTCCTTTCTTCTCCTCCTTGCCTCATCCGGTGTTGAAGCTGGGGCAGGTACAGGATGGACAGTATATCCCCCTCTTGCCGGAAACCTCGCACACGCCGGGGCATCAGTCGATTTAACCATCTTCTCTCTCCATCTAGCAGGTGTGTCTTCTATTCTTGGTGCAATCAACTTTATTACAACAATTATTAATATAAAACCCCCGGCAATTTCACAGTACCAAACACCTTTATTTGTGTGAGCA…	ON604313					F.M. Ratsoavina, A. Rakotoarison, R.D. Randrianiaina		2011	40732	River (38µS, 29.4°C, 18ppm, 6.45pH - 14:55) 5793-5804	-16.858	46.9637	16.85803 S 46.96368 E	-16.85803,46.96368	16°51.482'S046°57.821'E	77m	5986-5994
122	RDR0320	(Freshwater)	No	Yes	Eleotris klunzingerii	Eleotridae	Actinopterygii	Madagascar: Antsapanana			AATGTCATCGTTACGGCCCATGCCTTCGTGATGATTTTCTTTATAGTAATACCAATTATGATCGGCGGATTTGGAAATTGACTAATCCCTTTAATAATTGGCGCCCCAGACATGGCCTTCCCACGAATAAACAACATAAGCTTCTGGCTTCTCCCTCCTTCCTTTCTCCTTCTTCTCGCCTCCTCTGGAGTCGAAGCAGGGGCTGGCACAGGATGAACCGTTTACCCCCCTCTGGCAGGAAACCTCGCCCACGCAGGGGCCTCTGTAGATCTAACAATCTTCTCCCTTCACCTAGCCGGTGTGTCTTCAATTCTAGGGGCTATTAACTTTATCACTACAATTATCAATATAAAACCCCCCGCAATTTCCCAATACCAGACACCCCTCTTCGTCTGAGCC…	ON604180					F.M. Ratsoavina, A. Rakotoarison, R.D. Randrianiaina		2011	40732	River (38µS, 29.4°C, 18ppm, 6.45pH - 14:55) 5793-5804	-16.858	46.9637	16.85803 S 46.96368 E	-16.85803,46.96368	16°51.482'S046°57.821'E	77m	5995-6001
123	RDR0321	(Freshwater)	No	Yes	Eleotris klunzingerii	Eleotridae	Actinopterygii	Madagascar: Antsapanana			AATGTCATCGTTACGGCCCATGCCTTCGTGATGATTTTCTTTATAGTAATACCAATTATGATCGGCGGATTTGGAAATTGACTAATCCCTTTAATAATTGGCGCCCCAGACATGGCCTTCCCACGAATAAACAACATAAGCTTCTGGCTCCTCCCTCCTTCCTTTCTCCTTCTTCTCGCCTCCTCTGGAGTCGAAGCAGGGGCTGGCACAGGATGGACCGTTTACCCCCCTCTGGCAGGAAACCTCGCCCACGCAGGGGCCTCTGTAGATCTAACAATCTTTTCCCTTCACCTAGCCGGTGTGTCTTCAATTCTAGGGGCTATTAACTTTATCACTACAATTATCAATATAAAACCCCCCGCAATTTCCCAATACCAGACACCCCTCTTCGTCTGAGCC…	ON604171					F.M. Ratsoavina, A. Rakotoarison, R.D. Randrianiaina		2011	40732	River (38µS, 29.4°C, 18ppm, 6.45pH - 14:55) 5793-5804	-16.858	46.9637	16.85803 S 46.96368 E	-16.85803,46.96368	16°51.482'S046°57.821'E	77m	6002-6005
124	RDR0322	(Freshwater)	No	Yes	Eleotris klunzingerii	Eleotridae	Actinopterygii	Madagascar: Antsapanana			AATGTCATCGTTACGGCCCATGCCTTCGTGATGATTTTCTTTATAGTAATACCAATTATGATCGGCGGATTTGGAAATTGACTAATCCCTTTAATAATTGGCGCCCCAGACATGGCCTTCCCACGAATAAACAACATAAGCTTCTGGCTCCTCCCTCCTTCCTTTCTCCTCCTTCTCGCCTCCTCTGGAGTCGAAGCAGGGGCTGGCACAGGATGGACCGTTTACCCCCCTCTGGCAGGAAACCTCGCCCACGCAGGGGCCTCTGTAGATCTAACAATCTTCTCCCTTCACCTAGCCGGTGTGTCTTCAATTCTAGGGGCTATTAACTTTATCACTACAATTATCAATATAAAACCCCCCGCAATTTCCCAATACCAGACACCCCTCTTCGTCTGAGCC…	ON604164					F.M. Ratsoavina, A. Rakotoarison, R.D. Randrianiaina		2011	40732	River (38µS, 29.4°C, 18ppm, 6.45pH - 14:55) 5793-5804	-16.858	46.9637	16.85803 S 46.96368 E	-16.85803,46.96368	16°51.482'S046°57.821'E	77m	6006-6010
125	RDR0323	Freshwater	No	Yes	Glossogobius giuris	Gobiidae	Actinopterygii	Madagascar: Antsapanana			AATGTTATCGTTACCGCCCATGCATTTGTTATAATTTTCTTTATAGTAATACCAATTATGATTGGAGGATTTGGAAACTGATTAATCCCCCTAATAATCGGCGCCCCAGACATGGCCTTCCCTCGAATAAACAACATAAGCTTTTGACTACTGCCTCCTTCTTTTCTCCTCCTTCTCTCATCCTCTTGGGTTGAAGCAGGGGCAGGAACAGGGTGAACCGTCTACCCCCCACTGGCAGGAAACCTTGCACATGCCGGGGCTTCAGTAGACCTGACCATCTTTTCCCTCCATCTCGCGGGTATTTCCTCTATCCTTGGGGCTATTAATTTTATTACTACGATTTTAAATATGAAACCCCCAGCAATCTCACAATATCAAACACCCCTCTTTGTGTGAGCA…	ON604206					F.M. Ratsoavina, A. Rakotoarison, R.D. Randrianiaina		2011	40732	River (38µS, 29.4°C, 18ppm, 6.45pH - 14:55) 5793-5804	-16.858	46.9637	16.85803 S 46.96368 E	-16.85803,46.96368	16°51.482'S046°57.821'E	77m	6011-6023
126	RDR0324	Freshwater	Yes	Yes	Coptodon zillii	Cichlidae	Actinopterygii	Madagascar: Kandremaka					CTCCTCGCCTGAATAGGTCTTGAAATAAACACACTAGCCATTATTCCCTTGATAGCCCAACATCACCACCCCCGCGCTGTCGAAGCTACAACCAAATATTTCCTAACCCAAGCTGCTGCAGCAGCCACCCTCCTATTTGCGAGCATTACCAATGCTTGACTGACAGGCCAATGAGAAATCCAACAAATCTCACATCCCCTTCCAGCCACAATAATTACTCTCGCCCTCGCCCTCAAAATTGGCCTAGCCCCCCTTCACGCTTGACTTCCCGAAGTGCTACAAGGACTCGACCTCACCACGGGCTTAATCCTTTCGACCTGACAAAAACTTGCCCCCTTCGCCCTAATTCTCCAAATTCAACCTTCAAACTCAACACTCCTTATTATTTTAGGCATCACA…	ON584835			F.M. Ratsoavina, A. Rakotoarison, R.D. Randrianiaina		2011	40732	River (38µS, 29.4°C, 18ppm, 6.45pH - 14:55) 5793-5804	-16.8353	46.9807	16.8353 S 46.9807 E	-16.83530,46.98070	16°50.118'S046°58.842'E	70m	6024-6028
127	RDR0328	Freshwater	Yes	Yes	Coptodon zillii	Cichlidae	Actinopterygii	Madagascar: Ikalamilotra					CTCCTCGCCTGAATAGGTCTTGAAATAAACACACTAGCCATTATTCCCTTGATAGCCCAACATCACCACCCCCGCGCTGTCGAAGCTACAACCAAATATTTCCTAACCCAAGCTGCTGCAGCAGCCACCCTCCTATTTGCGAGCATTACCAATGCTTGACTGACAGGCCAATGAGAAATCCAACAAATCTCACATCCCCTTCCAGCCACAATAATTACTCTCGCCCTCGCCCTCAAAATTGGCCTAGCCCCCCTTCACGCTTGACTTCCCGAAGTGCTACAAGGACTCGACCTCACCACGGGCTTAATCCTTTCGACCTGACAAAAACTTGCCCCCTTCGCCCTAATTCTCCAAATTCAACCTTCAAACTCAACACTCCTTATTATTTTAGGCATCACA…	ON584832			F.M. Ratsoavina, A. Rakotoarison, R.D. Randrianiaina		2011	40733	River (53µS, 24.6°C, 25ppm, 6.2pH - 11:10) 6052-6069	-16.8095	46.0094	16.8095 S 46.0094 E	-16.80950,46.00940	16°48.057'S046°00.564'E	68m	6084-6087
128	RDR0330	Freshwater	Yes	Yes	Coptodon zillii	Cichlidae	Actinopterygii	Madagascar: Ikalamilotra					CTCCTCGCCTGAATAGGTCTTGAAATAAACACACTAGCCATTATTCCCTTGATAGCCCAACATCACCACCCCCGCGCTGTCGAAGCTACAACCAAATATTTCCTAACCCAAGCTGCTGCAGCAGCCACCCTCCTATTTGCGAGCATTACCAATGCTTGACTGACAGGCCAATGAGAAATCCAACAAATCTCACATCCCCTTCCAGCCACAATAATTACTCTCGCCCTCGCCCTCAAAATTGGCCTAGCCCCCCTTCACGCTTGACTTCCCGAAGTGCTACAAGGACTCGACCTCACCACGGGCTTAATCCTTTCGACCTGACAAAAACTTGCCCCCTTCGCCCTAATTCTCCAAATTCAACCTTCAAACTCAACACTCCTTATTATTTTAGGCATCACA…	ON584833			F.M. Ratsoavina, A. Rakotoarison, R.D. Randrianiaina		2011	40733	River (53µS, 24.6°C, 25ppm, 6.2pH - 11:10) 6052-6069	-16.8095	46.0094	16.8095 S 46.0094 E	-16.80950,46.00940	16°48.057'S046°00.564'E	68m	6093-6097
129	RDR0332	Freshwater	Yes	Yes	Coptodon zillii	Cichlidae	Actinopterygii	Madagascar: Ikalamilotrikely					CACCACCCCCGCGCTGTCGAAGCTACAACCAAATATTTCCTAACCCAAGCTGCTGCAGCAGCCACCCTCCTATTTGCGAGCATTACCAATGCTTGACTGACAGGCCAATGAGAAATCCAACAAATCTCACATCCCCTTCCAGCCACAATAATTACTCTCGCCCTCGCCCTCAAAATTGGCCTAGCCCCCCTTCACGCTTGACTTCCCGAAGTGCTACAAGGACTCGACCTCACCACGGGCTTAATCCTTTCGACCTGACAAAAACTTGCCCCCTTCGCCCTAATTCTCCAAATTCAACCTTCAAACTCAACACTCCTTATTATTTTAGGCATCACATCTACCCTCATCGGAGGCTGAGGCGGACTGAATCAAACACAACTCCGCAAAATTCTTGCATAC…	ON584818			F.M. Ratsoavina, A. Rakotoarison, R.D. Randrianiaina		2011	40733	River (82µS, 24.6°C, 25ppm, 6.7pH - 12:02) 6070-6073							6103-6106
130	RDR0333	Freshwater	Yes	Yes	Coptodon zillii	Cichlidae	Actinopterygii	Madagascar: Ikalamilotrikely					CTCCTCGCCTGAATAGGTCTTGAAATAAACACACTAGCCATTATTCCCTTGATAGCCCAACATCACCACCCCCGCGCTGTCGAAGCTACAACCAAATATTTCCTAACCCAAGCTGCTGCAGCAGCCACCCTCCTATTTGCGAGCATTACCAATGCTTGACTGACAGGCCAATGAGAAATCCAACAAATCTCACATCCCCTTCCAGCCACAATAATTACTCTCGCCCTCGCCCTCAAAATTGGCCTAGCCCCCCTTCACGCTTGACTTCCCGAAGTGCTACAAGGACTCGACCTCACCACGGGCTTAATCCTTTCGACCTGACAAAAACTTGCCCCCTTCGCCCTAATTCTCCAAATTCAACCTTCAAACTCAACACTCCTTATTATTTTAGGCATCACA…	ON584834			F.M. Ratsoavina, A. Rakotoarison, R.D. Randrianiaina		2011	40733	River (82µS, 24.6°C, 25ppm, 6.7pH - 12:02) 6070-6073							6107-6110
131	RDR0334	Freshwater	Yes	Yes	Coptodon zillii	Cichlidae	Actinopterygii	Madagascar: Ikalamilotrikely					CACCACCCCCGCGCTGTCGAAGCTACAACCAAATATTTCCTAACCCAAGCTGCTGCAGCAGCCACCCTCCTATTTGCGAGCATTACCAATGCTTGACTGACAGGCCAATGAGAAATCCAACAAATCTCACATCCCCTTCCAGCCACAATAATTACTCTCGCCCTCGCCCTCAAAATTGGCCTAGCCCCCCTTCACGCTTGACTTCCCGAAGTGCTACAAGGACTCGACCTCACCACGGGCTTAATCCTTTCGACCTGACAAAAACTTGCCCCCTTCGCCCTAATTCTCCAAATTCAACCTTCAAACTCAACACTCCTTATTATTTTAGGCATCACATCTACCCTCATCGGAGGCTGAGGCGGACTGAATCAAACACAACTCCGCAAAATTCTTGCATAC…	ON584819			F.M. Ratsoavina, A. Rakotoarison, R.D. Randrianiaina		2011	40733	River (82µS, 24.6°C, 25ppm, 6.7pH - 12:02) 6070-6073							6111-6117
132	RDR0335	Freshwater	Yes	Yes	Coptodon zillii	Cichlidae	Actinopterygii	Madagascar: Ikalamilotrikely					CACCACCCCCGCGCTGTCGAAGCTACAACCAAATATTTCCTAACCCAAGCTGCTGCAGCAGCCACCCTCCTATTTGCGAGCATTACCAATGCTTGACTGACAGGCCAATGAGAAATCCAACAAATCTCACATCCCCTTCCAGCCACAATAATTACTCTCGCCCTCGCCCTCAAAATTGGCCTAGCCCCCCTTCACGCTTGACTTCCCGAAGTGCTACAAGGACTCGACCTCACCACGGGCTTAATCCTTTCGACCTGACAAAAACTTGCCCCCTTCGCCCTAATTCTCCAAATTCAACCTTCAAACTCAACACTCCTTATTATTTTAGGCATCACATCTACCCTCATCGGAGGCTGAGGCGGACTGAATCAAACACAACTCCGCAAAATTCTTGCATAC…	ON584820			F.M. Ratsoavina, A. Rakotoarison, R.D. Randrianiaina		2011	40733	River (82µS, 24.6°C, 25ppm, 6.7pH - 12:02) 6070-6073							6118-6128
133	RDR0336	Freshwater	Yes	Yes	Channa striata	Channidae	Actinopterygii	Madagascar: Ikalamilotrikely			AATGTAATCGTTACAGCACACGCCTTTGTAATAATTTTCTTTATGGTAATGCCAATAATGATCGGCGGTTTCGGAAACTGACTTGTACCACTTATGATCGGTGCCCCAGACATGGCATTCCCACGAATAAACAACATAAGCTTCTGACTTCTTCCCCCATCTTTCCTTCTCCTGCTTGCCTCCTCCGCAGTAGAAGCTGGTGCAGGAACTGGCTGAACAGTTTACCCCCCTCTAGCCAGCAACCTGGCCCATGCAGGAGCTTCCGTAGACTTAACCATCTTCTCCCTGCACCTTGCGGGGGTTTCTTCAATCCTGGGCGCTATTAATTTCATTACAACAATTATTAACATAAAACCTCCTGCTATCTCACAATACCAAACACCCCTCTTCGTATGGGCC…	ON604091					F.M. Ratsoavina, A. Rakotoarison, R.D. Randrianiaina		2011	40733	River (82µS, 24.6°C, 25ppm, 6.7pH - 12:02) 6070-6073							6129-6133
134	RDR0337	Freshwater	Yes	Yes	Coptodon rendalli	Cichlidae	Actinopterygii	Madagascar: Tanambao					CTCCTCGCCTGAATAGGTCTTGAAATAAACACACTAGCCATTATCCCCTTGATAGCTCAACACCACCACCCCCGCGCTGTCGAAGCTACAACCAAGTATTTCCTAACCCAAGCTGCTGCAGCAGCCACCCTCCTATTTGCAAGCATTACCAATGCTTGACTGACAGGCCAATGAGAAATCCAACAAATCTCACATCCCCTTCCAGCTACAATAATCACTCTGGCCCTCGCCCTCAAAATTGGCCTAGCCCCCCTCCACGCCTGACTTCCCGAAGTACTTCAAGGACTCGACCTTACCACGGGCTTAATCCTTTCGACCTGACAAAAACTTGCCCCTTTCGCCCTAATCCTCCAAATTCAACCTTTAAACTCAACACTCCTTATTATTTTAGGCATCACA…	ON584811			F.M. Ratsoavina, A. Rakotoarison, R.D. Randrianiaina		2011	40733	River (6µS, 39.4°C, 3ppm, 6pH - 13:05) 6074-6075	-16.7535	47.0608	16.75347 S 47.06083 E	-16.75347,47.06083	16°45.208'S047°03.065'E	84m	6134-6138
135	RDR0338	Freshwater	Yes	Yes	Oreochromis sp. 1	Cichlidae	Actinopterygii	Madagascar: Tanambao					TACCCTTGCCCTCGCTCTCAAAATCGGTTTAGCCCCTCTTCATGCTTGACTCCCCGAAGTTCTACAAGGACTAGACCTTACTACAGGATTGATTCTTTCAACCTGACAAAAACTTGCCCCCTTCGCCCTAATTCTTCAAATCCAACCTTCAAACTCAACCACCCTTATTATTTTAGGCCTCGCATCCACCCTCATTGGAGGGTGAGGTGGACTAAACCAGACACAACTCCGTAAAATTCTTGCATACTCATCAATCGCCCACCTAGGTTGAATAATTCTTGTTTTACAATTTTCCCCTTCAATCACACTCCTCACCCTTCTAACTTACCTCATCATAACATCCTCAACATTCCTCGTATTTAAACTCAACAAGTCCACAAATATTAATACTCTTGCCAC…	ON584975			F.M. Ratsoavina, A. Rakotoarison, R.D. Randrianiaina		2011	40733	River (6µS, 39.4°C, 3ppm, 6pH - 13:05) 6074-6075	-16.7535	47.0608	16.75347 S 47.06083 E	-16.75347,47.06083	16°45.208'S047°03.065'E	84m	6139-6141
136	RDR0339	Freshwater	Yes	Yes	Oreochromis sp. 1	Cichlidae	Actinopterygii	Madagascar: Tanambao					TACCCTTGCCCTCGCTCTCAAAATCGGTTTAGCCCCTCTTCATGCTTGACTCCCCGAAGTTCTACAAGGACTAGACCTTACTACAGGATTGATTCTTTCAACCTGACAAAAACTTGCCCCCTTCGCCCTAATTCTTCAAATCCAACCTTCAAACTCAACCACCCTTATTATTTTAGGCCTCGCATCCACCCTCATTGGAGGGTGAGGTGGACTAAACCAGACACAACTCCGTAAAATTCTTGCATACTCATCAATCGCCCACCTAGGTTGAATAATTCTTGTTTTACAATTTTCCCCTTCAATCACACTCCTCACCCTTCTAACTTACCTCATCATAACATCCTCAACATTCCTCGTATTTAAACTCAACAAGTCCACAAATATTAATACTCTTGCCAC…	ON584976			F.M. Ratsoavina, A. Rakotoarison, R.D. Randrianiaina		2011	40733	River (6µS, 39.4°C, 3ppm, 6pH - 13:05) 6074-6075	-16.7535	47.0608	16.75347 S 47.06083 E	-16.75347,47.06083	16°45.208'S047°03.065'E	84m	6142-6144
137	RDR0340	Freshwater	Yes	Yes	Channa striata	Channidae	Actinopterygii	Madagascar: Point 36 - 37 km to Ambondromamy from Maevatanana			AATGTAATCGTTACAGCACACGCCTTTGTAATAATTTTCTTTATGGTAATGCCAATAATGATCGGCGGTTTCGGAAACTGACTTGTACCACTTATGATCGGTGCCCCAGACATGGCATTCCCACGAATAAACAACATAAGCTTCTGACTTCTTCCCCCATCTTTCCTTCTCCTGCTTGCCTCCTCCGCAGTAGAAGCTGGTGCAGGAACTGGCTGAACAGTTTACCCCCCTCTAGCCAGCAACCTGGCCCATGCAGGAGCTTCCGTAGACTTAACCATCTTCTCCCTGCACCTTGCGGGGGTTTCTTCAATCCTGGGCGCTATTAATTTCATTACAACAATTATTAACATAAAACCTCCTGCTATCTCACAATACCAAACACCCCTCTTCGTATGGGCC…	ON604096					F.M. Ratsoavina, A. Rakotoarison, R.D. Randrianiaina		2011	40733	River (9µS, 29.7°C, 4ppm, 6.5pH - 13:45) 6076-6077	-16.7202	47.0788	16.72022 S 47.07883 E	-16.72022,47.07883	16°43.213'S047°04.073'E	59m	6145-6148
138	RDR0341	Freshwater	Yes	Yes	Oreochromis aureus	Cichlidae	Actinopterygii	Madagascar: Manambatramby					CTGGACCTTACCACAGGCTTAATTCTTTCGACCTGACAAAAGCTTGCCCCCTTCGCCCTAATTCTTCAAATCCAACCTTCAAACTCAACCACTCTTATTATTTTAGGCCTCGCATCCACCCTCATTGGAGGCTGAGGCGGGCTAAACCAAACACAACTCCGTAAAATTCTTGCTTACTCATCAATTGCCCACCTAGGTTGAATAATTCTTATTTTACAATTCTCCCCCTCAATTACACTCCTCACCCTTTTAACCTACTTCATTATGACATTCTCAACATTCCTCGTATTTAAACTCAACAAATCCACAAACATTAATACTCTCGCTACATCCTGA	ON584880			F.M. Ratsoavina, A. Rakotoarison, R.D. Randrianiaina		2011	40733	River (43µS, 27.1°C, 21ppm, 5.9pH - 15:15) 6078-6081	-16.7046	47.0759	16.7046 S 47.07585 E	-16.70460,47.07585	16°42.276'S047°04.551'E	62m	6149-6153
139	RDR0343	Freshwater	No	Yes	Glossogobius sp. 3	Gobiidae	Actinopterygii	Madagascar: Manambatramby			AACGTCATTGTCACCGCCCACGCATTTGTCATGATTTTCTTTATAGTAATGCCAATTATGATTGGGGGCTTCGGAAACTGGCTAATTCCCTTGATGATCGGCGCCCCAGACATGGCCTTCCCCCGAATAAATAATATGAGCTTTTGACTACTGCCCCCCTCTTTTCTTCTTCTGCTCTCATCTTCTTGGGTTGAAGCAGGGGCCGGGACAGGGTGAACAGTCTACCCACCCCTAGCAGGGAACCTCGCCCACGCCGGAGCATCAGTAGACTTAACTATTTTCTCTCTACATCTTGCAGGGGTTTCCTCTATTCTAGGGGCTATCAATTTTATTACCACTATTTTGAATATAAAACCCCCAGCAATCTCACAATACCAAACCCCGTTATTTGTATGAGCG…	ON604244					F.M. Ratsoavina, A. Rakotoarison, R.D. Randrianiaina		2011	40733	River (43µS, 27.1°C, 21ppm, 5.9pH - 15:15) 6078-6081	-16.7046	47.0759	16.7046 S 47.07585 E	-16.70460,47.07585	16°42.276'S047°04.551'E	62m	6158-6161
140	RDR0344	Freshwater	No	Yes	Glossogobius sp. 3	Gobiidae	Actinopterygii	Madagascar: Manambatramby			AACGTCATTGTCACCGCCCACGCATTTGTCATGATTTTCTTTATAGTAATGCCAATTATGATTGGGGGCTTCGGAAACTGGCTAATTCCCTTGATGATCGGCGCCCCAGACATGGCCTTCCCCCGAATAAATAATATGAGCTTTTGACTACTGCCCCCCTCTTTTCTTCTTCTGCTCTCATCTTCTTGGGTTGAAGCAGGGGCCGGGACAGGGTGAACAGTCTACCCACCCCTAGCAGGGAACCTCGCCCACGCCGGAGCATCAGTAGACTTAACTATTTTCTCTCTACATCTTGCAGGGGTTTCCTCTATTCTAGGGGCTATCAATTTTATTACCACTATTTTGAATATAAAACCCCCAGCAATCTCACAATACCAAACCCCGTTATTTGTATGAGCG…	ON604245					F.M. Ratsoavina, A. Rakotoarison, R.D. Randrianiaina		2011	40733	River (43µS, 27.1°C, 21ppm, 5.9pH - 15:15) 6078-6081	-16.7046	47.0759	16.7046 S 47.07585 E	-16.70460,47.07585	16°42.276'S047°04.551'E	62m	6162-6171
141	RDR0345	Freshwater	No	Yes	Glossogobius sp. 3	Gobiidae	Actinopterygii	Madagascar: Manambatramby			AACGTCATTGTCACCGCCCACGCATTTGTCATGATTTTCTTTATAGTAATGCCAATTATGATTGGGGGCTTCGGAAACTGGCTAATTCCCTTGATGATCGGCGCCCCAGACATGGCCTTCCCCCGAATAAATAATATGAGCTTTTGACTACTGCCCCCCTCTTTTCTTCTTCTGCTCTCATCTTCTTGGGTTGAAGCAGGGGCCGGGACAGGGTGAACAGTCTACCCACCCCTAGCAGGGAACCTCGCCCACGCCGGAGCATCAGTAGACTTAACTATTTTCTCTCTACATCTTGCAGGGGTTTCCTCTATTCTAGGGGCTATCAATTTTATTACCACTATTTTGAATATAAAACCCCCAGCAATCTCACAATACCAAACCCCGTTATTTGTATGAGCG…	ON604246					F.M. Ratsoavina, A. Rakotoarison, R.D. Randrianiaina		2011	40733	River (43µS, 27.1°C, 21ppm, 5.9pH - 15:15) 6078-6081	-16.7046	47.0759	16.7046 S 47.07585 E	-16.70460,47.07585	16°42.276'S047°04.551'E	62m	6172-6175
142	RDR0346	Freshwater	No	Yes	Glossogobius sp. 3	Gobiidae	Actinopterygii	Madagascar: Manambatramby			AACGTCATTGTCACCGCCCACGCATTTGTCATGATTTTCTTTATAGTAATGCCAATTATGATTGGGGGCTTCGGAAACTGGCTAATTCCCTTGATGATCGGCGCCCCAGACATGGCCTTCCCCCGAATAAATAATATGAGCTTTTGACTACTGCCCCCCTCTTTTCTTCTTCTGCTCTCATCTTCTTGGGTTGAAGCAGGGGCCGGGACAGGGTGAACAGTCTACCCACCCCTAGCAGGGAACCTCGCCCACGCCGGAGCATCAGTAGACTTAACTATTTTCTCTCTACATCTTGCAGGGGTTTCCTCTATTCTAGGGGCTATCAATTTTATTACCACTATTTTGAATATAAAACCCCCAGCAATCTCACAATACCAAACCCCGTTATTTGTATGAGCG…	ON604247					F.M. Ratsoavina, A. Rakotoarison, R.D. Randrianiaina		2011	40733	River (43µS, 27.1°C, 21ppm, 5.9pH - 15:15) 6078-6081	-16.7046	47.0759	16.7046 S 47.07585 E	-16.70460,47.07585	16°42.276'S047°04.551'E	62m	6176-6183
143	RDR0347	Freshwater	No	Yes	Glossogobius sp. 3	Gobiidae	Actinopterygii	Madagascar: Manambatramby			AACGTCATTGTCACCGCCCACGCATTTGTCATGATTTTCTTTATAGTAATGCCAATTATGATTGGGGGCTTCGGAAACTGGCTAATTCCCTTGATGATCGGCGCCCCAGACATGGCCTTCCCCCGAATAAATAATATGAGCTTTTGACTACTGCCCCCCTCTTTTCTTCTTCTGCTCTCATCTTCTTGGGTTGAAGCAGGGGCCGGGACAGGGTGAACAGTCTACCCACCCCTAGCAGGGAACCTCGCCCACGCCGGAGCATCAGTAGACTTAACTATTTTCTCTCTACATCTTGCAGGGGTTTCCTCTATTCTAGGGGCTATCAATTTTATTACCACTATTTTGAATATAAAACCCCCAGCAATCTCACAATACCAAACCCCGTTATTTGTATGAGCG…	ON604248					F.M. Ratsoavina, A. Rakotoarison, R.D. Randrianiaina		2011	40733	River (43µS, 27.1°C, 21ppm, 5.9pH - 15:15) 6078-6081	-16.7046	47.0759	16.7046 S 47.07585 E	-16.70460,47.07585	16°42.276'S047°04.551'E	62m	6184-6188
144	RDR0348	Freshwater	No	Yes	Glossogobius sp. 3	Gobiidae	Actinopterygii	Madagascar: Manambatramby			AACGTCATTGTCACCGCCCACGCATTTGTCATGATTTTCTTTATAGTAATGCCAATTATGATTGGGGGCTTCGGAAACTGGCTAATTCCCTTGATGATCGGCGCCCCAGACATGGCCTTCCCCCGAATAAATAATATGAGCTTTTGACTACTGCCCCCCTCTTTTCTTCTTCTGCTCTCATCTTCTTGGGTTGAAGCAGGGGCCGGGACAGGGTGAACAGTCTACCCACCCCTAGCAGGGAACCTCGCCCACGCCGGAGCATCAGTAGACTTAACTATTTTCTCTCTACATCTTGCAGGGGTTTCCTCTATTCTAGGGGCTATCAATTTTATTACCACTATTTTGAATATAAAACCCCCAGCAATCTCACAATACCAAACCCCGTTATTTGTATGAGCG…	ON604249					F.M. Ratsoavina, A. Rakotoarison, R.D. Randrianiaina		2011	40733	River (43µS, 27.1°C, 21ppm, 5.9pH - 15:15) 6078-6081	-16.7046	47.0759	16.7046 S 47.07585 E	-16.70460,47.07585	16°42.276'S047°04.551'E	62m	6189-6195
145	RDR0349	Freshwater	No	Yes	Glossogobius sp. 3	Gobiidae	Actinopterygii	Madagascar: Manambatramby			AACGTCATTGTCACCGCCCACGCATTTGTCATGATTTTCTTTATAGTAATGCCAATTATGATTGGGGGCTTCGGAAACTGGCTAATTCCCTTGATGATCGGCGCCCCAGACATGGCCTTCCCCCGAATAAATAATATGAGCTTTTGACTACTGCCCCCCTCTTTTCTTCTTCTGCTCTCATCTTCTTGGGTTGAAGCAGGGGCCGGGACAGGGTGAACAGTCTACCCACCCCTAGCAGGGAACCTCGCCCACGCCGGAGCATCAGTAGACTTAACTATTTTCTCTCTACATCTTGCAGGGGTTTCCTCTATTCTAGGGGCTATCAATTTTATTACCACTATTTTGAATATAAAACCCCCAGCAATCTCACAATACCAAACCCCGTTATTTGTATGAGCG…	ON604250					F.M. Ratsoavina, A. Rakotoarison, R.D. Randrianiaina		2011	40733	River (43µS, 27.1°C, 21ppm, 5.9pH - 15:15) 6078-6081	-16.7046	47.0759	16.7046 S 47.07585 E	-16.70460,47.07585	16°42.276'S047°04.551'E	62m	6196-6201
146	RDR0350	Freshwater	No	Yes	Glossogobius sp. 3	Gobiidae	Actinopterygii	Madagascar: Manambatramby			AACGTCATTGTCACCGCCCACGCATTTGTCATGATTTTCTTTATAGTAATGCCAATTATGATTGGGGGCTTCGGAAACTGGCTAATTCCCTTGATGATCGGCGCCCCAGACATGGCCTTCCCCCGAATAAATAATATGAGCTTTTGACTACTGCCCCCCTCTTTTCTTCTTCTGCTCTCATCTTCTTGGGTTGAAGCAGGGGCCGGGACAGGGTGAACAGTCTACCCACCCCTAGCAGGGAACCTCGCCCACGCCGGAGCATCAGTAGACTTAACTATTTTCTCTCTACATCTTGCAGGGGTTTCCTCTATTCTAGGGGCTATCAATTTTATTACCACTATTTTGAATATAAAACCCCCAGCAATCTCACAATACCAAACCCCGTTATTTGTATGAGCG…	ON604251					F.M. Ratsoavina, A. Rakotoarison, R.D. Randrianiaina		2011	40733	River (43µS, 27.1°C, 21ppm, 5.9pH - 15:15) 6078-6081	-16.7046	47.0759	16.7046 S 47.07585 E	-16.70460,47.07585	16°42.276'S047°04.551'E	62m	6202-6204
147	RDR0351	Freshwater	No	Yes	Glossogobius sp. 3	Gobiidae	Actinopterygii	Madagascar: Manambatramby	TTTAACGGCCGCGGTATTTTGACCGTGCGAAGGTAGCGTAATCACTTGTCTTTTAAATAGAGACCTGTATGAATGGCATAACGAGGGCTGAACTGTCTCCTCCCTCCAGTCAATGAAATTGATCTGTCCGTGCAGAAGCGGACATAACCACATAAGACGAGAAGACCCTGTGGAGCTTAAGACACAAAAACAGCCCACGTAAAACCCCTGGCAAAACCAGAAAAAACACTTGGCCCCTGTACTATGTCTTTGGTTGGGGCGACCGCGGGGAAAGAAGAAACCCCCACGTGGAACGGGCACCCCGAAACAAGACCGACAGGTCGAACAAGCAGAAATTCTGACCAAAAAGATCCGGCAGGCCGATTAACGGACCAAGTTACCCCAGGGATAACAGCGCAA…	ON611915	AACGTCATTGTCACCGCCCACGCATTTGTCATGATTTTCTTTATAGTAATGCCAATTATGATTGGGGGCTTCGGAAACTGGCTAATTCCCTTGATGATCGGCGCCCCAGACATGGCCTTCCCCCGAATAAATAATATGAGCTTTTGACTACTGCCCCCCTCTTTTCTTCTTCTGCTCTCATCTTCTTGGGTTGAAGCAGGGGCCGGGACAGGGTGAACAGTCTACCCACCCCTAGCAGGGAACCTCGCCCACGCCGGAGCATCAGTAGACTTAACTATTTTCTCTCTACATCTTGCAGGGGTTTCCTCTATTCTAGGGGCTATCAATTTTATTACCACTATTTTGAATATAAAACCCCCAGCAATCTCACAATACCAAACCCCGTTATTTGTATGAGCG…	ON604221					F.M. Ratsoavina, A. Rakotoarison, R.D. Randrianiaina		2011	40733	River (43µS, 27.1°C, 21ppm, 5.9pH - 15:15) 6078-6081	-16.7046	47.0759	16.7046 S 47.07585 E	-16.70460,47.07585	16°42.276'S047°04.551'E	62m	6205-6209
148	RDR0352	Freshwater	Yes	Yes	Oreochromis sp. 1	Cichlidae	Actinopterygii	Madagascar: Soanielana					TACCCTTGCCCTCGCTCTCAAAATCGGTTTAGCCCCTCTTCATGCTTGACTCCCCGAAGTTCTACAAGGACTAGACCTTACTACAGGATTGATTCTTTCAACCTGACAAAAACTTGCCCCCTTCGCCCTAATTCTTCAAATCCAACCTTCAAACTCAACCACCCTTATTATTTTAGGCCTCGCATCCACCCTCATTGGAGGGTGAGGTGGACTAAACCAGACACAACTCCGTAAAATTCTTGCATACTCATCAATCGCCCACCTAGGTTGAATAATTCTTGTTTTACAATTTTCCCCTTCAATCACACTCCTCACCCTTCTAACTTACCTCATCATAACATCCTCAACATTCCTCGTATTTAAACTCAACAAGTCCACAAATATTAATACTCTTGCCAC…	ON584973			F.M. Ratsoavina, A. Rakotoarison, R.D. Randrianiaina		2011	40733	Pond (135µS, 27.3°C, 68ppm, 5.72pH - 17:02) 7576-7579	-16.6822	47.0755	16.68223 S 47.07547 E	-16.68223,47.07547	16°40.934'S047°04.528'E	56m	6210-6214
149	RDR0353	Freshwater	Yes	Yes	Oreochromis sp. 1	Cichlidae	Actinopterygii	Madagascar: Soanielana					CTTCTCGCCTGAATAGGCCTTGAAATAAATACGCTAGCTATCATCCCCCTTATAGCTCAACACCACCACCCCCGAGCTGTCGAAGCTACAACCAAATATTTTTTAACCCAAGCTGCTGCAGCAGCTACCCTTCTATTTGCAAGCATCACTAACGCCTGACTAACAGGCCAATGAGAAATTCAACAAATCACACACCCCCTCCCAACCACCATGATTACCCTTGCCCTCGCTCTCAAAATCGGTTTAGCCCCTCTTCATGCTTGACTCCCCGAAGTTCTACAAGGACTAGACCTTACTACAGGATTGATTCTTTCAACCTGACAAAAACTTGCCCCCTTCGCCCTAATTCTTCAAATCCAACCTTCAAACTCAACCACCCTTATTATTTTAGGCCTCGCA…	ON584994			F.M. Ratsoavina, A. Rakotoarison, R.D. Randrianiaina		2011	40733	Pond (135µS, 27.3°C, 68ppm, 5.72pH - 17:02) 7576-7579	-16.6822	47.0755	16.68223 S 47.07547 E	-16.68223,47.07547	16°40.934'S047°04.528'E	56m	6215-6222
150	RDR0354	Freshwater	Yes	Yes	Oreochromis sp. 1	Cichlidae	Actinopterygii	Madagascar: Soanielana					TACCCTTGCCCTCGCTCTCAAAATCGGTTTAGCCCCTCTTCATGCTTGACTCCCCGAAGTTCTACAAGGACTAGACCTTACTACAGGATTGATTCTTTCAACCTGACAAAAACTTGCCCCCTTCGCCCTAATTCTTCAAATCCAACCTTCAAACTCAACCACCCTTATTATTTTAGGCCTCGCATCCACCCTCATTGGAGGGTGAGGTGGACTAAACCAGACACAACTCCGTAAAATTCTTGCATACTCATCAATCGCCCACCTAGGTTGAATAATTCTTGTTTTACAATTTTCCCCTTCAATCACACTCCTCACCCTTCTAACTTACCTCATCATAACATCCTCAACATTCCTCGTATTTAAACTCAACAAGTCCACAAATATTAATACTCTTGCCAC…	ON584974			F.M. Ratsoavina, A. Rakotoarison, R.D. Randrianiaina		2011	40733	Pond (135µS, 27.3°C, 68ppm, 5.72pH - 17:02) 7576-7579	-16.6822	47.0755	16.68223 S 47.07547 E	-16.68223,47.07547	16°40.934'S047°04.528'E	56m	6223-6226
151	RDR0355	Freshwater	Yes	Yes	Oreochromis sp. 1	Cichlidae	Actinopterygii	Madagascar: Soanielana					CTTCTCGCCTGAATAGGCCTTGAAATAAATACGCTAGCTATCATCCCCCTTATAGCTCAACACCACCACCCCCGAGCTGTCGAAGCTACAACCAAATATTTTTTAACCCAAGCTGCTGCAGCAGCTACCCTTCTATTTGCAAGCATCACTAACGCCTGACTAACAGGCCAATGAGAAATTCAACAAATCACACACCCCCTCCCAACCACCATGATTACCCTTGCCCTCGCTCTCAAAATCGGTTTAGCCCCTCTTCATGCTTGACTCCCCGAAGTTCTACAAGGACTAGACCTTACTACAGGATTGATTCTTTCAACCTGACAAAAACTTGCCCCCTTCGCCCTAATTCTTCAAATCCAACCTTCAAACTCAACCACCCTTATTATTTTAGGCCTCGCA…	ON584995			F.M. Ratsoavina, A. Rakotoarison, R.D. Randrianiaina		2011	40733	Pond (135µS, 27.3°C, 68ppm, 5.72pH - 17:02) 7576-7579	-16.6822	47.0755	16.68223 S 47.07547 E	-16.68223,47.07547	16°40.934'S047°04.528'E	56m	6227-6234
152	RDR0356	Freshwater	Yes	Yes	Oreochromis sp. 1	Cichlidae	Actinopterygii	Madagascar: Soanielana					CTTCTCGCCTGAATAGGCCTTGAAATAAATACGCTAGCTATCATCCCCCTTATAGCTCAACACCACCACCCCCGAGCTGTCGAAGCTACAACCAAATATTTTTTAACCCAAGCTGCTGCAGCAGCTACCCTTCTATTTGCAAGCATCACTAACGCCTGACTAACAGGCCAATGAGAAATTCAACAAATCACACACCCCCTCCCAACCACCATGATTACCCTTGCCCTCGCTCTCAAAATCGGTTTAGCCCCTCTTCATGCTTGACTCCCCGAAGTTCTACAAGGACTAGACCTTACTACAGGATTGATTCTTTCAACCTGACAAAAACTTGCCCCCTTCGCCCTAATTCTTCAAATCCAACCTTCAAACTCAANNNNNNNNNNNNNNNNNNNNNNNNNN…	ON584996			F.M. Ratsoavina, A. Rakotoarison, R.D. Randrianiaina		2011	40733	Pond (135µS, 27.3°C, 68ppm, 5.72pH - 17:02) 7576-7579	-16.6822	47.0755	16.68223 S 47.07547 E	-16.68223,47.07547	16°40.934'S047°04.528'E	56m	6235-6238
153	RDR0357	Freshwater	Yes	Yes	Oreochromis sp. 1	Cichlidae	Actinopterygii	Madagascar: Soanielana					GGAGGGTGAGGTGGACTAAACCAGACACAACTCCGTAAAATTCTTGCATACTCATCAATCGCCCACCTAGGTTGAATAATTCTTGTTTTACAATTTTCCCCTTCAATCACACTCCTCACCCTTCTAACTTACCTCATCATAACATCCTCAACATTCCTCGTATTTAAACTCAACAAGTCCACAAATATTAATACTCTTGCCACATCCTGAGCAAAAGCCCCCGCCCTCACAGCCCTCACCCCCCTCATTCTCCTTTCACTAGGGGGCCTCCCCCCTCTCACAGGCTTCATACCAAAATGGCTAATTCTTCAAGAATTAACCAAACAAGGCCTTGCCCCTACCGCAACCCTAGCAGCCCTTTCAGCACTCCTAAGCCTATATTTTTACCTACGCCTCTCC…	ON585025			F.M. Ratsoavina, A. Rakotoarison, R.D. Randrianiaina		2011	40733	Pond (135µS, 27.3°C, 68ppm, 5.72pH - 17:02) 7576-7579	-16.6822	47.0755	16.68223 S 47.07547 E	-16.68223,47.07547	16°40.934'S047°04.528'E	56m	6239-6242
154	RDR0358	Freshwater	Yes	Yes	Oreochromis cf. mossambicus	Cichlidae	Actinopterygii	Madagascar: Soanielana					TTACCCTTGCCCTCGCCCTCAAAATCGGTTTGGCCCCTCTTCATGCTTGACTTCCTGAAGTTCTACAAGGACTGGACCTTACTACAGGCCTAATTCTTTCAACCTGACAAAAACTTGCCCCCTTCGCCCTAATTCTTCAAATCCAGCCTTCAAACTCAAACACCCTCATTATTTTAGGCCTCGCATCCACCCTTATTGGAGGCTGAGGAGGACTAAACCAAACACAACTCCGTAAAATTCTTGCATACTCATCAATCGCCCACCTAGGCTGAATAATTCTTGTTTTACAATTTTCCCCCTCCATCACACTCCTTACCCTTCTAACTTACCTCATCATAACATCCTCAACATTCCTCGTGTTTAAACTCAACAAATCCACAAATATTAATACTCTCGCTA…	ON584886			F.M. Ratsoavina, A. Rakotoarison, R.D. Randrianiaina		2011	40733	Pond (135µS, 27.3°C, 68ppm, 5.72pH - 17:02) 7576-7579	-16.6822	47.0755	16.68223 S 47.07547 E	-16.68223,47.07547	16°40.934'S047°04.528'E	56m	6243-6254
155	RDR0359	Freshwater	No	Yes	Glossogobius sp. 3	Gobiidae	Actinopterygii	Madagascar: Soanielana			AACGTCATTGTCACCGCCCACGCATTTGTCATGATTTTCTTTATAGTAATGCCAATTATGATCGGGGGCTTCGGAAACTGGCTAATTCCCTTGATGATCGGCGCCCCAGACATGGCCTTCCCCCGAATAAATAATATGAGCTTTTGACTACTGCCCCCCTCTTTTCTTCTTCTGCTCTCATCTTCTTGGGTTGAAGCAGGGGCCGGGACAGGGTGAACAGTCTACCCACCCCTAGCAGGGAACCTCGCCCACGCCGGAGCATCAGTAGACTTAACTATTTTCTCTCTACATCTTGCAGGGGTTTCCTCTATTCTAGGGGCTATCAATTTTATTACCACTATTTTGAATATAAAACCCCCAGCAATCTCACAATACCAAACCCCGTTATTTGTATGAGCG…	ON604216					F.M. Ratsoavina, A. Rakotoarison, R.D. Randrianiaina		2011	40733	Pond (135µS, 27.3°C, 68ppm, 5.72pH - 17:02) 7576-7579	-16.6822	47.0755	16.68223 S 47.07547 E	-16.68223,47.07547	16°40.934'S047°04.528'E	56m	6255-6259
156	RDR0360	Freshwater	No	Yes	Glossogobius sp. 3	Gobiidae	Actinopterygii	Madagascar: Soanielana			AACGTCATTGTCACCGCCCACGCATTTGTCATGATTTTCTTTATAGTAATGCCAATTATGATTGGGGGCTTCGGAAACTGGCTAATTCCCTTGATGATCGGCGCCCCAGACATGGCCTTCCCCCGAATAAATAATATGAGCTTTTGACTACTGCCCCCCTCTTTTCTTCTTCTGCTCTCATCTTCTTGGGTTGAAGCAGGGGCCGGGACAGGGTGAACAGTCTACCCACCCCTAGCAGGGAACCTCGCCCACGCCGGAGCATCAGTAGACTTAACTATTTTCTCTCTACATCTTGCAGGGGTTTCCTCTATTCTAGGGGCTATCAATTTTATTACCACTATTTTGAATATAAAACCCCCAGCAATCTCACAATACCAAACCCCGTTATTTGTATGAGCG…	ON604256					F.M. Ratsoavina, A. Rakotoarison, R.D. Randrianiaina		2011	40733	Pond (135µS, 27.3°C, 68ppm, 5.72pH - 17:02) 7576-7579	-16.6822	47.0755	16.68223 S 47.07547 E	-16.68223,47.07547	16°40.934'S047°04.528'E	56m	6260-6262
157	RDR0361	Freshwater	No	Yes	Glossogobius sp. 3	Gobiidae	Actinopterygii	Madagascar: Soanielana			AACGTCATTGTCACCGCCCACGCATTTGTCATGATTTTCTTTATAGTAATGCCAATTATGATTGGGGGCTTCGGAAACTGGCTAATTCCCTTGATGATCGGCGCCCCAGACATGGCCTTCCCCCGAATAAATAATATGAGCTTTTGACTACTGCCCCCCTCTTTTCTTCTTCTGCTCTCATCTTCTTGGGTTGAAGCAGGGGCCGGGACAGGGTGAACAGTCTACCCACCCCTAGCAGGGAACCTCGCCCACGCCGGAGCATCAGTAGACTTAACTATTTTCTCTCTACATCTTGCAGGGGTTTCCTCTATTCTAGGGGCTATCAATTTTATTACCACTATTTTGAATATAAAACCCCCAGCAATCTCACAATACCAAACCCCGTTATTTGTATGAGCG…	ON604257					F.M. Ratsoavina, A. Rakotoarison, R.D. Randrianiaina		2011	40733	Pond (135µS, 27.3°C, 68ppm, 5.72pH - 17:02) 7576-7579	-16.6822	47.0755	16.68223 S 47.07547 E	-16.68223,47.07547	16°40.934'S047°04.528'E	56m	6263-6269
158	RDR0363	Freshwater	Yes	Yes	Coptodon zillii	Cichlidae	Actinopterygii	Madagascar: Belambo					CACCACCCCCGCGCTGTCGAAGCTACAACCAAATATTTCCTAACCCAAGCTGCTGCAGCAGCCACCCTCCTATTTGCGAGCATTACCAATGCTTGACTGACAGGCCAATGAGAAATCCAACAAATCTCACATCCCCTTCCAGCCACAATAATTACTCTCGCCCTCGCCCTCAAAATTGGCCTAGCCCCCCTTCACGCTTGACTTCCCGAAGTGCTACAAGGACTCGACCTCACCACGGGCTTAATCCTTTCGACCTGACAAAAACTTGCCCCCTTCGCCCTAATTCTCCAAATTCAACCTTCAAACTCAACACTCCTTATTATTTTAGGCATCACATCTACCCTCATCGGAGGCTGAGGCGGACTGAATCAAACACAACTCCGCAAAATTCTTGCATAC…	ON584817			F.M. Ratsoavina, A. Rakotoarison, R.D. Randrianiaina		2011	40733	River (28µS, 29.2°C, 14ppm, 6.2pH - 16:03) 6082-6083	-16.6926	47.073	16.69263 S 47.07298 E	-16.69263,47.07298	16°41.558'S047°04.379'E	57m	6274-6278
159	RDR0364	Freshwater	Yes	Yes	Coptodon zillii	Cichlidae	Actinopterygii	Madagascar: Belambo					CTCCTCGCCTGAATAGGTCTTGAAATAAACACACTAGCCATTATTCCCTTGATAGCCCAACATCACCACCCCCGCGCTGTCGAAGCTACAACCAAATATTTCCTAACCCAAGCTGCTGCAGCAGCCACCCTCCTATTTGCGAGCATTACCAATGCTTGACTGACAGGCCAATGAGAAATCCAACAAATCTCACATCCCCTTCCAGCCACAATAATTACTCTCGCCCTCGCCCTCAAAATTGGCCTAGCCCCCCTTCACGCTTGACTTCCCGAAGTGCTACAAGGACTCGACCTCACCACGGGCTTAATCCTTTCGACCTGACAAAAACTTGCCCCCTTCGCCCTAATTCTCCAAATTCAACCTTCAAACTCAACACTCCTTNNNNNNNNNNNNNNNNNN…	ON584831			F.M. Ratsoavina, A. Rakotoarison, R.D. Randrianiaina		2011	40733	River (28µS, 29.2°C, 14ppm, 6.2pH - 16:03) 6082-6083	-16.6926	47.073	16.69263 S 47.07298 E	-16.69263,47.07298	16°41.558'S047°04.379'E	57m	6279-6284
160	RDR0365	Freshwater	Yes	Yes	Oreochromis niloticus	Cichlidae	Actinopterygii	Madagascar: Belambo					CCCCGAAGTTCTACAAGGACTAGACCTTACTACAGGCCTAATTCTTTCAACCTGGCAAAAACTTGCCCCCTTCGCCCTAATTCTTCAAATCCAACCTTCAAACTCAACCACCCTCATTATTTTAGGCCTTGCATCCACCCTCATTGGAGGCTGAGGCGGGCTAAATCAGACACAGCTCCGTAAAATTCTCGCATACTCATCAATCGCCCATCTAGGCTGAATAATTCTTGTTTTACAGTTTTCCCCTTCCATCACACTTCTCACCCTCCTAACGTACCTTATCATAACATCCTCAACATTTCTCGTATTCAAGCTCAACAAATCCACAAATATTAACACTCTTGCCACATCCTGAGCGAAAGCCCCCGCCCTC	ON584911			F.M. Ratsoavina, A. Rakotoarison, R.D. Randrianiaina		2011	40733	River (28µS, 29.2°C, 14ppm, 6.2pH - 16:03) 6082-6083	-16.6926	47.073	16.69263 S 47.07298 E	-16.69263,47.07298	16°41.558'S047°04.379'E	57m	6285-6289
161	RDR0366	Freshwater	Yes	Yes	Oreochromis niloticus	Cichlidae	Actinopterygii	Madagascar: Point 32 km to Ambondromamy from Maevatanana					CTTCTCGCCTGAATAGGCCTTGAAATAAATACGCTAGCCATTATTCCCCTAATAGCTCAACACCACCACCCCCGAGCTGTCGAAGCTACAACCAAATATTTTTTAACCCAAGCTGCTGCAGCAGCTACCCTTCTATTCGCAAGCATCACTAACGCCTGACTAACAGGCCAATGAGAAATTCAACAAATCACGCATCCCCTCCCAACCACCATAATCACCCTAGCCCTAGCCCTCAAAATCGGCTTAGCACCTCTTCATGCTTGACTCCCCGAAGTTCTACAAGGACTAGACCTTACTACAGGCCTAATTCTTTCAACCTGGCAAAAACTTGCCCCCTTCGCCCTAATTCTTCAAATCCAACCTTCAAACTCAACCACCCTCATTATTTTAGGCCTTGCA…	ON584931			F.M. Ratsoavina, A. Rakotoarison, R.D. Randrianiaina		2011	40733	River (46µS, 27.4°C, 24ppm, 6.03pH - 18:00) 7580-7582	-16.6758	47.0743	16.67583 S 47.07433 E	-16.67583,47.07433	16°40.550'S047°04.460'E	55m	6290-6293
162	RDR0367	Freshwater	Yes	Yes	Coptodon zillii	Cichlidae	Actinopterygii	Madagascar: Point 32 km to Ambondromamy from Maevatanana					CTCCTCGCCTGAATAGGTCTTGAAATAAACACACTAGCCATTATTCCCTTGATAGCCCAACATCACCACCCCCGCGCTGTCGAAGCTACAACCAAATATTTCCTAACCCAAGCTGCTGCAGCAGCCACCCTCCTATTTGCGAGCATTACCAATGCTTGACTGACAGGCCAATGAGAAATCCAACAAATCTCACATCCCCTTCCAGCCACAATAATTACTCTCGCCCTCGCCCTCAAAATTGGCCTAGCCCCCCTTCACGCTTGACTTCCCGAAGTGCTACAAGGACTCGACCTCACCACGGGCTTAATCCTTTCGACCTGACAAAAACTTGCCCCCTTCGCCCTAATTCTCCAAATTCAACCTTCAAACTCAACACTCCTTATTATTTTAGGCATCACA…	ON584839			F.M. Ratsoavina, A. Rakotoarison, R.D. Randrianiaina		2011	40733	River (46µS, 27.4°C, 24ppm, 6.03pH - 18:00) 7580-7582	-16.6758	47.0743	16.67583 S 47.07433 E	-16.67583,47.07433	16°40.550'S047°04.460'E	55m	6294-6298
163	RDR0368	Freshwater	Yes	Yes	Oreochromis niloticus	Cichlidae	Actinopterygii	Madagascar: Point 32 km to Ambondromamy from Maevatanana					CTTCTCGCCTGAATAGGCCTTGAAATAAATACGCTAGCCATTATTCCCCTAATAGCTCAACACCACCACCCCCGAGCTGTCGAAGCTACAACCAAATATTTTTTAACCCAAGCTGCTGCAGCAGCTACCCTTCTATTCGCAAGCATCACTAACGCCTGACTAACAGGCCAATGAGAAATTCAACAAATCACGCATCCCCTCCCAACCACCATAATCACCCTAGCCCTAGCCCTCAAAATCGGCTTAGCACCTCTTCATGCTTGACTCCCCGAAGTTCTACAAGGACTAGACCTTACTACAGGCCTAATTCTTTCAACCTGGCAAAAACTTGCCCCCTTCGCCCTAATTCTTCAAATCCAACCTTCAAACTCAACCACCCTCATTATTTTAGGCCTTGCA…	ON584932			F.M. Ratsoavina, A. Rakotoarison, R.D. Randrianiaina		2011	40733	River (46µS, 27.4°C, 24ppm, 6.03pH - 18:00) 7580-7582	-16.6758	47.0743	16.67583 S 47.07433 E	-16.67583,47.07433	16°40.550'S047°04.460'E	55m	6299-6303
164	RDR0369	Freshwater	Yes	Yes	Oreochromis niloticus	Cichlidae	Actinopterygii	Madagascar: Point 32 km to Ambondromamy from Maevatanana					CTTCTCGCCTGAATAGGCCTTGAAATAAATACGCTAGCCATTATTCCCCTAATAGCTCAACACCACCACCCCCGAGCTGTCGAAGCTACAACCAAATATTTTTTAACCCAAGCTGCTGCAGCAGCTACCCTTCTATTCGCAAGCATCACTAACGCCTGACTAACAGGCCAATGAGAAATTCAACAAATCACGCATCCCCTCCCAACCACCATAATCACCCTAGCCCTAGCCCTCAAAATCGGCTTAGCACCTCTTCATGCTTGACTCCCCGAAGTTCTACAAGGACTAGACCTTACTACAGGCCTAATTCTTTCAACCTGGCAAAAACTTGCCCCCTTCGCCCTAATTCTTCAAATCCAACCTTCAAACTCAACCACCCTCATTATTTTAGGCCTTGCA…	ON584933			F.M. Ratsoavina, A. Rakotoarison, R.D. Randrianiaina		2011	40733	River (46µS, 27.4°C, 24ppm, 6.03pH - 18:00) 7580-7582	-16.6758	47.0743	16.67583 S 47.07433 E	-16.67583,47.07433	16°40.550'S047°04.460'E	55m	6304-6308
165	RDR0371	Freshwater	Yes	Yes	Oreochromis cf. mossambicus	Cichlidae	Actinopterygii	Madagascar: Point 32 km to Ambondromamy from Maevatanana					CTTCTCGCCTGGATAGGCCTTGAAATAAATACGCTAGCTATCATCCCCCTAATAGCTCAACACCACCACCCCCGAGCTGTCGAAGCTACAACCAAATATTTTTTAGTCCAAGCTGCCGCAGCAGCTACCCTTCTATTTGCAAGCATTACTAACGCCTGACTAACGGGCCAATGAGAAATTCAACAAATCACACACCCCCTCCCAACCACCATAATTACCCTTGCCCTCGCCCTCAAAATCGGTTTGGCCCCTCTTCATGCTTGACTTCCCGAAGTTCTGCAAGGACTGGACCTTACTACAGGCCTAATTCTTTCAACCTGACAAAAACTTGCCCCCTTCGCCCTAATTCTTCAAATCCAGCCTTCAAACTCAAACACCCTCATTATTTTAGGCCTCGCA…	ON584889			F.M. Ratsoavina, A. Rakotoarison, R.D. Randrianiaina		2011	40733	River (46µS, 27.4°C, 24ppm, 6.03pH - 18:00) 7580-7582	-16.6758	47.0743	16.67583 S 47.07433 E	-16.67583,47.07433	16°40.550'S047°04.460'E	55m	6314-6318
166	RDR0372	Freshwater	No	Yes	Glossogobius sp. 3	Gobiidae	Actinopterygii	Madagascar: Point 32 km to Ambondromamy from Maevatanana			AACGTCATTGTCACCGCCCACGCATTTGTCATGATTTTCTTTATAGTAATGCCAATTATGATTGGGGGCTTCGGAAACTGGCTAATTCCCTTGATGATCGGCGCCCCAGACATGGCCTTCCCCCGAATAAATAATATGAGCTTTTGACTACTGCCCCCCTCTTTTCTTCTTCTGCTCTCATCTTCTTGGGTTGAAGCAGGGGCCGGGACAGGGTGAACAGTCTACCCACCCCTAGCAGGGAACCTCGCCCACGCCGGAGCATCAGTAGACTTAACTATTTTCTCTCTACATCTTGCAGGGGTTTCCTCTATTCTAGGGGCTATCAATTTTATTACCACTATTTTGAATATAAAACCCCCAGCAATCTCACAATACCAAACCCCGTTATTTGTATGAGCG…	ON604252					F.M. Ratsoavina, A. Rakotoarison, R.D. Randrianiaina		2011	40733	River (46µS, 27.4°C, 24ppm, 6.03pH - 18:00) 7580-7582	-16.6758	47.0743	16.67583 S 47.07433 E	-16.67583,47.07433	16°40.550'S047°04.460'E	55m	6319-6323
167	RDR0373	Freshwater	Yes	Yes	Channa striata	Channidae	Actinopterygii	Madagascar: Point 32 km to Ambondromamy from Maevatanana			AATGTAATCGTTACAGCACACGCCTTTGTAATAATTTTCTTTATGGTAATGCCAATAATGATCGGCGGTTTCGGAAACTGACTTGTACCACTTATGATCGGTGCCCCAGACATGGCATTCCCACGAATAAACAACATAAGCTTCTGACTTCTTCCCCCATCTTTCCTTCTCCTGCTTGCCTCCTCCGCAGTAGAAGCTGGTGCAGGAACTGGCTGAACAGTTTACCCCCCTCTAGCCAGCAACCTGGCCCATGCAGGAGCTTCCGTAGACTTAACCATCTTCTCCCTGCACCTTGCGGGGGTTTCTTCAATCCTGGGCGCTATTAATTTCATTACAACAATTATTAACATAAAACCTCCTGCTATCTCACAATACCAAACACCCCTCTTCGTATGGGCC…	ON604095					F.M. Ratsoavina, A. Rakotoarison, R.D. Randrianiaina		2011	40733	River (46µS, 27.4°C, 24ppm, 6.03pH - 18:00) 7580-7582	-16.6758	47.0743	16.67583 S 47.07433 E	-16.67583,47.07433	16°40.550'S047°04.460'E	55m	6324-6328
168	RDR0374	Freshwater	Yes	Yes	Oreochromis aureus	Cichlidae	Actinopterygii	Madagascar: 017 (GPS)					CTCCTCGCCTGAATAGGCCTTGAAATAAACACGCTAGCCATTATCCCCCTGATAGCTCAACACCACCACCCCCGCGCTGTCGAAGCTACAACCAAATATTTTTTAACCCAAGCTGCTGCAGCAGCCACCCTTCTATTTGCAAGCATTACTAACGCCTGATTAACAGGCCAATGAGAAATTCAACAAATCACACACCCCCTCCCAACCACAATAATCACCCTTGCCCTTGCCCTCAAAATCGGCCTAGCTCCCCTTCATGCTTGGCTCCCCGAAGTTCTGCAAGGACTGGACCTTACCACAGGCTTAATTCTTTCGACCTGACAAAAGCTTGCCCCCTTCGCCCTAATTCTTCAAATCCAACCTTCAAACTCAACCACTCTTATTATTTTAGGCCTCGCA…	ON584856			F.M. Ratsoavina, A. Rakotoarison, R.D. Randrianiaina		2011	40734	River (42µS, 28°C, 18ppm, 6.26pH - 11:30) 6333-6334	-16.6365	47.0888	16.63653 S 47.0888 E	-16.63653,47.08880	16°38.192'S047°05.328'E	81m	6344-6348
169	RDR0375	Freshwater	Yes	Yes	Oreochromis sp. 1	Cichlidae	Actinopterygii	Madagascar: 017 (GPS)					TACCCTTGCCCTCGCTCTCAAAATCGGTTTAGCTCCTCTTCATGCTTGACTCCCCGAAGTTCTACAAGGACTAGACCTTACTACAGGATTGATTCTTTCAACCTGACAAAAACTTGCCCCCTTCGCCCTAATTCTTCAAATCCAACCTTCAAACTCAACCACCCTTATTATTTTGGGCCTCGCATCCACCCTCATTGGAGGGTGAGGTGGACTAAACCAGACACAACTCCGTAAAATTCTTGCATACTCATCAATCGCCCACCTAGGTTGAATAATTCTTGTTTTACAATTTTCCCCTTCAATCACACTCCTCGCCCTTCTAACTTACCTCATCATAACATCCTCAACATTCCTCGTATTTAAACTCAACAAGTCCACAAATATTAATACTCTTGCCAC…	ON584977			F.M. Ratsoavina, A. Rakotoarison, R.D. Randrianiaina		2011	40734	River (42µS, 28°C, 18ppm, 6.26pH - 11:30) 6333-6334	-16.6365	47.0888	16.63653 S 47.0888 E	-16.63653,47.08880	16°38.192'S047°05.328'E	81m	6349-6353
170	RDR0376	Freshwater	Yes	Yes	Oreochromis niloticus	Cichlidae	Actinopterygii	Madagascar: 017 (GPS)					CTTCTCGCCTGAATAGGCCTTGAAATAAATACGCTAGCCATTATTCCCCTAATAGCTCAACACCACCACCCCCGAGCTGTCGAAGCTACAACCAAATATTTTTTAACCCAAGCTGCTGCAGCAGCTACCCTTCTATTCGCAAGCATCACTAACGCCTGACTAACAGGCCAATGAGAAATTCAACAAATCACGCATCCCCTCCCAACCACCATAATCACCCTAGCCCTAGCCCTCAAAATCGGCTTAGCACCTCTTCATGCTTGACTCCCCGAAGTTCTACAAGGACTAGACCTTACTACAGGCCTAATTCTTTCAACCTGGCAAAAACTTGCCCCCTTCGCCCTAATTCTTCAAATCCAACCTTCAAACTCAACCACCCTCATTATTTTAGGCCTTGCA…	ON584918			F.M. Ratsoavina, A. Rakotoarison, R.D. Randrianiaina		2011	40734	River (42µS, 28°C, 18ppm, 6.26pH - 11:30) 6333-6334	-16.6365	47.0888	16.63653 S 47.0888 E	-16.63653,47.08880	16°38.192'S047°05.328'E	81m	6354-6358
171	RDR0377	Freshwater	Yes	Yes	Oreochromis sp. 1	Cichlidae	Actinopterygii	Madagascar: 017 (GPS)					CTTCTCGCCTGAATAGGCCTTGAAATAAATACGCTAGCTATCATCCCCCTTATAGCTCAACACCACCACCCCCGAGCTGTCGAAGCTACAACCAAATATTTTTTAACCCAAGCTGCTGCAGCAGCTACCCTTCTATTTGCAAGCATCACTAACGCCTGACTAACAGGCCAATGAGAAATTCAACAAATCACACACCCCCTCCCAACCACCATGATTACCCTTGCCCTCGCTCTCAAAATCGGTTTAGCCCCTCTTCATGCTTGACTCCCCGAAGTTCTACAAGGACTAGACCTTACTACAGGATTGATTCTTTCAACCTGACAAAAACTTGCCCCCTTCGCCCTAATTCTTCAAATCCAACCTTCAAACTCAACCACCCTTATTATTTTAGGCCTCGCA…	ON584991			F.M. Ratsoavina, A. Rakotoarison, R.D. Randrianiaina		2011	40734	River (42µS, 28°C, 18ppm, 6.26pH - 11:30) 6333-6334	-16.6365	47.0888	16.63653 S 47.0888 E	-16.63653,47.08880	16°38.192'S047°05.328'E	81m	6359-6364
172	RDR0378	Freshwater	Yes	Yes	Oreochromis sp. 1	Cichlidae	Actinopterygii	Madagascar: 017 (GPS)					CTTCTCGCCTGAATAGGCCTTGAAATAAATACGCTAGCTATCATCCCCCTTATAGCTCAACACCACCACCCCCGAGCTGTCGAAGCTACAACCAAATATTTTTTAACCCAAGCTGCTGCAGCAGCTACCCTTCTATTTGCAAGCATCACTAACGCCTGACTAACAGGCCAATGAGAAATTCAACAAATCACACACCCCCTCCCAACCACCATGATTACCCTTGCCCTCGCTCTCAAAATCGGTTTAGCCCCTCTTCATGCTTGACTCCCCGAAGTTCTACAAGGACTAGACCTTACTACAGGATTGATTCTTTCAACCTGACAAAAACTTGCCCCCTTCGCCCTAATTCTTCAAATCCAACCTTCAAACTCAACCACCCTTATTATTTTAGGCCTCGCA…	ON584992			F.M. Ratsoavina, A. Rakotoarison, R.D. Randrianiaina		2011	40734	River (42µS, 28°C, 18ppm, 6.26pH - 11:30) 6333-6334	-16.6365	47.0888	16.63653 S 47.0888 E	-16.63653,47.08880	16°38.192'S047°05.328'E	81m	6365-6368
173	RDR0379	Freshwater	Yes	Yes	Channa striata	Channidae	Actinopterygii	Madagascar: 017 (GPS)			AATGTAATCGTTACAGCACACGCCTTTGTAATAATTTTCTTTATGGTAATGCCAATAATGATCGGCGGTTTCGGAAACTGACTTGTACCACTTATGATCGGTGCCCCAGACATGGCATTCCCACGAATAAACAACATAAGCTTCTGACTTCTTCCCCCATCTTTCCTTCTCCTGCTTGCCTCCTCCGCAGTAGAAGCTGGTGCAGGAACTGGCTGAACAGTTTACCCCCCTCTAGCCAGCAACCTGGCCCATGCAGGAGCTTCCGTAGACTTAACCATCTTCTCCCTGCACCTTGCGGGGGTTTCTTCAATCCTGGGCGCTATTAATTTCATTACAACAATTATTAACATAAAACCTCCTGCTATCTCACAATACCAAACACCCCTCTTCGTATGGGCC…	ON604069					F.M. Ratsoavina, A. Rakotoarison, R.D. Randrianiaina		2011	40734	River (42µS, 28°C, 18ppm, 6.26pH - 11:30) 6333-6334	-16.6365	47.0888	16.63653 S 47.0888 E	-16.63653,47.08880	16°38.192'S047°05.328'E	81m	6369-6373
174	RDR0380	Freshwater	Yes	Yes	Oreochromis niloticus	Cichlidae	Actinopterygii	Madagascar: Vavaranon'i Maromalandy					CTTCTCGCCTGAATAGGCCTTGAAATAAATACGCTAGCCATTATTCCCCTAATAGCTCAACACCACCACCCCCGAGCTGTCGAAGCTACAACCAAATATTTTTTAACCCAAGCTGCTGCAGCAGCTACCCTTCTATTCGCAAGCATCACTAACGCCTGACTAACAGGCCAATGAGAAATTCAACAAATCACGCATCCCCTCCCAACCACCATAATCACCCTAGCCCTAGCCCTCAAAATCGGCTTAGCACCTCTTCATGCTTGACTCCCCGAAGTTCTACAAGGACTAGACCTTACTACAGGCCTAATTCTTTCAACCTGGCAAAAACTTGCCCCCTTCGCCCTAATTCTTCAAATCCAACCTTCAAACTCAACCACCCTCATTATTTTAGGCCTTGCA…	ON584934			F.M. Ratsoavina, A. Rakotoarison, R.D. Randrianiaina		2011	40734	River (205µS, 23.6°C, 103ppm, 6pH - 12:07) 6335-6337	-16.5971	47.0601	16.59712 S 47.06013 E	-16.59712,47.06013	16°35.827'S047°03.608'E	50m	6381-6384
175	RDR0381	Freshwater	Yes	Yes	Oreochromis niloticus	Cichlidae	Actinopterygii	Madagascar: Vavaranon'i Maromalandy					CTTCTCGCCTGAATAGGCCTTGAAATAAATACGCTAGCCATTATTCCCCTAATAGCTCAACACCACCACCCCCGAGCTGTCGAAGCTACAACCAAATATTTTTTAACCCAAGCTGCTGCAGCAGCTACCCTTCTATTCGCAAGCATCACTAACGCCTGACTAACAGGCCAATGAGAAATTCAACAAATCACGCATCCCCTCCCAACCACCATAATCACCCTAGCCCTAGCCCTCAAAATCGGCTTAGCACCTCTTCATGCTTGACTCCCCGAAGTTCTACAAGGACTAGACCTTACTACAGGCCTAATTCTTTCAACCTGGCAAAAACTTGCCCCCTTCGCCCTAATTCTTCAAATCCAACCTTCAAACTCAACCACCCTCATTATTTTAGGCCTTGCA…	ON584935			F.M. Ratsoavina, A. Rakotoarison, R.D. Randrianiaina		2011	40734	River (205µS, 23.6°C, 103ppm, 6pH - 12:07) 6335-6337	-16.5971	47.0601	16.59712 S 47.06013 E	-16.59712,47.06013	16°35.827'S047°03.608'E	50m	6385-6390
176	RDR0382	Freshwater	Yes	Yes	Oreochromis niloticus	Cichlidae	Actinopterygii	Madagascar: Vavaranon'i Maromalandy					CTTCTCGCCTGAATAGGCCTTGAAATAAATACGCTAGCCATTATTCCCCTAATAGCTCAACACCACCACCCCCGAGCTGTCGAAGCTACAACCAAATATTTTTTAACCCAAGCTGCTGCAGCAGCTACCCTTCTATTCGCAAGCATCACTAACGCCTGACTAACAGGCCAATGAGAAATTCAACAAATCACGCATCCCCTCCCAACCACCATAATCACCCTAGCCCTAGCCCTCAAAATCGGCTTAGCACCTCTTCATGCTTGACTCCCCGAAGTTCTACAAGGACTAGACCTTACTACAGGCCTAATTCTTTCAACCTGGCAAAAACTTGCCCCCTTCGCCCTAATTCTTCAAATCCAACCTTCAAACTCAACCACCCTCATTATTTTAGGCCTTGCA…	ON584936			F.M. Ratsoavina, A. Rakotoarison, R.D. Randrianiaina		2011	40734	River (205µS, 23.6°C, 103ppm, 6pH - 12:07) 6335-6337	-16.5971	47.0601	16.59712 S 47.06013 E	-16.59712,47.06013	16°35.827'S047°03.608'E	50m	6391-6395
177	RDR0383	Freshwater	Yes	Yes	Coptodon rendalli	Cichlidae	Actinopterygii	Madagascar: Vavaranon'i Maromalandy					CTCCTCGCCTGAATAGGTCTTGAAATAAACACACTAGCCATTATCCCCTTGATAGCTCAACACCACCACCCCCGCGCTGTCGAAGCTACAACCAAGTATTTCCTAACCCAAGCTGCTGCAGCAGCCACCCTCCTATTTGCAAGCATTACCAATGCTTGACTGACAGGCCAATGAGAAATCCAACAAATCTCACATCCCCTTCCAGCTACAATAATCACTCTGGCCCTCGCCCTCAAAATTGGCCTAGCCCCCCTCCACGCCTGACTTCCCGAAGTACTTCAAGGACTCGACCTTACCACGGGCTTAATCCTTTCGACCTGACAAAAACTTGCCCCTTTCGCCCTAATCCTCCAAATTCAACCTTTAAACTCAACACTCCTTATTATTTTAGGCATCACA…	ON584812			F.M. Ratsoavina, A. Rakotoarison, R.D. Randrianiaina		2011	40734	River (205µS, 23.6°C, 103ppm, 6pH - 12:07) 6335-6337	-16.5971	47.0601	16.59712 S 47.06013 E	-16.59712,47.06013	16°35.827'S047°03.608'E	50m	6396-6400
178	RDR0384	Freshwater	Yes	Yes	Coptodon zillii	Cichlidae	Actinopterygii	Madagascar: Vavaranon'i Maromalandy					CTCCTCGCCTGAATAGGTCTTGAAATAAACACACTAGCCATTATTCCCTTGATAGCCCAACATCACCACCCCCGCGCTGTCGAAGCTACAACCAAATATTTCCTAACCCAAGCTGCTGCAGCAGCCACCCTCCTATTTGCGAGCATTACCAATGCTTGACTGACAGGCCAATGAGAAATCCAACAAATCTCACATCCCCTTCCAGCCACAATAATTACTCTCGCCCTCGCCCTCAAAATTGGCCTAGCCCCCCTTCACGCTTGACTTCCCGAAGTGCTACAAGGACTCGACCTCACCACGGGCTTAATCCTTTCGACCTGACAAAAACTTGCCCCCTTCGCCCTAATTCTCCAAATTCAACCTTCAAACTCAACACTCCTTATTATTTTAGGCATCACA…	ON584840			F.M. Ratsoavina, A. Rakotoarison, R.D. Randrianiaina		2011	40734	River (205µS, 23.6°C, 103ppm, 6pH - 12:07) 6335-6337	-16.5971	47.0601	16.59712 S 47.06013 E	-16.59712,47.06013	16°35.827'S047°03.608'E	50m	6401-6405
179	RDR0385	Freshwater	Yes	Yes	Coptodon zillii	Cichlidae	Actinopterygii	Madagascar: Vavaranon'i Maromalandy					CTCCTCGCCTGAATAGGTCTTGAAATAAACACACTAGCCATTATTCCCTTGATAGCCCAACATCACCACCCCCGCGCTGTCGAAGCTACAACCAAATATTTCCTAACCCAAGCTGCTGCAGCAGCCACCCTCCTATTTGCGAGCATTACCAATGCTTGACTGACAGGCCAATGAGAAATCCAACAAATCTCACATCCCCTTCCAGCCACAATAATTACTCTCGCCCTCGCCCTCAAAATTGGCCTAGCCCCCCTTCACGCTTGACTTCCCGAAGTGCTACAAGGACTCGACCTCACCACGGGCTTAATCCTTTCGACCTGACAAAAACTTGCCCCCTTCGCCCTAATTCTCCAAATTCAACCTTCAAACTCAACACTCCTTATTATTTTAGGCATCACA…	ON584841			F.M. Ratsoavina, A. Rakotoarison, R.D. Randrianiaina		2011	40734	River (205µS, 23.6°C, 103ppm, 6pH - 12:07) 6335-6337	-16.5971	47.0601	16.59712 S 47.06013 E	-16.59712,47.06013	16°35.827'S047°03.608'E	50m	6406-6410
180	RDR0386	Freshwater	Yes	Yes	Coptodon zillii	Cichlidae	Actinopterygii	Madagascar: Vavaranon'i Maromalandy					CTCCTCGCCTGAATAGGTCTTGAAATAAACACACTAGCCATTATTCCCTTGATAGCCCAACATCACCACCCCCGCGCTGTCGAAGCTACAACCAAATATTTCCTAACCCAAGCTGCTGCAGCAGCCACCCTCCTATTTGCGAGCATTACCAATGCTTGACTGACAGGCCAATGAGAAATCCAACAAATCTCACATCCCCTTCCAGCCACAATAATTACTCTCGCCCTCGCCCTCAAAATTGGCCTAGCCCCCCTTCACGCTTGACTTCCCGAAGTGCTACAAGGACTCGACCTCACCACGGGCTTAATCCTTTCGACCTGACAAAAACTTGCCCCCTTCGCCCTAATTCTCCAAATTCAACCTTCAAACTCAACACTCCTTATTATTTTAGGCATCACA…	ON584842			F.M. Ratsoavina, A. Rakotoarison, R.D. Randrianiaina		2011	40734	River (205µS, 23.6°C, 103ppm, 6pH - 12:07) 6335-6337	-16.5971	47.0601	16.59712 S 47.06013 E	-16.59712,47.06013	16°35.827'S047°03.608'E	50m	6411-6415
181	RDR0387	Freshwater	No	Yes	Glossogobius sp. 3	Gobiidae	Actinopterygii	Madagascar: Vavaranon'i Maromalandy			AACGTCATTGTCACCGCCCACGCATTTGTCATGATTTTCTTTATAGTAATGCCAATTATGATTGGGGGCTTCGGAAACTGGCTAATTCCCTTGATGATCGGCGCCCCAGACATGGCCTTCCCCCGAATAAATAATATGAGCTTTTGACTACTGCCCCCCTCTTTTCTTCTTCTGCTCTCATCTTCTTGGGTTGAAGCAGGGGCCGGGACAGGGTGAACAGTCTACCCACCCCTAGCAGGGAACCTCGCCCACGCCGGAGCATCAGTAGACTTAACTATTTTCTCTCTACATCTTGCAGGGGTTTCCTCTATTCTAGGGGCTATCAATTTTATTACCACTATTTTGAATATAAAACCCCCAGCAATCTCACAATACCAAACCCCGTTATTTGTATGAGCG…	ON604258					F.M. Ratsoavina, A. Rakotoarison, R.D. Randrianiaina		2011	40734	River (205µS, 23.6°C, 103ppm, 6pH - 12:07) 6335-6337	-16.5971	47.0601	16.59712 S 47.06013 E	-16.59712,47.06013	16°35.827'S047°03.608'E	50m	6416-6420
182	RDR0388	Freshwater	No	Yes	Glossogobius sp. 3	Gobiidae	Actinopterygii	Madagascar: Vavaranon'i Maromalandy			AACGTCATTGTCACCGCCCACGCATTTGTCATGATTTTCTTTATAGTAATGCCAATTATGATTGGGGGCTTCGGAAACTGGCTAATTCCCTTGATGATCGGCGCCCCAGACATGGCCTTCCCCCGAATAAATAATATGAGCTTTTGACTACTGCCCCCCTCTTTTCTTCTTCTGCTCTCATCTTCTTGGGTTGAAGCAGGGGCCGGGACAGGGTGAACAGTCTACCCACCCCTAGCAGGGAACCTCGCCCACGCCGGAGCATCAGTAGACTTAACTATTTTCTCTCTACATCTTGCAGGGGTTTCCTCTATTCTAGGGGCTATCAATTTTATTACCACTATTTTGAATATAAAACCCCCAGCAATCTCACAATACCAAACCCCGTTATTTGTATGAGCG…	ON604259					F.M. Ratsoavina, A. Rakotoarison, R.D. Randrianiaina		2011	40734	River (205µS, 23.6°C, 103ppm, 6pH - 12:07) 6335-6337	-16.5971	47.0601	16.59712 S 47.06013 E	-16.59712,47.06013	16°35.827'S047°03.608'E	50m	6421-6425
183	RDR0389	Freshwater	Yes	Yes	Channa striata	Channidae	Actinopterygii	Madagascar: Vavaranon'i Maromalandy			AATGTAATCGTTACAGCACACGCCTTTGTAATAATTTTCTTTATGGTAATGCCAATAATGATCGGCGGTTTCGGAAACTGACTTGTACCACTTATGATCGGTGCCCCAGACATGGCATTCCCACGAATAAACAACATAAGCTTCTGACTTCTTCCCCCATCTTTCCTTCTCCTGCTTGCCTCCTCCGCAGTAGAAGCTGGTGCAGGAACTGGCTGAACAGTTTACCCCCCTCTAGCCAGCAACCTGGCCCATGCAGGAGCTTCCGTAGACTTAACCATCTTCTCCCTGCACCTTGCGGGGGTTTCTTCAATCCTGGGCGCTATTAATTTCATTACAACAATTATTAACATAAAACCTCCTGCTATCTCACAATACCAAACACCCCTCTTCGTATGGGCC…	ON604100					F.M. Ratsoavina, A. Rakotoarison, R.D. Randrianiaina		2011	40734	River (205µS, 23.6°C, 103ppm, 6pH - 12:07) 6335-6337	-16.5971	47.0601	16.59712 S 47.06013 E	-16.59712,47.06013	16°35.827'S047°03.608'E	50m	6426-6428
184	RDR0390	Freshwater	Yes	Yes	Channa striata	Channidae	Actinopterygii	Madagascar: Vavaranon'i Maromalandy			AATGTAATCGTTACAGCACACGCCTTTGTAATAATTTTCTTTATGGTAATGCCAATAATGATCGGCGGTTTCGGAAACTGACTTGTACCACTTATGATCGGTGCCCCAGACATGGCATTCCCACGAATAAACAACATAAGCTTCTGACTTCTTCCCCCATCTTTCCTTCTCCTGCTTGCCTCCTCCGCAGTAGAAGCTGGTGCAGGAACTGGCTGAACAGTTTACCCCCCTCTAGCCAGCAACCTGGCCCATGCAGGAGCTTCCGTAGACTTAACCATCTTCTCCCTGCACCTTGCGGGGGTTTCTTCAATCCTGGGCGCTATTAATTTCATTACAACAATTATTAACATAAAACCTCCTGCTATCTCACAATACCAAACACCCCTCTTCGTATGGGCC…	ON604101					F.M. Ratsoavina, A. Rakotoarison, R.D. Randrianiaina		2011	40734	River (205µS, 23.6°C, 103ppm, 6pH - 12:07) 6335-6337	-16.5971	47.0601	16.59712 S 47.06013 E	-16.59712,47.06013	16°35.827'S047°03.608'E	50m	6429-6434
185	RDR0391	Freshwater	Yes	Yes	Channa striata	Channidae	Actinopterygii	Madagascar: Vavaranon'i Maromalandy			AATGTAATCGTTACAGCACACGCCTTTGTAATAATTTTCTTTATGGTAATGCCAATAATGATCGGCGGTTTCGGAAACTGACTTGTACCACTTATGATCGGTGCCCCAGACATGGCATTCCCACGAATAAACAACATAAGCTTCTGACTTCTTCCCCCATCTTTCCTTCTCCTGCTTGCCTCCTCCGCAGTAGAAGCTGGTGCAGGAACTGGCTGAACAGTTTACCCCCCTCTAGCCAGCAACCTGGCCCATGCAGGAGCTTCCGTAGACTTAACCATCTTCTCCCTGCACCTTGCGGGGGTTTCTTCAATCCTGGGCGCTATTAATTTCATTACAACAATTATTAACATAAAACCTCCTGCTATCTCACAATACCAAACACCCCTCTTCGTATGGGCC…	ON604102					F.M. Ratsoavina, A. Rakotoarison, R.D. Randrianiaina		2011	40734	River (205µS, 23.6°C, 103ppm, 6pH - 12:07) 6335-6337	-16.5971	47.0601	16.59712 S 47.06013 E	-16.59712,47.06013	16°35.827'S047°03.608'E	50m	6435-6440
186	RDR0392	Freshwater	Yes	Yes	Channa striata	Channidae	Actinopterygii	Madagascar: Vavaranon'i Maromalandy			AATGTAATCGTTACAGCACACGCCTTTGTAATAATTTTCTTTATGGTAATGCCAATAATGATCGGCGGTTTCGGAAACTGACTTGTACCACTTATGATCGGTGCCCCAGACATGGCATTCCCACGAATAAACAACATAAGCTTCTGACTTCTTCCCCCATCTTTCCTTCTCCTGCTTGCCTCCTCCGCAGTAGAAGCTGGTGCAGGAACTGGCTGAACAGTTTACCCCCCTCTAGCCAGCAACCTGGCCCATGCAGGAGCTTCCGTAGACTTAACCATCTTCTCCCTGCACCTTGCGGGGGTTTCTTCAATCCTGGGCGCTATTAATTTCATTACAACAATTATTAACATAAAACCTCCTGCTATCTCACAATACCAAACACCCCTCTTCGTATGGGCC…	ON604103					F.M. Ratsoavina, A. Rakotoarison, R.D. Randrianiaina		2011	40734	River (205µS, 23.6°C, 103ppm, 6pH - 12:07) 6335-6337	-16.5971	47.0601	16.59712 S 47.06013 E	-16.59712,47.06013	16°35.827'S047°03.608'E	50m	6441-6446
187	RDR0393	Freshwater	Yes	Yes	Oreochromis aureus	Cichlidae	Actinopterygii	Madagascar: Ranon'i Pont fotsy					TCACCCTTGCCCTTGCCCTCAAAATCGGCCTAGCTCCCCTTCATGCTTGGCTCCCCGAAGTTCTGCAAGGACTGGACCTTACCACAGGCTTAATTCTTTCGACCTGACAAAAGCTTGCCCCCTTCGCCCTAATTCTTCAAATCCAACCTTCAAACTCAACCACTCTTATTATTTTAGGCCTCGCATCCACCCTCATTGGAGGCTGAGGCGGGCTAAACCAAACACAACTCCGTAAAATTCTTGCTTACTCATCAATTGCCCACCTAGGTTGAATAATTCTTATTTTACAATTCTCCCCCTCAATTACACTCCTCACCCTTTTAACCTACTTCATTATGACATTCTCAACATTCCTCGTATTTAAACTCAACAAATCCACAAACATTAATACTCTCGCTA…	ON584846			F.M. Ratsoavina, A. Rakotoarison, R.D. Randrianiaina		2011	40734	River (547µS, 25°C, 27ppm, 6.47pH - 13:12) 6338-6339	-16.548	47.1069	16.54805 S 47.10692 E	-16.54805,47.10692	16°32.883'S047°06.415'E	53m	6447-6452
188	RDR0394	Freshwater	Yes	Yes	Oreochromis aureus	Cichlidae	Actinopterygii	Madagascar: Ranon'i Pont fotsy					CTCCTCGCCTGAATAGGCCTTGAAATAAACACGCTAGCCATTATCCCCCTGATAGCTCAACACCACCACCCCCGCGCTGTCGAAGCTACAACCAAATATTTTTTAACCCAAGCTGCTGCAGCAGCCACCCTTCTATTTGCAAGCATTACTAACGCCTGATTAACAGGCCAATGAGAAATTCAACAAATCACACACCCCCTCCCAACCACAATAATCACCCTTGCCCTTGCCCTCAAAATCGGCCTAGCTCCCCTTCATGCTTGGCTCCCCGAAGTTCTGCAAGGACTGGACCTTACCACAGGCTTAATTCTTTCGACCTGACAAAAGCTTGCCCCCTTCGCCCTAATTCTTCAAATCCAACCTTCAAACTCAACCACTCTTATTATTTTAGGCCTCGCA…	ON584877			F.M. Ratsoavina, A. Rakotoarison, R.D. Randrianiaina		2011	40734	River (547µS, 25°C, 27ppm, 6.47pH - 13:12) 6338-6339	-16.548	47.1069	16.54805 S 47.10692 E	-16.54805,47.10692	16°32.883'S047°06.415'E	53m	6453-6460
189	RDR0395	Freshwater	Yes	Yes	Oreochromis aureus	Cichlidae	Actinopterygii	Madagascar: Ranon'i Pont fotsy					TCACCCTTGCCCTTGCCCTCAAAATCGGCCTAGCTCCCCTTCATGCTTGGCTCCCCGAAGTTCTGCAAGGACTGGACCTTACCACAGGCTTAATTCTTTCGACCTGACAAAAGCTTGCCCCCTTCGCCCTAATTCTTCAAATCCAACCTTCAAACTCAACCACTCTTATTATTTTAGGCCTCGCATCCACCCTCATTGGAGGCTGAGGCGGGCTAAACCAAACACAACTCCGTAAAATTCTTGCTTACTCATCAATTGCCCACCTAGGTTGAATAATTCTTATTTTACAATTCTCCCCCTCAATTACACTCCTCACCCTTTTAACCTACTTCATTATGACATTCTCAACATTCCTCGTA	ON584847			F.M. Ratsoavina, A. Rakotoarison, R.D. Randrianiaina		2011	40734	River (547µS, 25°C, 27ppm, 6.47pH - 13:12) 6338-6339	-16.548	47.1069	16.54805 S 47.10692 E	-16.54805,47.10692	16°32.883'S047°06.415'E	53m	6461-6465
190	RDR0397	Freshwater	Yes	Yes	Coptodon rendalli	Cichlidae	Actinopterygii	Madagascar: Ranon'i Pont fotsy					CTCCTCGCCTGAATAGGTCTTGAAATAAACACACTAGCCATTATCCCCTTGATAGCTCAACACCACCACCCCCGCGCTGTCGAAGCTACAACCAAGTATTTCCTAACCCAAGCTGCTGCAGCAGCCACCCTCCTATTTGCAAGCATTACCAATGCTTGACTGACAGGCCAATGAGAAATCCAACAAATCTCACATCCCCTTCCAGCTACAATAATCACTCTGGCCCTCGCCCTCAAAATTGGCCTAGCCCCCCTCCACGCCTGACTTCCCGAAGTACTTCAAGGACTCGACCTTACCACGGGCTTAATCCTTTCGACCTGACAAAAACTTGCCCCTTTCGCCCTAATCCTCCAAATTCAACCTTTAAACTCAACACTCCTTATTATTTTAGGCATCACA…	ON584810			F.M. Ratsoavina, A. Rakotoarison, R.D. Randrianiaina		2011	40734	River (547µS, 25°C, 27ppm, 6.47pH - 13:12) 6338-6339	-16.548	47.1069	16.54805 S 47.10692 E	-16.54805,47.10692	16°32.883'S047°06.415'E	53m	6471-6475
191	RDR0398	Freshwater	No	Yes	Glossogobius sp. 3	Gobiidae	Actinopterygii	Madagascar: Ranon'i Pont fotsy			AACGTCATTGTCACCGCCCACGCATTTGTCATGATTTTCTTTATAGTAATGCCAATTATGATTGGGGGCTTCGGAAACTGGCTAATTCCCTTGATGATCGGCGCCCCAGACATGGCCTTCCCCCGAATAAATAATATGAGCTTTTGACTACTGCCCCCCTCTTTTCTTCTTCTGCTCTCATCTTCTTGGGTTGAAGCAGGGGCCGGGACAGGGTGAACAGTCTACCCACCCCTAGCAGGGAACCTCGCCCACGCCGGAGCATCAGTAGACTTAACTATTTTCTCTCTACATCTTGCAGGGGTTTCCTCTATTCTAGGGGCTATCAATTTTATTACCACTATTTTGAATATAAAACCCCCAGCAATCTCACAATACCAAACCCCGTTATTTGTATGAGCG…	ON604253					F.M. Ratsoavina, A. Rakotoarison, R.D. Randrianiaina		2011	40734	River (547µS, 25°C, 27ppm, 6.47pH - 13:12) 6338-6339	-16.548	47.1069	16.54805 S 47.10692 E	-16.54805,47.10692	16°32.883'S047°06.415'E	53m	6476-6481
192	RDR0399	Freshwater	No	Yes	Glossogobius sp. 3	Gobiidae	Actinopterygii	Madagascar: Ranon'i Pont fotsy			AACGTCATTGTCACCGCCCACGCATTTGTCATGATTTTCTTTATAGTAATGCCAATTATGATTGGGGGCTTCGGAAACTGGCTAATTCCCTTGATGATCGGCGCCCCAGACATGGCCTTCCCCCGAATAAATAATATGAGCTTTTGACTACTGCCCCCCTCTTTTCTTCTTCTGCTCTCATCTTCTTGGGTTGAAGCAGGGGCCGGGACAGGGTGAACAGTCTACCCACCCCTAGCAGGGAACCTCGCCCACGCCGGAGCATCAGTAGACTTAACTATTTTCTCTCTACATCTTGCAGGGGTTTCCTCTATTCTAGGGGCTATCAATTTTATTACCACTATTTTGAATATAAAACCCCCAGCAATCTCACAATACCAAACCCCGTTATTTGTATGAGCG…	ON604254					F.M. Ratsoavina, A. Rakotoarison, R.D. Randrianiaina		2011	40734	River (547µS, 25°C, 27ppm, 6.47pH - 13:12) 6338-6339	-16.548	47.1069	16.54805 S 47.10692 E	-16.54805,47.10692	16°32.883'S047°06.415'E	53m	6482-6485
193	RDR0400	Freshwater	No	Yes	Glossogobius sp. 3	Gobiidae	Actinopterygii	Madagascar: Ranon'i Pont fotsy			AACGTCATTGTCACCGCCCACGCATTTGTCATGATTTTCTTTATAGTAATGCCAATTATGATTGGGGGCTTCGGAAACTGGCTAATTCCCTTGATGATCGGCGCCCCAGACATGGCCTTCCCCCGAATAAATAATATGAGCTTTTGACTACTGCCCCCCTCTTTTCTTCTTCTGCTCTCATCTTCTTGGGTTGAAGCAGGGGCCGGGACAGGGTGAACAGTCTACCCACCCCTAGCAGGGAACCTCGCCCACGCCGGAGCATCAGTAGACTTAACTATTTTCTCTCTACATCTTGCAGGGGTTTCCTCTATTCTAGGGGCTATCAATTTTATTACCACTATTTTGAATATAAAACCCCCAGCAATCTCACAATACCAAACCCCGTTATTTGTATGAGCG…	ON604255					F.M. Ratsoavina, A. Rakotoarison, R.D. Randrianiaina		2011	40734	River (547µS, 25°C, 27ppm, 6.47pH - 13:12) 6338-6339	-16.548	47.1069	16.54805 S 47.10692 E	-16.54805,47.10692	16°32.883'S047°06.415'E	53m	6486-6490
194	RDR0401	Freshwater	Yes	Yes	Oreochromis sp. 1	Cichlidae	Actinopterygii	Madagascar: 019 (GPS)					ACCCTTGCCCTCGCTCTCAAAATCGGTTTAGCCCCTCTTCATGCTTGACTCCCCGAAGTTCTACAAGGACTAGACCTTACTACAGGATTGATTCTTTCAACCTGACAAAAACTTGCCCCCTTCGCCCTAATTCTTCAAATCCAACCTTCAAACTCAACCACCCTTATTATTTTAGGCCTCGCATCCACCCTCATTGGAGGGTGAGGTGGACTAAACCAGACACAACTCCGTAAAATTCTTGCATACTCATCAATCGCCCACCTAGGTTGAATAATTCTTGTTTTACAATTTTCCCCTTCAATCACACTCCTCACCCTTCTAACTTACCTCATCATAACATCCTCAACATTCCTCGTATTTAAACTCAACAAGTCCACAAATATTAATACTCTTGCCACA…	ON584946			F.M. Ratsoavina, A. Rakotoarison, R.D. Randrianiaina		2011	40734	River (484µS, 27.4°C, 248ppm, 6.4pH - 13:52) 6340-6343	-16.5038	47.1482	16.50383 S 47.14818 E	-16.50383,47.14818	16°30.230'S047°08.891'E	44m	6491-6496
195	RDR0402	Freshwater	Yes	Yes	Oreochromis sp. 1	Cichlidae	Actinopterygii	Madagascar: 019 (GPS)					CTTCTCGCCTGAATAGGCCTTGAAATAAATACGCTAGCTATCATCCCCCTTATAGCTCAACACCACCACCCCCGAGCTGTCGAAGCTACAACCAAATATTTTTTAACCCAAGCTGCTGCAGCAGCTACCCTTCTATTTGCAAGCATCACTAACGCCTGATTAACAGGCCAATGAGAAATTCAACAAATCACACACCCCCTCCCAACCACCATGATTACCCTTGCCCTCGCTCTCAAAATCGGTTTAGCTCCTCTTCATGCTTGACTCCCCGAAGTTCTACAAGGACTAGACCTTACTACAGGATTGATTCTTTCAACCTGACAAAAACTTGCCCCCTTCGCCCTAATTCTTCAAATCCAACCTTCAAACTCAACCACCCTTATTATTTTGGGCCTCGCA…	ON584997			F.M. Ratsoavina, A. Rakotoarison, R.D. Randrianiaina		2011	40734	River (484µS, 27.4°C, 248ppm, 6.4pH - 13:52) 6340-6343	-16.5038	47.1482	16.50383 S 47.14818 E	-16.50383,47.14818	16°30.230'S047°08.891'E	44m	6497-6501
196	RDR0403	Freshwater	Yes	Yes	Oreochromis sp. 1	Cichlidae	Actinopterygii	Madagascar: 019 (GPS)					TACCCTTGCCCTCGCTCTCAAAATCGGTTTAGCCCCTCTTCATGCTTGACTCCCCGAAGTTCTACAAGGACTAGACCTTACTACAGGATTGATTCTTTCAACCTGACAAAAACTTGCCCCCTTCGCCCTAATTCTTCAAATCCAACCTTCAAACTCAACCACCCTTATTATTTTAGGCCTCGCATCCACCCTCATTGGAGGGTGAGGTGGACTAAACCAGACACAACTCCGTAAAATTCTTGCATACTCATCAATCGCCCACCTAGGTTGAATAATTCTTGTTTTACAATTTTCCCCTTCAATCACACTCCTCACCCTTCTAACTTACCTCATCATAACATCCTCAACATTCCTCGTATTTAAACTCAACAAGTCCACAAATATTAATACTCTTGCCAC…	ON584947			F.M. Ratsoavina, A. Rakotoarison, R.D. Randrianiaina		2011	40734	River (484µS, 27.4°C, 248ppm, 6.4pH - 13:52) 6340-6343	-16.5038	47.1482	16.50383 S 47.14818 E	-16.50383,47.14818	16°30.230'S047°08.891'E	44m	6502-6505
197	RDR0405	Freshwater	Yes	Yes	Oreochromis cf. mossambicus	Cichlidae	Actinopterygii	Madagascar: 019 (GPS)					GCATACTCATCAATCGCCCACCTAGGCTGAATAATTCTTGTTTTACAATTTTCCCCCTCCCTCACACTCCTTACCCTTCTAACTTACCTCATCATAACATCCTCAACATTCCTCGTGTTTAAACTCAACAAATCCACAAATATTAATACTCTCGCTACATCCTGAGCAAAAGCCCCCGCCCTCACAGCTCTTACCCCCCTCATTCTCCTTTCACTAGGAGGCCTCCCCCCACTCACAGGCTTCATACCAAAATGACTAATTCTTCAAGAATTAACCAAACAAGGCCTTGCTCCTACCGCAACCCTGGCAGCCCTTTCAGCCCTCCTTAGCCTATATTTTTACTTACGTCTCTCCTACGCAATAACCCTCACCATTTCCCCTAACAGCCTCCTAGGCACA…	ON584892			F.M. Ratsoavina, A. Rakotoarison, R.D. Randrianiaina		2011	40734	River (484µS, 27.4°C, 248ppm, 6.4pH - 13:52) 6340-6343	-16.5038	47.1482	16.50383 S 47.14818 E	-16.50383,47.14818	16°30.230'S047°08.891'E	44m	6511-6515
198	RDR0406	Freshwater	No	Yes	Glossogobius sp. 3	Gobiidae	Actinopterygii	Madagascar: 019 (GPS)			AACGTCATTGTCACCGCCCACGCATTTGTCATGATTTTCTTTATAGTAATGCCAATTATGATTGGGGGCTTCGGAAACTGGCTAATTCCCTTGATGATCGGCGCCCCAGACATGGCCTTCCCCCGAATAAATAATATGAGCTTTTGACTACTGCCCCCCTCTTTTCTTCTTCTGCTCTCATCTTCTTGGGTTGAAGCAGGGGCCGGGACAGGGTGAACAGTCTACCCACCCCTAGCAGGGAACCTCGCCCACGCCGGAGCATCAGTAGACTTAACTATTTTCTCTCTACATCTTGCAGGGGTTTCCTCTATTCTAGGGGCTATCAATTTTATTACCACTATTTTGAATATAAAACCCCCAGCAATCTCACAATACCAAACCCCGTTATTTGTATGAGCG…	ON604222					F.M. Ratsoavina, A. Rakotoarison, R.D. Randrianiaina		2011	40734	River (484µS, 27.4°C, 248ppm, 6.4pH - 13:52) 6340-6343	-16.5038	47.1482	16.50383 S 47.14818 E	-16.50383,47.14818	16°30.230'S047°08.891'E	44m	6516-6521
199	RDR0407	Freshwater	No	Yes	Glossogobius sp. 3	Gobiidae	Actinopterygii	Madagascar: 019 (GPS)			AACGTCATTGTCACCGCCCACGCATTTGTCATGATTTTCTTTATAGTAATGCCAATTATGATTGGGGGCTTCGGAAACTGGCTAATTCCCTTGATGATCGGCGCCCCAGACATGGCCTTCCCCCGAATAAATAATATGAGCTTTTGACTACTGCCCCCCTCTTTTCTTCTTCTGCTCTCATCTTCTTGGGTTGAAGCAGGGGCCGGGACAGGGTGAACAGTCTACCCACCCCTAGCAGGGAACCTCGCCCACGCCGGAGCATCAGTAGACTTAACTATTTTCTCTCTACATCTTGCAGGGGTTTCCTCTATTCTAGGGGCTATCAATTTTATTACCACTATTTTGAATATAAAACCCCCAGCAATCTCACAATACCAAACCCCGTTATTTGTATGAGCG…	ON604223					F.M. Ratsoavina, A. Rakotoarison, R.D. Randrianiaina		2011	40734	River (484µS, 27.4°C, 248ppm, 6.4pH - 13:52) 6340-6343	-16.5038	47.1482	16.50383 S 47.14818 E	-16.50383,47.14818	16°30.230'S047°08.891'E	44m	6522-6526
200	RDR0408	Freshwater	No	Yes	Glossogobius sp. 3	Gobiidae	Actinopterygii	Madagascar: 019 (GPS)	CACTTGTCTTTTAAATAGAGACCTGTATGAATGGCATAACGAGGGCTGAACTGTCTCCTCCCTCCAGTCAATGAAATTGATCTGTCCGTGCAGAAGCGGACATAACCACATAAGACGAGAAGACCCTGTGGAGCTTAAGACACAAAAACAGCCCACGTAAAACCCCTGGCAAAACCAGAAAAAACACTTGGCCCCTGTACTATGTCTTTGGTTGGGGCGACCGCGGGGAAAGAAGAAACCCCCACGTGGAACGGGCACCCCGAAACAAGACCGACAGGTCGAACAAGCAGAAATTCTGACCAAAAAGATCCGGCAGGCCGATTAACGGACCAAGTTACCCCAGGGATAACAGCGCAATCCCCTTTTAGAGCCCATATCGACAAGGGGGTTTACGACCTC…	ON611913							F.M. Ratsoavina, A. Rakotoarison, R.D. Randrianiaina		2011	40734	River (484µS, 27.4°C, 248ppm, 6.4pH - 13:52) 6340-6343	-16.5038	47.1482	16.50383 S 47.14818 E	-16.50383,47.14818	16°30.230'S047°08.891'E	44m	6527-6531
201	RDR0411	Freshwater	Yes	Yes	Gambusia holbrooki	Poeciliidae	Actinopterygii	Madagascar: 019 (GPS)			AATGTAATCGTTACAGCTCATGCTTTTGTAATAATCTTTTTTATAGTTATACCCATCATAATTGGAGGGTTTGGTAACTGACTAGTCCCCCTAATAATTGGTGCCCCAGACATAGCCTTTCCACGAATAAACAACATAAGCTTTTGATTACTTCCCCCCTCATTTCTCCTCCTCCTCGCATCTTCTGGGGTTGAAGCAGGGGCAGGAACAGGCTGAACTGTCTATCCCCCTCTTGCAGGTAACCTAGCACATGCCGGACCTTCTGTAGACCTAACCATCTTTTCCCTTCACCTAGCGGGCATCTCCTCTATTCTGGGAGCTATCAATTTTATTACCACCATTATTAATATAAAACCTCCCGCAGCCTCCCAGTACCAAACACCATTGTTTGTATGGGCA…	ON604181					F.M. Ratsoavina, A. Rakotoarison, R.D. Randrianiaina		2011	40734	River (484µS, 27.4°C, 248ppm, 6.4pH - 13:52) 6340-6343	-16.5038	47.1482	16.50383 S 47.14818 E	-16.50383,47.14818	16°30.230'S047°08.891'E	44m	6546-6565
202	RDR0412	Freshwater	Yes	Yes	Coptodon zillii	Cichlidae	Actinopterygii	Madagascar: La Sitée					CTCCTCGCCTGAATAGGTCTTGAAATAAACACACTAGCCATTATTCCCTTGATAGCCCAACATCACCACCCCCGCGCTGTCGAAGCTACAACCAAATATTTCCTAACCCAAGCTGCTGCAGCAGCCACCCTCCTATTTGCGAGCATTACCAATGCTTGACTGACAGGCCAATGAGAAATCCAACAAATCTCACATCCCCTTCCAGCCACAATAATTACTCTCGCCCTCGCCCTCAAAATTGGCCTAGCCCCCCTTCACGCTTGACTTCCCGAAGTGCTACAAGGACTCGACCTCACCACGGGCTTAATCCTTTCGACCTGACAAAAACTTGCCCCCTTCGCCCTAATTCTCCAAATTCAACCTTCAAACTCAACACTCCTTATTATTTTAGGCATCACA…	ON584836			F.M. Ratsoavina, A. Rakotoarison, R.D. Randrianiaina		2011	40734	River (200µS, 27.8°C, 100ppm, 6.20pH - 16:21) 6378-6380	-16.4541	46.9318	16.45415 S 46.93183 E	-16.45415,46.93183	16°27.249'S046°55.091'E	92m	6566-6570
203	RDR0413	Freshwater	Yes	Yes	Coptodon zillii	Cichlidae	Actinopterygii	Madagascar: La Sitée					CACCACCCCCGCGCTGTCGAAGCTACAACCAAATATTTCCTAACCCAAGCTGCTGCAGCAGCCACCCTCCTATTTGCGAGCATTACCAATGCTTGACTGACAGGCCAATGAGAAATCCAACAAATCTCACATCCCCTTCCAGCCACAATAATTACTCTCGCCCTCGCCCTCAAAATTGGCCTAGCCCCCCTTCACGCTTGACTTCCCGAAGTGCTACAAGGACTCGACCTCACCACGGGCTTAATCCTTTCGACCTGACAAAAACTTGCCCCCTTCGCCCTAATTCTCCAAATTCAACCTTCAAACTCAACACTCCTTATTATTTTAGGCATCACATCTACCCTCATCGGAGGCTGAGGCGGACTGAATCAAACACAACTCCGCAAAATTCTTGCATAC…	ON584821			F.M. Ratsoavina, A. Rakotoarison, R.D. Randrianiaina		2011	40734	River (200µS, 27.8°C, 100ppm, 6.20pH - 16:21) 6378-6380	-16.4541	46.9318	16.45415 S 46.93183 E	-16.45415,46.93183	16°27.249'S046°55.091'E	92m	6571-6575
204	RDR0414	Freshwater	Yes	Yes	Coptodon rendalli	Cichlidae	Actinopterygii	Madagascar: La Sitée					TCTCGCATACTCATCAATTGCCCACCTGGGCTGAATAATCCTTGTTCTACAATTTTCCCCCTCCATCACACTTCTGACCCTCCTAACCTACTTCATTATAACATTTTCGACATTTCTCGTCTTTAAACTCAACAAAGCCACAAACATCAATTCCCTCGCCACATCCTGAACGAAGGCCCCGGCCCTCACAGCTCTCACACCCCTTATTCTCCTGTCACTAGGAGGCCTCCCCCCTCTTACAGGCTTCATACCAAAATGACTTATCCTTCAAGAACTAACCAAGCAAGGTCTTGCCCCCACCGCAACCCTAGCAGCCCTAACAGCCCTTCTTAGCTTGTATTTCTACCTCCGCCTGTCTTACGCAATAACCCTAACTATTTCCCCTAACAATCTCACAGG…	ON584814			F.M. Ratsoavina, A. Rakotoarison, R.D. Randrianiaina		2011	40734	River (200µS, 27.8°C, 100ppm, 6.20pH - 16:21) 6378-6380	-16.4541	46.9318	16.45415 S 46.93183 E	-16.45415,46.93183	16°27.249'S046°55.091'E	92m	6576-6580
205	RDR0415	Freshwater	Yes	Yes	Coptodon zillii	Cichlidae	Actinopterygii	Madagascar: La Sitée					CACCACCCCCGCGCTGTCGAAGCTACAACCAAATATTTCCTAACCCAAGCTGCTGCAGCAGCCACCCTCCTATTTGCGAGCATTACCAATGCTTGACTGACAGGCCAATGAGAAATCCAACAAATCTCACATCCCCTTCCAGCCACAATAATTACTCTCGCCCTCGCCCTCAAAATTGGCCTAGCCCCCCTTCACGCTTGACTTCCCGAAGTGCTACAAGGACTCGACCTCACCACGGGCTTAATCCTTTCGACCTGACAAAAACTTGCCCCCTTCGCCCTAATTCTCCAAATTCAACCTTCAAACTCAACACTCCTTATTATTTTAGGCATCACATCTACCCTCATCGGAGGCTGAGGCGGACTGAATCAAACACAACTCCGCAAAATTCTTGCATAC…	ON584822			F.M. Ratsoavina, A. Rakotoarison, R.D. Randrianiaina		2011	40734	River (200µS, 27.8°C, 100ppm, 6.20pH - 16:21) 6378-6380	-16.4541	46.9318	16.45415 S 46.93183 E	-16.45415,46.93183	16°27.249'S046°55.091'E	92m	6581-6585
206	RDR0417	Freshwater	Yes	Yes	Oreochromis sp. 1	Cichlidae	Actinopterygii	Madagascar: Sahalava					TACCCTTGCCCTCGCTCTCAAAATCGGTTTAGCCCCTCTTCATGCTTGACTCCCCGAAGTTCTACAAGGACTAGACCTTACTACAGGATTGATTCTTTCAACCTGACAAAAACTTGCCCCCTTCGCCCTAATTCTTCAAATCCAACCTTCAAACTCAACCACCCTTATTATTTTAGGCCTCGCATCCACCCTCATTGGAGGGTGAGGTGGACTAAACCAGACACAACTCCGTAAAATTCTTGCATACTCATCAATCGCCCACCTAGGTTGAATAATTCTTGTTTTACAATTTTCCCCTTCAATCACACTCCTCACCCTTCTAACTTACCTCATCATAACATCCTCAACATTCCTCGTATTTAAACTCAACAAGTCCACAAATATTAATACTCTTGCCAC…	ON584968			F.M. Ratsoavina, A. Rakotoarison, R.D. Randrianiaina		2011	40735	River (426µS, 25.7°C, 214ppm, 6.56pH - 13:51) 6598-6599	-15.8989	46.5859	15.89892 S 46.58592 E	-15.89892,46.58592	15°53.935'S046°35.155'E	161m	6606-6611
207	RDR0418	Freshwater	Yes	Yes	Oreochromis sp. 1	Cichlidae	Actinopterygii	Madagascar: Sahalava	TTTAACGGCCGCGGTATTTTGACCGTGCAAAGGTAGCGCAATCACTTGTCTTTTAAATGAAGACCTGTATGAATGGCATAACGAGGGCTTAACTGTCTCCTTTTTCCAGTCAATGAAATTGATTTCCCCGTGCAGAAGCGGGGATACAAACATAAGACGAGAAGACCCTATGGAGCTTCAGACGCCAGAACAGACCATGTTAAGCACTCCTGAAATAAAGGATAAAACTGATTGACCCCTGTCCTAATGTCTTTGGTTGGGGCGACCGCGGGGAAACAAAAAACCCCCATGTGGACCGGGAGCACACTACTCCTACAACCCAGAGTTACAACTCCAAACAACAGAATTTCTGACCAATAAGATCCGGCACAGCCGATCAACGGACCGAGTTACCCTAGG…	ON611945			CTTCTCGCCTGAATAGGCCTTGAAATAAATACGCTAGCTATCATCCCCCTTATAGCTCAACACCACCACCCCCGAGCTGTCGAAGCTACAACCAAATATTTTTTAACCCAAGCTGCTGCAGCAGCTACCCTTCTATTTGCAAGCATCACTAACGCCTGACTAACAGGCCAATGAGAAATTCAACAAATCACACACCCCCTCCCAACCACCATGATTACCCTTGCCCTCGCTCTCAAAATCGGTTTAGCCCCTCTTCATGCTTGACTCCCCGAAGTTCTACAAGGACTAGACCTTACTACAGGATTGATTCTTTCAACCTGACAAAAACTTGCCCCCTTCGCCCTAATTCTTCAAATCCAACCTTCAAACTCAACCACCCTTATTATTTTAGGCCTCGCA…	ON584990			F.M. Ratsoavina, A. Rakotoarison, R.D. Randrianiaina		2011	40735	River (426µS, 25.7°C, 214ppm, 6.56pH - 13:51) 6598-6600	-15.8989	46.5859	15.89892 S 46.58592 E	-15.89892,46.58592	15°53.935'S046°35.155'E	161m	6612-6616
208	RDR0419	Freshwater	Yes	Yes	Oreochromis sp. 1	Cichlidae	Actinopterygii	Madagascar: Sahalava					CTTCTCGCCTGAATAGGCCTTGAAATAAATACGCTAGCTATCATCCCCCTTATAGCTCAACACCACCACCCCCGAGCTGTCGAAGCTACAACCAAATATTTTTTAACCCAAGCTGCTGCAGCAGCTACCCTTCTATTTGCAAGCATCACTAACGCCTGACTAACAGGCCAATGAGAAATTCAACAAATCACACACCCCCTCCCAACCACCATGATTACCCTTGCCCTCGCTCTCAAAATCGGTTTAGCCCCTCTTCATGCTTGACTCCCCGAAGTTCTACAAGGACTAGACCTTACTACAGGATTGATTCTTTCAACCTGACAAAAACTTGCCCCCTTCGCCCTAATTCTTCAAATCCAACCTTCAAACTCAACCACCCTTATTATTTTAGGCCTCGCA…	ON584993			F.M. Ratsoavina, A. Rakotoarison, R.D. Randrianiaina		2011	40735	River (426µS, 25.7°C, 214ppm, 6.56pH - 13:51) 6598-6601	-15.8989	46.5859	15.89892 S 46.58592 E	-15.89892,46.58592	15°53.935'S046°35.155'E	161m	6617-6621
209	RDR0420	Freshwater	No	Yes	Pachypanchax sparksorum	Aplocheilidae	Actinopterygii	Madagascar: Sahalava			AATGTAATCGTTACAGCTCATGCCTTCGTAATAATTTTCTTTATAGTAATACCAATCATAATTGGTGGTTTTGGCAACTGATTAGTGCCCCTAATAATTGGCGCACCAGATATGGCATTTCCCCGAATAAACAACATAAGCTTTTGACTTCTACCTCCCTCCTTCCTTCTCCTCCTTGCCTCATCCGGTGTTGAAGCTGGTGCAGGCACAGGATGAACAGTATACCCCCCTCTTGCCGGAAACCTCGCACACGCCGGGGCATCAGTCGATTTAACCATCTTCTCTCTCCATCTAGCAGGTGTGTCTTCTATTCTTGGTGCAATCAACTTTATTACAACAATTATTAATATAAAACCCCCAGCAATCTCACAGTACCAAACACCTTTATTTGTGTGAGCA…	ON604372					F.M. Ratsoavina, A. Rakotoarison, R.D. Randrianiaina		2011	40735	River (426µS, 25.7°C, 214ppm, 6.56pH - 13:51) 6598-6602	-15.8989	46.5859	15.89892 S 46.58592 E	-15.89892,46.58592	15°53.935'S046°35.155'E	161m	6622-6626
210	RDR0421	Freshwater	No	Yes	Pachypanchax sparksorum	Aplocheilidae	Actinopterygii	Madagascar: Sahalava			AATGTAATCGTTACAGCTCATGCCTTCGTAATAATTTTCTTTATAGTAATACCAATCATAATTGGTGGTTTTGGCAACTGATTAGTGCCCCTAATAATTGGCGCACCAGATATGGCATTTCCCCGAATAAACAACATAAGCTTTTGACTTCTACCTCCCTCCTTCCTTCTCCTCCTTGCCTCATCCGGTGTTGAAGCTGGTGCAGGCACAGGATGAACAGTATACCCCCCTCTTGCCGGAAACCTCGCACACGCCGGGGCATCAGTCGATTTAACCATCTTCTCTCTCCATCTAGCAGGTGTGTCTTCTATTCTTGGTGCAATCAACTTTATTACAACAATTATTAATATAAAACCCCCAGCAATCTCACAGTACCAAACACCTTTATTTGTGTGAGCA…	ON604373					F.M. Ratsoavina, A. Rakotoarison, R.D. Randrianiaina		2011	40735	River (426µS, 25.7°C, 214ppm, 6.56pH - 13:51) 6598-6603	-15.8989	46.5859	15.89892 S 46.58592 E	-15.89892,46.58592	15°53.935'S046°35.155'E	161m	6627-6631
211	RDR0422	Freshwater	No	Yes	Pachypanchax sparksorum	Aplocheilidae	Actinopterygii	Madagascar: Sahalava	TTTTAAATGAAGACCTGTATGAATGGCATCACGAGGGCTTAACTGTCTCCTTCCCCCAGTCAATGAAATTGATCTCCCCGTGCAGAAGCGGGGATAAACCCATAAGACGAGAAGACCCTATGGAGCTTCAGATACAAGTTCAGCCCATGTTAATGACCTTAATTAAAAGAATAAACCAATTGAACCCTGTCCTAGTATCTTTGGTTGGGGCGACCATGGAGTATAACAAAACCCCCATGAGGTAAAAACATAAAATGTTTAAACTAAGAGTGACAACTCTAAGCAACAGAACCTCTGACCTTAAGATCCGGCATGCCGATCAACGAACCGAGTTACCCTAGGGATAACAGCGCAATCCCCTTTTAGAGCCCACATCGACAAGGGGGTTTACGACCTCGA	ON611958	AATGTAATCGTTACAGCTCATGCCTTCGTAATAATTTTCTTTATAGTAATACCAATCATAATTGGTGGTTTTGGCAACTGATTAGTGCCCCTAATAATTGGCGCACCAGATATGGCATTTCCCCGAATAAACAACATAAGCTTTTGACTTCTACCTCCCTCCTTCCTTCTCCTCCTTGCCTCATCCGGTGTTGAAGCTGGTGCAGGCACAGGATGAACAGTATACCCCCCTCTTGCCGGAAACCTCGCACACGCCGGGGCATCAGTCGATTTAACCATCTTCTCTCTCCATCTAGCAGGTGTGTCTTCTATTCTTGGTGCAATCAACTTTATTACAACAATTATTAATATAAAACCCCCAGCAATCTCACAGTACCAAACACCTTTATTTGTGTGAGCA…	ON604371					F.M. Ratsoavina, A. Rakotoarison, R.D. Randrianiaina		2011	40735	River (426µS, 25.7°C, 214ppm, 6.56pH - 13:51) 6598-6604	-15.8989	46.5859	15.89892 S 46.58592 E	-15.89892,46.58592	15°53.935'S046°35.155'E	161m	6632-6636
212	RDR0424	Freshwater	No	Yes	Pachypanchax sparksorum	Aplocheilidae	Actinopterygii	Madagascar: Sahalava	TTTAACGGCCGCGGTATTTTGACCGTGCAAAGGTAGCGCAATCACTTGTCTTTTAAATGAAGACCTGTATGAATGGCATCACGAGGGCTTAACTGTCTCCTTCCCCCAGTCAATGAAATTGATCTCCCCGTGCAGAAGCGGGGATAAACCCATAAGACGAGAAGACCCTATGGAGCTTCAGATACAAGTTCAGCCCATGTCTAATGACCTTAATTAAAAGAATAAACCAATTGAACCCTGTCCTAGTATCTTTGGTTGGGGCGACCATGGAGTATAACAAAACCCCCATGAGGTAAAAACATAAAATGTTTAAACTAAGAGTGACAACTCTAAGCAACAGAACCTCTGACCTTATAGATCCGGCATGCCGATCAACGAACCGAGTTACCCTAGGGATAA…	ON611955	AATGTAATCGTTACAGCTCATGCCTTCGTAATAATTTTCTTTATAGTAATACCAATCATAATTGGTGGTTTTGGCAACTGATTAGTGCCCCTAATAATTGGCGCACCAGATATGGCATTTCCCCGAATAAACAACATAAGCTTTTGACTTCTACCTCCCTCCTTCCTTCTCCTCCTTGCCTCATCCGGTGTTGAAGCTGGTGCAGGCACAGGATGAACAGTATACCCCCCTCTTGCCGGAAACCTCGCACACGCCGGGGCATCAGTCGATTTAACCATCTTCTCTCTCCATCTAGCAGGTGTGTCTTCTATTCTTGGTGCAATCAACTTTATTACAACAATTATTAATATAAAACCCCCAGCAATCTCACAGTACCAAACACCTTTATTTGTGTGAGCA…	ON604370					F.M. Ratsoavina, A. Rakotoarison, R.D. Randrianiaina		2011	40735	River (426µS, 25.7°C, 214ppm, 6.56pH - 13:51) 6598-6606	-15.8989	46.5859	15.89892 S 46.58592 E	-15.89892,46.58592	15°53.935'S046°35.155'E	161m	6642-6647
213	RDR0426	Freshwater	Yes	Yes	Oreochromis aureus	Cichlidae	Actinopterygii	Madagascar: Ambavan'i Marozora					CTCCTCGCCTGAATAGGCCTTGAAATAAACACGCTAGCCATTATCCCCCTGATAGCTCAACACCACCACCCCCGCGCTGTCGAAGCTACAACCAAATATTTTTTAACCCAAGCTGCTGCAGCAGCCACCCTTCTATTTGCAAGCATTACTAACGCCTGATTAACAGGCCAATGAGAAATTCAACAAATCACACACCCCCTCCCAACCACAATAATCACCCTTGCCCTTGCCCTCAAAATCGGCCTAGCTCCCCTTCATGCTTGGCTCCCCGAAGTTCTGCAAGGACTGGACCTTACCACAGGCTTAATTCTTTCGACCTGACAAAAGCTTGCCCCCTTCGCCCTAATTCTTCAAATCCAACCTTCAAACTCAACCACTCTTATTATTTTAGGCCTCGCA…	ON584857			F.M. Ratsoavina, A. Rakotoarison, R.D. Randrianiaina		2011	40736	River (168µS, 25.3°C, 80ppm, 6.76pH - 15:25) 6673	-16.1482	47.4034	16.14818 S 47.40342 E	-16.14818,47.40342	16°08.891'S047°24.205'E	65m	6696-6700
214	RDR0428	Freshwater	Yes	Yes	Oreochromis aureus	Cichlidae	Actinopterygii	Madagascar: Ambavan'i Marozora					CACCACCCCCGCGCTGTCGAAGCTACAACCAAATATTTTTTAACCCAAGCTGCTGCAGCAGCCACCCTTCTATTTGCAAGCATTACTAACGCCTGATTAACAGGCCAATGAGAAATTCAACAAATCACACACCCCCTCCCAACCACAATAATCACCCTTGCCCTTGCCCTCAAAATCGGCCTAGCTCCCCTTCATGCTTGGCTCCCCGAAGTTCTGCAAGGACTGGACCTTACCACAGGCTTAATTCTTTCGACCTGACAAAAGCTTGCCCCCTTCGCCCTAATTCTTCAAATCCAACCTTCAAACTCAACCACTCTTATTATTTTAGGCCTCGCATCCACCCTCATTGGAGGCTGAGGCGGGCTAAACCAAACACAACTCCGTAAAATTCTTGCTTAC…	ON584848			F.M. Ratsoavina, A. Rakotoarison, R.D. Randrianiaina		2011	40736	River (168µS, 25.3°C, 80ppm, 6.76pH - 15:25) 6673	-16.1482	47.4034	16.14818 S 47.40342 E	-16.14818,47.40342	16°08.891'S047°24.205'E	65m	6706-6710
215	RDR0429	Freshwater	Yes	Yes	Coptodon rendalli	Cichlidae	Actinopterygii	Madagascar: Ambavan'i Marozora					CACCCCCGCGCTGTCGAAGCTACAACCAAGTATTTCCTAACCCAAGCTGCTGCAGCAGCCACCCTCCTATTTGCAAGCATTACCAATGCTTGACTGACAGGCCAATGAGAAATCCAACAAATCTCACATCCCCTTCCAGCTACAATAATCACTCTGGCCCTCGCCCTCAAAATTGGCCTAGCCCCCCTCCACGCCTGACTTCCCGAAGTACTTCAAGGACTCGACCTTACCACGGGCTTAATCCTTTCGACCTGACAAAAACTTGCCCCTTTCGCCCTAATCCTCCAAATTCAACCTTTAAACTCAACACTCCTTATTATTTTAGGCATCACATCTACCCTCGTCGGAGGCTGAGGCGGTCTGAACCAAACACAACTCCGCAAAATTCTCGCATACTCA…	ON584792			F.M. Ratsoavina, A. Rakotoarison, R.D. Randrianiaina		2011	40736	River (168µS, 25.3°C, 80ppm, 6.76pH - 15:25) 6673	-16.1482	47.4034	16.14818 S 47.40342 E	-16.14818,47.40342	16°08.891'S047°24.205'E	65m	6711-6715
216	RDR0430	Freshwater	Yes	Yes	Coptodon zillii	Cichlidae	Actinopterygii	Madagascar: Ambavan'i Marozora					CTCCTCGCCTGAATAGGTCTTGAAATAAACACACTAGCCATTATTCCCTTGATAGCCCAACATCACCACCCCCGCGCTGTCGAAGCTACAACCAAATATTTCCTAACCCAAGCTGCTGCAGCAGCCACCCTCCTATTTGCGAGCATTACCAATGCTTGACTGACAGGCCAATGAGAAATCCAACAAATCTCACATCCCCTTCCAGCCACAATAATTACTCTCGCCCTCGCCCTCAAAATTGGCCTAGCCCCCCTTCACGCTTGACTTCCCGAAGTGCTACAAGGACTCGACCTCACCACGGGCTTAATCCTTTCGACCTGACAAAAACTTGCCCCCTTCGCCCTAATTCTCCAAATTCAACCTTCAAACTCAACACTCCTTATTATTTTAGGCATCACA…	ON584826			F.M. Ratsoavina, A. Rakotoarison, R.D. Randrianiaina		2011	40736	River (168µS, 25.3°C, 80ppm, 6.76pH - 15:25) 6673	-16.1482	47.4034	16.14818 S 47.40342 E	-16.14818,47.40342	16°08.891'S047°24.205'E	65m	6716-6720
217	RDR0431	Freshwater	Yes	Yes	Oreochromis aureus	Cichlidae	Actinopterygii	Madagascar: Ambavan'i Marozora					TCACCCTTGCCCTTGCCCTCAAAATCGGCCTAGCTCCCCTTCATGCTTGGCTCCCCGAAGTCCTGCAAGGACTGGACCTTACCACAGGCTTAATTCTTTCGACCTGACAAAAGCTTGCCCCCTTCGCCCTAATTCTTCAAATCCAACCTTCAAACTCAACCACTCTTATTATTTTAGGCCTCGCATCCACCCTCATTGGAGGCTGAGGCGGGCTAAACCAAACACAACTCCGTAAAATTCTTGCTTACTCATCAATTGCCCACCTAGGTTGAATAATTCTTGTTTTACAATTCTCCCCCTCAATTACACTCCTCACCCTTTTAACCTACTTCATTATGACATTCTCAACATTCCTCGTATTTAAACTCAACAAATCCACAAACATTAATACTCTCGCTA…	ON584845			F.M. Ratsoavina, A. Rakotoarison, R.D. Randrianiaina		2011	40736	River (168µS, 25.3°C, 80ppm, 6.76pH - 15:25) 6673	-16.1482	47.4034	16.14818 S 47.40342 E	-16.14818,47.40342	16°08.891'S047°24.205'E	65m	6721-6725
218	RDR0432	Freshwater	Yes	Yes	Oreochromis aureus	Cichlidae	Actinopterygii	Madagascar: Ambavan'i Marozora					GCTCAACACCACCACCCCCGCGCTGTCGAAGCTACAACCAAATATTTTTTAACCCAAGCTGCTGCAGCAGCCACCCTTCTATTTGCAAGCATTACTAACGCCTGATTAACAGGCCAATGAGAAATTCAACAAATCACACACCCCCTCCCAACCACAATAATCACCCTTGCCCTTGCCCTCAAAATCGGCCTAGCTCCCCTTCATGCTTGGCTCCCCGAAGTTCTGCAAGGACTGGACCTTACCACAGGCTTAATTCTTTCGACCTGACAAAAGCTTGCCCCCTTCGCCCTAATTCTTCAAATCCAACCTTCAAACTCAACCACTCTTATTATTTTAGGCCTCGCATCCACCCTCATTGGAGGCTGAGGCGGGCTAAACCAAACACAACTCCGTAAAATT…	ON584884			F.M. Ratsoavina, A. Rakotoarison, R.D. Randrianiaina		2011	40736	River (168µS, 25.3°C, 80ppm, 6.76pH - 15:25) 6673	-16.1482	47.4034	16.14818 S 47.40342 E	-16.14818,47.40342	16°08.891'S047°24.205'E	65m	6726-6730
219	RDR0434	Freshwater	Yes	Yes	Oreochromis sp. 1	Cichlidae	Actinopterygii	Madagascar: Ambavan'i Marozora					GGTGGACTAAACCAGACACAACTCCGTAAAATTCTTGCATACTCATCAATCGCCCACCTAGGTTGAATAATTCTTGTTTTACAATTTTCCCCTTCAATCACACTCCTCACCCTTCTAACTTACCTCATCATAACATCCTCAACATTCCTCGTATTTAAACTCAACAAGTCCACAAATATTAATACTCTTGCCACATCCTGAGCAAAAGCCCCCGCCCTCACAGCCCTCACCCCCCTCATTCTCCTTTCACTAGGGGGCCTCCCCCCTCTCACAGGCTTCATA	ON585027			F.M. Ratsoavina, A. Rakotoarison, R.D. Randrianiaina		2011	40736	River (168µS, 25.3°C, 80ppm, 6.76pH - 15:25) 6673	-16.1482	47.4034	16.14818 S 47.40342 E	-16.14818,47.40342	16°08.891'S047°24.205'E	65m	6736-6740
220	RDR0436	Freshwater	No	Yes	Glossogobius sp. 3	Gobiidae	Actinopterygii	Madagascar: Ambavan'i Marozora			AACGTCATTGTCACCGCCCACGCATTTGTCATGATTTTCTTTATAGTAATGCCAATTATGATTGGGGGCTTCGGAAACTGGCTAATTCCCTTGATGATCGGCGCCCCAGACATGGCCTTCCCCCGAATAAATAATATGAGCTTTTGACTACTGCCCCCCTCTTTTCTTCTTCTGCTCTCATCTTCTTGGGTTGAAGCAGGGGCCGGGACAGGGTGAACAGTCTACCCACCCCTAGCAGGGAACCTCGCCCACGCCGGAGCATCAGTAGACTTAACTATTTTCTCTCTACATCTTGCAGGGGTTTCCTCTATTCTAGGGGCTATCAATTTTATTACCACTATTTTGAATATAAAACCCCCAGCAATCTCACAATACCAAACCCCGTTATTTGTATGAGCG…	ON604224					F.M. Ratsoavina, A. Rakotoarison, R.D. Randrianiaina		2011	40736	River (168µS, 25.3°C, 80ppm, 6.76pH - 15:25) 6673	-16.1482	47.4034	16.14818 S 47.40342 E	-16.14818,47.40342	16°08.891'S047°24.205'E	65m	6746-6750
221	RDR0439	Freshwater	Yes	Yes	Oreochromis sp. 1	Cichlidae	Actinopterygii	Madagascar: Bemangoraka					TACCCTTGCCCTCGCTCTCAAAATCGGTTTAGCTCCTCTTCATGCTTGACTCCCCGAAGTTCTACAAGGACTAGACCTTACTACAGGATTGATTCTTTCAACCTGACAAAAACTTGCCCCCTTCGCCCTAATTCTTCAAATCCAACCTTCAAACTCAACCACCCTTATTATTTTGGGCCTCGCATCCACCCTCATTGGAGGGTGAGGTGGACTAAACCAGACACAACTCCGTAAAATTCTTGCATACTCATCAATCGCCCACCTAGGTTGAATAATTCTTGTTTTACAATTTTCCCCTTCAATCACACTCCTCGCCCTTCTAACTTACCTCATCATAACATCCTCAACATTCCTCGTATTTAAACTCAACAAGTCCACAAATATTAATACTCTTGCCAC…	ON584980			F.M. Ratsoavina, A. Rakotoarison, R.D. Randrianiaina		2011	40736	River (9µS, 26.9°C, 4ppm, 6.99pH - 16:26) 6680	-16.0947	47.6123	16.09465 S 47.61225 E	-16.09465,47.61225	16°05.679'S047°36.735'E	55m	6766-6770
222	RDR0440	Freshwater	Yes	Yes	Coptodon zillii	Cichlidae	Actinopterygii	Madagascar: Bemangoraka					CTAGCCATTATTCCCTTGATAGCCCAACATCACCACCCCCGCGCTGTCGAAGCTACAACCAAATATTTCCTAACCCAAGCTGCTGCAGCAGCCACCCTCCTATTTGCGAGCATTACCAATGCTTGACTGACAGGCCAATGAGAAATCCAACAAATCTCACATCCCCTTCCAGCCACAATAATTACTCTCGCCCTCGCCCTCAAAATTGGCCTAGCCCCCCTTCACGCTTGACTTCCCGAAGTGCTACAAGGACTCGACCTCACCACGGGCTTAATCCTTTCGACCTGACAAAAACTTGCCCCCTTCGCCCTAATTCTCCAAATTCAACCTTCAAACTCAACACTCCTTATTATTTTAGGCATCACATCTACCCTCATCGGAGGCTGAGGCGGACTGAAT…	ON584823			F.M. Ratsoavina, A. Rakotoarison, R.D. Randrianiaina		2011	40736	River (9µS, 26.9°C, 4ppm, 6.99pH - 16:26) 6680	-16.0947	47.6123	16.09465 S 47.61225 E	-16.09465,47.61225	16°05.679'S047°36.735'E	55m	6771-6775
223	RDR0442	Freshwater	Yes	Yes	Channa striata	Channidae	Actinopterygii	Madagascar: Ambavan'i Marozora			AATGTAATCGTTACAGCACACGCCTTTGTAATAATTTTCTTTATGGTAATGCCAATAATGATCGGCGGTTTCGGAAACTGACTTGTACCACTTATGATCGGTGCCCCAGACATGGCATTCCCACGAATAAACAACATAAGCTTCTGACTTCTTCCCCCATCTTTCCTTCTCCTGCTTGCCTCCTCCGCAGTAGAAGCTGGTGCAGGAACTGGCTGAACAGTTTACCCCCCTCTAGCCAGCAACCTGGCCCATGCAGGAGCTTCCGTAGACTTAACCATCTTCTCCCTGCACCTTGCGGGGGTTTCTTCAATCCTGGGCGCTATTAATTTCATTACAACAATTATTAACATAAAACCTCCTGCTATCTCACAATACCAAACACCCCTCTTCGTATGGGCC…	ON604070					F.M. Ratsoavina, A. Rakotoarison, R.D. Randrianiaina		2011	40736	River (168µS, 25.3°C, 80ppm, 6.76pH - 15:25) 6673	-16.1482	47.4034	16.14818 S 47.40342 E	-16.14818,47.40342	16°08.891'S047°24.205'E	65m	6761-6765
224	RDR0443	Freshwater	Yes	Yes	Oreochromis aureus	Cichlidae	Actinopterygii	Madagascar: Andranomena					CTCCTCGCCTGAATAGGCCTTGAAATAAACACGCTAGCCATTATCCCCCTGATAGCTCAACACCACCACCCCCGCGCTGTCGAAGCTACAACCAAATATTTTTTAACCCAAGCTGCTGCAGCAGCCACCCTTCTATTTGCAAGCATTACTAACGCCTGATTAACAGGCCAATGAGAAATTCAACAAATCACACACCCCCTCCCAACCACAATAATCACCCTTGCCCTTGCCCTCAAAATCGGCCTAGCTCCCCTTCATGCTTGGCTCCCCGAAGTTCTGCAAGGACTGGACCTTACCACAGGCTTAATTCTTTCGACCTGACAAAAGCTTGCCCCCTTCGCCCTAATTCTTCAAATCCAACCTTCAAACTCAACCACTCTTATTATTTTAGGCCTCGCA…	ON584861			F.M. Ratsoavina, A. Rakotoarison, R.D. Randrianiaina		2011	40736	River (59µS, 26°C, 28ppm, 6pH - 17:09) 6681-6689	-16.0958	47.6144	16.0958 S 47.6144 E	-16.09580,47.61440	16°05.748'S047°36.864'E	52m	6781-6785
225	RDR0444	Freshwater	Yes	Yes	Oreochromis niloticus	Cichlidae	Actinopterygii	Madagascar: Andranomena					CTTCTCGCCTGAATAGGCCTTGAAATAAATACGCTAGCCATTATTCCCCTAATAGCTCAACACCACCACCCCCGAGCTGTCGAAGCTACAACCAAATATTTTTTAACCCAAGCTGCCGCAGCAGCTACCCTTCTATTCGCAAGCATCACTAACGCCTGACTAACAGGCCAATGAGAGATTCAACAAATCACGCATCCCCTCCCAACCACCATAATCACCCTAGCCCTTGCCCTCAAAATCGGCTTAGCACCTCTTCATGCTTGACTCCCCGAAGTTCTACAAGGACTAGACCTTACTACAGGCCTAATTCTTTCAACCTGGCAAAAACTTGCCCCCTTCGCCCTAATTCTTCAAATCCAACCTTCAAACTCAACCACCCTCATTATTTTAGGCCTTGCA…	ON584916			F.M. Ratsoavina, A. Rakotoarison, R.D. Randrianiaina		2011	40736	River (59µS, 26°C, 28ppm, 6pH - 17:09) 6681-6689	-16.0958	47.6144	16.0958 S 47.6144 E	-16.09580,47.61440	16°05.748'S047°36.864'E	52m	6786-6791
226	RDR0445	Freshwater	Yes	Yes	Oreochromis aureus	Cichlidae	Actinopterygii	Madagascar: Andranomena					CTCCTCGCCTGAATAGGCCTTGAAATAAACACGCTAGCCATTATCCCCCTGATAGCTCAACACCACCACCCCCGCGCTGTCGAAGCTACAACCAAATATTTTTTAACCCAAGCTGCTGCAGCAGCCACCCTTCTATTTGCAAGCATTACTAACGCCTGATTAACAGGCCAATGAGAAATTCAACAAATCACACACCCCCTCCCAACCACAATAATCACCCTTGCCCTTGCCCTCAAAATCGGCCTAGCTCCCCTTCATGCTTGGCTCCCCGAAGTTCTGCAAGGACTGGACCTTACCACAGGCTTAATTCTTTCGACCTGACAAAAGCTTGCCCCCTTCGCCCTAATTCTTCAAATCCAACCTTCAAACTCAACCACTCTTATTATTTTAGGCCTCGCA…	ON584862			F.M. Ratsoavina, A. Rakotoarison, R.D. Randrianiaina		2011	40736	River (59µS, 26°C, 28ppm, 6pH - 17:09) 6681-6689	-16.0958	47.6144	16.0958 S 47.6144 E	-16.09580,47.61440	16°05.748'S047°36.864'E	52m	6792-6796
227	RDR0446	Freshwater	Yes	Yes	Oreochromis niloticus	Cichlidae	Actinopterygii	Madagascar: Andranomena					CTTCTCGCCTGAATAGGCCTTGAAATAAATACGCTAGCCATTATTCCCCTAATAGCTCAACACCACCACCCCCGAGCTGTCGAAGCTACAACCAAATATTTTTTAACCCAAGCTGCTGCAGCAGCTACCCTTCTATTCGCAAGCATCACTAACGCCTGACTAACAGGCCAATGAGAAATTCAACAAATCACGCATCCCCTCCCAACCACCATAATCACCCTAGCCCTAGCCCTCAAAATCGGCTTAGCACCTCTTCATGCTTGACTCCCCGAAGTTCTACAAGGACTAGACCTTACTACAGGCCTAATTCTTTCAACCTGGCAAAAACTTGCCCCCTTCGCCCTAATTCTTCAAATCCAACCTTCAAACTCAACCACCCTCATTATTTTAGGCCTTGCA…	ON584925			F.M. Ratsoavina, A. Rakotoarison, R.D. Randrianiaina		2011	40736	River (59µS, 26°C, 28ppm, 6pH - 17:09) 6681-6689	-16.0958	47.6144	16.0958 S 47.6144 E	-16.09580,47.61440	16°05.748'S047°36.864'E	52m	6797-6800
228	RDR0447	Freshwater	Yes	Yes	Oreochromis cf. mossambicus	Cichlidae	Actinopterygii	Madagascar: Andranomena					GCATACTCATCAATCGCCCACCTAGGCTGAATAATTCTTGTTTTACAATTTTCCCCCTCCATCACACTCCTTACCCTTCTAACTTACCTCATCATAACATCCTCAACATTCCTCGTGTTTAAACTCAACAAATCCACAAATATTAATACTCTCGCTACATCCTGAGCAAAAGCCCCCGCCCTCACAGCTC				F.M. Ratsoavina, A. Rakotoarison, R.D. Randrianiaina		2011	40736	River (59µS, 26°C, 28ppm, 6pH - 17:09) 6681-6689	-16.0958	47.6144	16.0958 S 47.6144 E	-16.09580,47.61440	16°05.748'S047°36.864'E	52m	6801-6805
229	RDR0449	Freshwater	No	Yes	Glossogobius sp. 3	Gobiidae	Actinopterygii	Madagascar: Andranomena			AACGTCATTGTCACCGCCCACGCATTTGTCATGATTTTCTTTATAGTAATGCCAATTATGATTGGGGGCTTCGGAAACTGGCTAATTCCCTTGATGATCGGCGCCCCAGACATGGCCTTCCCCCGAATAAATAATATGAGCTTTTGACTACTGCCCCCCTCTTTTCTTCTTCTGCTCTCATCTTCTTGGGTTGAAGCAGGGGCCGGGACAGGGTGAACAGTCTACCCACCCCTAGCAGGGAACCTCGCCCACGCCGGAGCATCAGTAGACTTAACTATTTTCTCTCTACATCTTGCAGGGGTTTCCTCTATTCTAGGGGCTATCAATTTTATTACCACTATTTTGAATATAAAACCCCCAGCAATCTCACAATACCAAACCCCGTTATTTGTATGAGCG…	ON604228					F.M. Ratsoavina, A. Rakotoarison, R.D. Randrianiaina		2011	40736	River (59µS, 26°C, 28ppm, 6pH - 17:09) 6681-6689	-16.0958	47.6144	16.0958 S 47.6144 E	-16.09580,47.61440	16°05.748'S047°36.864'E	52m	6813-6817
230	RDR0450	Freshwater	No	Yes	Glossogobius sp. 3	Gobiidae	Actinopterygii	Madagascar: Andranomena	TTTAACGGCCGCGGTATTTTGACCGTGCGAAGGTAGCGTAATCACTTGTCTTTTAAATAGAGACCTGTATGAATGGCATAACGAGGGCTGAACTGTCTCCTCCCTCCAGTCAATGAAATTGATCTGTCCGTGCAGAAGCGGACATAACCACATAAGACGAGAAGACCCTGTGGAGCTTAAGACACAAAAACAGCCCACGTAAAACCCCTGGCAAAACCAGAAAAAACACTTGGCCCCTGTACTATGTCTTTGGTTGGGGCGACCGCGGGGAAAGAAGAAACCCCCACGTGGAACGGGCACCCCGAAACAAGACCGACAGGTCGAACAAGCAGAAATTCTGACCAAAAAGATCCGGCAGGCCGATTAACGGACCAAGTTACCCCAGGGATAACAGCGCAA…	ON611914	AACGTCATTGTCACCGCCCACGCATTTGTCATGATTTTCTTTATAGTAATGCCAATTATGATTGGGGGCTTCGGAAACTGGCTAATTCCCTTGATGATCGGCGCCCCAGACATGGCCTTCCCCCGAATAAATAATATGAGCTTTTGACTACTGCCCCCCTCTTTTCTTCTTCTGCTCTCATCTTCTTGGGTTGAAGCAGGGGCCGGGACAGGGTGAACAGTCTACCCACCCCTAGCAGGGAACCTCGCCCACGCCGGAGCATCAGTAGACTTAACTATTTTCTCTCTACATCTTGCAGGGGTTTCCTCTATTCTAGGGGCTATCAATTTTATTACCACTATTTTGAATATAAAACCCCCAGCAATCTCACAATACCAAACCCCGTTATTTGTATGAGCG…	ON604220					F.M. Ratsoavina, A. Rakotoarison, R.D. Randrianiaina		2011	40736	River (59µS, 26°C, 28ppm, 6pH - 17:09) 6681-6689	-16.0958	47.6144	16.0958 S 47.6144 E	-16.09580,47.61440	16°05.748'S047°36.864'E	52m	6818-6822
231	RDR0451	Freshwater	No	Yes	Glossogobius sp. 3	Gobiidae	Actinopterygii	Madagascar: Andranomena			AACGTCATTGTCACCGCCCACGCATTTGTCATGATTTTCTTTATAGTAATGCCAATTATGATTGGGGGCTTCGGAAACTGGCTAATTCCCTTGATGATCGGCGCCCCAGACATGGCCTTCCCCCGAATAAATAATATGAGCTTTTGACTACTGCCCCCCTCTTTTCTTCTTCTGCTCTCATCTTCTTGGGTTGAAGCAGGGGCCGGGACAGGGTGAACAGTCTACCCACCCCTAGCAGGGAACCTCGCCCACGCCGGAGCATCAGTAGACTTAACTATTTTCTCTCTACATCTTGCAGGGGTTTCCTCTATTCTAGGGGCTATCAATTTTATTACCACTATTTTGAATATAAAACCCCCAGCAATCTCACAATACCAAACCCCGTTATTTGTATGAGCG…	ON604229					F.M. Ratsoavina, A. Rakotoarison, R.D. Randrianiaina		2011	40736	River (59µS, 26°C, 28ppm, 6pH - 17:09) 6681-6689	-16.0958	47.6144	16.0958 S 47.6144 E	-16.09580,47.61440	16°05.748'S047°36.864'E	52m	6823-6827
232	RDR0453	Freshwater	No	Yes	Glossogobius sp. 3	Gobiidae	Actinopterygii	Madagascar: Andranomena			AACGTCATTGTCACCGCCCACGCATTTGTCATGATTTTCTTTATAGTAATGCCAATTATGATTGGGGGCTTCGGAAACTGGCTAATTCCCTTGATGATCGGCGCCCCAGACATGGCCTTCCCCCGAATAAATAATATGAGCTTTTGACTACTGCCCCCCTCTTTTCTTCTTCTGCTCTCATCTTCTTGGGTTGAAGCAGGGGCCGGGACAGGGTGAACAGTCTACCCACCCCTAGCAGGGAACCTCGCCCACGCCGGAGCATCAGTAGACTTAACTATTTTCTCTCTACATCTTGCAGGGGTTTCCTCTATTCTAGGGGCTATCAATTTTATTACCACTATTTTGAATATAAAACCCCCAGCAATCTCACAATACCAAACCCCGTTATTTGTATGAGCG…	ON604230					F.M. Ratsoavina, A. Rakotoarison, R.D. Randrianiaina		2011	40736	River (59µS, 26°C, 28ppm, 6pH - 17:09) 6681-6689	-16.0958	47.6144	16.0958 S 47.6144 E	-16.09580,47.61440	16°05.748'S047°36.864'E	52m	6828-6832
233	RDR0454	Freshwater	Yes	Yes	Channa striata	Channidae	Actinopterygii	Madagascar: Andranomena			AATGTAATCGTTACAGCACACGCCTTTGTAATAATTTTCTTTATGGTAATGCCAATAATGATCGGCGGTTTCGGAAACTGACTTGTACCACTTATGATCGGTGCCCCAGACATGGCATTCCCACGAATAAACAACATAAGCTTCTGACTTCTTCCCCCATCTTTCCTTCTCCTGCTTGCCTCCTCCGCAGTAGAAGCTGGTGCAGGAACTGGCTGAACAGTTTACCCCCCTCTAGCCAGCAACCTGGCCCATGCAGGAGCTTCCGTAGACTTAACCATCTTCTCCCTGCACCTTGCGGGGGTTTCTTCAATCCTGGGCGCTATTAATTTCATTACAACAATTATTAACATAAAACCTCCTGCTATCTCACAATACCAAACACCCCTCTTCGTATGGGCC…	ON604078					F.M. Ratsoavina, A. Rakotoarison, R.D. Randrianiaina		2011	40736	River (59µS, 26°C, 28ppm, 6pH - 17:09) 6681-6689	-16.0958	47.6144	16.0958 S 47.6144 E	-16.09580,47.61440	16°05.748'S047°36.864'E	52m	9833-6837
234	RDR0456	Freshwater	Yes	Yes	Channa striata	Channidae	Actinopterygii	Madagascar: Andranomena			AATGTAATCGTTACAGCACACGCCTTTGTAATAATTTTCTTTATGGTAATGCCAATAATGATCGGCGGTTTCGGAAACTGACTTGTACCACTTATGATCGGTGCCCCAGACATGGCATTCCCACGAATAAACAACATAAGCTTCTGACTTCTTCCCCCATCTTTCCTTCTCCTGCTTGCCTCCTCCGCAGTAGAAGCTGGTGCAGGAACTGGCTGAACAGTTTACCCCCCTCTAGCCAGCAACCTGGCCCATGCAGGAGCTTCCGTAGACTTAACCATCTTCTCCCTGCACCTTGCGGGGGTTTCTTCAATCCTGGGCGCTATTAATTTCATTACAACAATTATTAACATAAAACCTCCTGCTATCTCACAATACCAAACACCCCTCTTCGTATGGGCC…	ON604079					F.M. Ratsoavina, A. Rakotoarison, R.D. Randrianiaina		2011	40736	River (59µS, 26°C, 28ppm, 6pH - 17:09) 6681-6689	-16.0958	47.6144	16.0958 S 47.6144 E	-16.09580,47.61440	16°05.748'S047°36.864'E	52m	6844-6848
235	RDR0457	Freshwater	Yes	Yes	Oreochromis aureus	Cichlidae	Actinopterygii	Madagascar: Andranovaky					ACCCTTCTATTTGCAAGCATTACTAACGCCTGATTAACAGGCCAATGAGAAATTCAACAAATCACACACCCCCTCCCAACCACAATAATCACCCTTGCCCTTGCCCTCAAAATCGGCCTAGCTCCCCTTCATGCTTGGCTCCCCGAAGTCCTGCAAGGACTGGACCTTACCACAGGCTTAATTCTTTCGACCTGACAAAAGCTTGCCCCCTTCGCCCTAATTCTTCAAATCCAACCTTCAAACTCAACCACTCTTATTATTTTAGGCCTCGCATCCACCCTCATTGGAGGCTGAGGCGGGCTAAACCAAACACAACTCCGTAAAATTCTTGCTTACTCATCAATTGCCCACCTAGGTTGAATAATTCTTGTTTTACAATTCTCCCCCTCAATTACACTC…	ON584844			F.M. Ratsoavina, A. Rakotoarison, R.D. Randrianiaina		2011	40737	River (47µS, 27.4°C, 24ppm, 6.33pH - 10:45) 6853-6860	-16.0483	47.6376	16.04833 S 47.63758 E	-16.04833,47.63758	16°02.090'S047°38.255'E	53m	6886-6892
236	RDR0460	Freshwater	Yes	Yes	Oreochromis aureus	Cichlidae	Actinopterygii	Madagascar: Andranovaky					CTCATCAATTGCCCACCTAGGTTGAATAATTCTTATTTTACAATTCTCCCCCTCAATTACACTCCTCACCCTTTTAACCTACTTCATTATGACATTCTCAACATTCCTCGTATTTAAACTCAACAAATCCACAAACATTAATACTCTCGCTACATCCTGAGCGAAAGCCCCCGCCCTCACAGCTCTCACCCCCCTC				F.M. Ratsoavina, A. Rakotoarison, R.D. Randrianiaina		2011	40737	River (47µS, 27.4°C, 24ppm, 6.33pH - 10:45) 6853-6860	-16.0483	47.6376	16.04833 S 47.63758 E	-16.04833,47.63758	16°02.090'S047°38.255'E	53m	6904-6909
237	RDR0461	Freshwater	Yes	Yes	Oreochromis aureus	Cichlidae	Actinopterygii	Madagascar: Andranovaky					CTCCTCGCCTGAATAGGCCTTGAAATAAACACGCTAGCCATTATCCCCCTGATAGCTCAACACCACCACCCCCGCGCTGTCGAAGCTACAACCAAATATTTTTTAACCCAAGCTGCTGCAGCAGCCACCCTTCTATTTGCAAGCATTACTAACGCCTGATTAACAGGCCAATGAGAAATTCAACAAATCACACACCCCCTCCCAACCACAATAATCACCCTTGCCCTTGCCCTCAAAATCGGCCTAGCTCCCCTTCATGCTTGGCTCCCCGAAGTCCTGCAAGGACTGGACCTTACCACAGGCTTAATTCTTTCGACCTGACAAAAGCTTGCCCCCTTCGCCCTAATTCTTCAAATCCAACCTTCAAACTCAACCACTCTTATTATTTTAGGCCTCGCA…	ON584863			F.M. Ratsoavina, A. Rakotoarison, R.D. Randrianiaina		2011	40737	River (47µS, 27.4°C, 24ppm, 6.33pH - 10:45) 6853-6860	-16.0483	47.6376	16.04833 S 47.63758 E	-16.04833,47.63758	16°02.090'S047°38.255'E	53m	6910-6915
238	RDR0466	Freshwater	Yes	Yes	Oreochromis aureus	Cichlidae	Actinopterygii	Madagascar: Andranovaky					CTCCTCGCCTGAATAGGCCTTGAAATAAACACGCTAGCCATTATCCCCCTGATAGCTCAACACCACCACCCCCGCGCTGTCGAAGCTACAACCAAATATTTTTTAACCCAAGCTGCTGCAGCAGCCACCCTTCTATTTGCAAGCATTACTAACGCCTGATTAACAGGCCAATGAGAAATTCAACAAATCACACACCCCCTCCCAACCACAATAATCACCCTTGCCCTTGCCCTCAAAATCGGCCTAGCTCCCCTTCATGCTTGGCTCCCCGAAGTCCTGCAAGGACTGGACCTTACCACAGGCTTAATTCTTTCGACCTGACAAAAGCTTGCCCCCTTCGCCCTAATTCTTCAAATCCAACCTTCAAACTCAACCACTCTTATTATTTTAGGCCTCGCA…	ON584864			F.M. Ratsoavina, A. Rakotoarison, R.D. Randrianiaina		2011	40737	River (47µS, 27.4°C, 24ppm, 6.33pH - 10:45) 6853-6860	-16.0483	47.6376	16.04833 S 47.63758 E	-16.04833,47.63758	16°02.090'S047°38.255'E	53m	6937-6941
239	RDR0468	Freshwater	Yes	Yes	Oreochromis aureus	Cichlidae	Actinopterygii	Madagascar: Andranovaky					CTCCTCGCCTGAATAGGCCTTGAAATAAACACGCTAGCCATTATCCCCCTGATAGCTCAACACCACCACCCCCGCGCTGTCGAAGCTACAACCAAATATTTTTTAACCCAAGCTGCTGCAGCAGCCACCCTTCTATTTGCAAGCATTACTAACGCCTGATTAACAGGCCAATGAGAAATTCAACAAATCACACACCCCCTCCCAACCACAATAATCACCCTTGCCCTTGCCCTCAAAATCGGCCTAGCTCCCCTTCATGCTTGGCTCCCCGAAGTCCTGCAAGGACTGGACCTTACCACAGGCTTAATTCTTTCGACCTGACAAAAGCTTGCCCCCTTCGCCCTAATTCTTCAAATCCAACCTTCAAACTCAACCACTCTTATTATTTTAGGCCTCGCA…	ON584865			F.M. Ratsoavina, A. Rakotoarison, R.D. Randrianiaina		2011	40737	River (47µS, 27.4°C, 24ppm, 6.33pH - 10:45) 6853-6860	-16.0483	47.6376	16.04833 S 47.63758 E	-16.04833,47.63758	16°02.090'S047°38.255'E	53m	6947-6951
240	RDR0469	Freshwater	No	Yes	Glossogobius sp. 3	Gobiidae	Actinopterygii	Madagascar: Andranovaky			AACGTCATTGTCACCGCCCACGCATTTGTCATGATTTTCTTTATAGTAATGCCAATTATGATTGGGGGCTTCGGAAACTGGCTAATTCCCTTGATGATCGGCGCCCCAGACATGGCCTTCCCCCGAATAAATAATATGAGCTTTTGACTACTGCCCCCCTCTTTTCTTCTTCTGCTCTCATCTTCTTGGGTTGAAGCAGGGGCCGGGACAGGGTGAACAGTCTACCCACCCCTAGCAGGGAACCTCGCCCACGCCGGAGCATCAGTAGACTTAACTATTTTCTCTCTACATCTTGCAGGGGTTTCCTCTATTCTAGGGGCTATCAATTTTATTACCACTATTTTGAATATAAAACCCCCAGCAATCTCACAATACCAAACCCCGTTATTTGTATGAGCG…	ON604231					F.M. Ratsoavina, A. Rakotoarison, R.D. Randrianiaina		2011	40737	River (47µS, 27.4°C, 24ppm, 6.33pH - 10:45) 6853-6860	-16.0483	47.6376	16.04833 S 47.63758 E	-16.04833,47.63758	16°02.090'S047°38.255'E	53m	6952-6956
241	RDR0470	Freshwater	No	Yes	Glossogobius sp. 3	Gobiidae	Actinopterygii	Madagascar: Andranovaky			AACGTCATTGTCACCGCCCACGCATTTGTCATGATTTTCTTTATAGTAATGCCAATTATGATTGGGGGCTTCGGAAACTGGCTAATTCCCTTGATGATCGGCGCCCCAGACATGGCCTTCCCCCGAATAAATAATATGAGCTTTTGACTACTGCCCCCCTCTTTTCTTCTTCTGCTCTCATCTTCTTGGGTTGAAGCAGGGGCCGGGACAGGGTGAACAGTCTACCCACCCCTAGCAGGGAACCTCGCCCACGCCGGAGCATCAGTAGACTTAACTATTTTCTCTCTACATCTTGCAGGGGTTTCCTCTATTCTAGGGGCTATCAATTTTATTACCACTATTTTGAATATAAAACCCCCAGCAATCTCACAATACCAAACCCCGTTATTTGTATGAGCG…	ON604232					F.M. Ratsoavina, A. Rakotoarison, R.D. Randrianiaina		2011	40737	River (47µS, 27.4°C, 24ppm, 6.33pH - 10:45) 6853-6860	-16.0483	47.6376	16.04833 S 47.63758 E	-16.04833,47.63758	16°02.090'S047°38.255'E	53m	6957-6960
242	RDR0471	Freshwater	No	Yes	Glossogobius sp. 3	Gobiidae	Actinopterygii	Madagascar: Andranovaky			AACGTCATTGTCACCGCCCACGCATTTGTCATGATTTTCTTTATAGTAATGCCAATTATGATTGGGGGCTTCGGAAACTGGCTAATTCCCTTGATGATCGGCGCCCCAGACATGGCCTTCCCCCGAATAAATAATATGAGCTTTTGACTACTGCCCCCCTCTTTTCTTCTTCTGCTCTCATCTTCTTGGGTTGAAGCAGGGGCCGGGACAGGGTGAACAGTCTACCCACCCCTAGCAGGGAACCTCGCCCACGCCGGAGCATCAGTAGACTTAACTATTTTCTCTCTACATCTTGCAGGGGTTTCCTCTATTCTAGGGGCTATCAATTTTATTACCACTATTTTGAATATAAAACCCCCAGCAATCTCACAATACCAAACCCCGTTATTTGTATGAGCG…	ON604233					F.M. Ratsoavina, A. Rakotoarison, R.D. Randrianiaina		2011	40737	River (47µS, 27.4°C, 24ppm, 6.33pH - 10:45) 6853-6860	-16.0483	47.6376	16.04833 S 47.63758 E	-16.04833,47.63758	16°02.090'S047°38.255'E	53m	6961-6965
243	RDR0472	Freshwater	Yes	Yes	Channa striata	Channidae	Actinopterygii	Madagascar: Andranovaky			AATGTAATCGTTACAGCACACGCCTTTGTAATAATTTTCTTTATGGTAATGCCAATAATGATCGGCGGTTTCGGAAACTGACTTGTACCACTTATGATCGGTGCCCCAGACATGGCATTCCCACGAATAAACAACATAAGCTTCTGACTTCTTCCCCCATCTTTCCTTCTCCTGCTTGCCTCCTCCGCAGTAGAAGCTGGTGCAGGAACTGGCTGAACAGTTTACCCCCCTCTAGCCAGCAACCTGGCCCATGCAGGAGCTTCCGTAGACTTAACCATCTTCTCCCTGCACCTTGCGGGGGTTTCTTCAATCCTGGGCGCTATTAATTTCATTACAACAATTATTAACATAAAACCTCCTGCTATCTCACAATACCAAACACCCCTCTTCGTATGGGCC…	ON604080					F.M. Ratsoavina, A. Rakotoarison, R.D. Randrianiaina		2011	40737	River (47µS, 27.4°C, 24ppm, 6.33pH - 10:45) 6853-6860	-16.0483	47.6376	16.04833 S 47.63758 E	-16.04833,47.63758	16°02.090'S047°38.255'E	53m	6966-6970
244	RDR0473	Freshwater	Yes	Yes	Channa striata	Channidae	Actinopterygii	Madagascar: Andranovaky			AATGTAATCGTTACAGCACACGCCTTTGTAATAATTTTCTTTATGGTAATGCCAATAATGATCGGCGGTTTCGGAAACTGACTTGTACCACTTATGATCGGTGCCCCAGACATGGCATTCCCACGAATAAACAACATAAGCTTCTGACTTCTTCCCCCATCTTTCCTTCTCCTGCTTGCCTCCTCCGCAGTAGAAGCTGGTGCAGGAACTGGCTGAACAGTTTACCCCCCTCTAGCCAGCAACCTGGCCCATGCAGGAGCTTCCGTAGACTTAACCATCTTCTCCCTGCACCTTGCGGGGGTTTCTTCAATCCTGGGCGCTATTAATTTCATTACAACAATTATTAACATAAAACCTCCTGCTATCTCACAATACCAAACACCCCTCTTCGTATGGGCC…	ON604081					F.M. Ratsoavina, A. Rakotoarison, R.D. Randrianiaina		2011	40737	River (47µS, 27.4°C, 24ppm, 6.33pH - 10:45) 6853-6860	-16.0483	47.6376	16.04833 S 47.63758 E	-16.04833,47.63758	16°02.090'S047°38.255'E	53m	6971-6975
245	RDR0474	Freshwater	Yes	Yes	Channa striata	Channidae	Actinopterygii	Madagascar: Andranovaky			AATGTAATCGTTACAGCACACGCCTTTGTAATAATTTTCTTTATGGTAATGCCAATAATGATCGGCGGTTTCGGAAACTGACTTGTACCACTTATGATCGGTGCCCCAGACATGGCATTCCCACGAATAAACAACATAAGCTTCTGACTTCTTCCCCCATCTTTCCTTCTCCTGCTTGCCTCCTCCGCAGTAGAAGCTGGTGCAGGAACTGGCTGAACAGTTTACCCCCCTCTAGCCAGCAACCTGGCCCATGCAGGAGCTTCCGTAGACTTAACCATCTTCTCCCTGCACCTTGCGGGGGTTTCTTCAATCCTGGGCGCTATTAATTTCATTACAACAATTATTAACATAAAACCTCCTGCTATCTCACAATACCAAACACCCCTCTTCGTATGGGCC…	ON604082					F.M. Ratsoavina, A. Rakotoarison, R.D. Randrianiaina		2011	40737	River (47µS, 27.4°C, 24ppm, 6.33pH - 10:45) 6853-6860	-16.0483	47.6376	16.04833 S 47.63758 E	-16.04833,47.63758	16°02.090'S047°38.255'E	53m	6976-6980
246	RDR0475	Freshwater	Yes	Yes	Channa striata	Channidae	Actinopterygii	Madagascar: Andranovaky			AATGTAATCGTTACAGCACACGCCTTTGTAATAATTTTCTTTATGGTAATGCCAATAATGATCGGCGGTTTCGGAAACTGACTTGTACCACTTATGATCGGTGCCCCAGACATGGCATTCCCACGAATAAACAACATAAGCTTCTGACTTCTTCCCCCATCTTTCCTTCTCCTGCTTGCCTCCTCCGCAGTAGAAGCTGGTGCAGGAACTGGCTGAACAGTTTACCCCCCTCTAGCCAGCAACCTGGCCCATGCAGGAGCTTCCGTAGACTTAACCATCTTCTCCCTGCACCTTGCGGGGGTTTCTTCAATCCTGGGCGCTATTAATTTCATTACAACAATTATTAACATAAAACCTCCTGCTATCTCACAATACCAAACACCCCTCTTCGTATGGGCC…	ON604083					F.M. Ratsoavina, A. Rakotoarison, R.D. Randrianiaina		2011	40737	River (47µS, 27.4°C, 24ppm, 6.33pH - 10:45) 6853-6860	-16.0483	47.6376	16.04833 S 47.63758 E	-16.04833,47.63758	16°02.090'S047°38.255'E	53m	6981-6985
247	RDR0476	Freshwater	Yes	Yes	Channa striata	Channidae	Actinopterygii	Madagascar: Andranovaky			AATGTAATCGTTACAGCACACGCCTTTGTAATAATTTTCTTTATGGTAATGCCAATAATGATCGGCGGTTTCGGAAACTGACTTGTACCACTTATGATCGGTGCCCCAGACATGGCATTCCCACGAATAAACAACATAAGCTTCTGACTTCTTCCCCCATCTTTCCTTCTCCTGCTTGCCTCCTCCGCAGTAGAAGCTGGTGCAGGAACTGGCTGAACAGTTTACCCCCCTCTAGCCAGCAACCTGGCCCATGCAGGAGCTTCCGTAGACTTAACCATCTTCTCCCTGCACCTTGCGGGGGTTTCTTCAATCCTGGGCGCTATTAATTTCATTACAACAATTATTAACATAAAACCTCCTGCTATCTCACAATACCAAACACCCCTCTTCGTATGGGCC…	ON604084					F.M. Ratsoavina, A. Rakotoarison, R.D. Randrianiaina		2011	40737	River (47µS, 27.4°C, 24ppm, 6.33pH - 10:45) 6853-6860	-16.0483	47.6376	16.04833 S 47.63758 E	-16.04833,47.63758	16°02.090'S047°38.255'E	53m	6986-6990
248	RDR0477	Freshwater	Yes	Yes	Oreochromis aureus	Cichlidae	Actinopterygii	Madagascar: Bemarivo					CTCCTCGCCTGAATAGGCCTTGAAATAAACACGCTAGCCATTATCCCCCTGATAGCTCAACACCACCACCCCCGCGCTGTCGAAGCTACAACCAAATATTTTTTAACCCAAGCTGCTGCAGCAGCCACCCTTCTATTTGCAAGCATTACTAACGCCTGATTAACAGGCCAATGAGAAATTCAACAAATCACACACCCCCTCCCAACCACAATAATCACCCTTGCCCTTGCCCTCAAAATCGGCCTAGCTCCCCTTCATGCTTGGCTCCCCGAAGTTCTGCAAGGACTGGACCTTACCACAGGCTTAATTCTTTCGACCTGACAAAAGCTTGCCCCCTTCGCCCTAATTCTTCAAATCCAACCTTCAAACTCAACCACTCTTATTATTTTAGGCCTCGCA…	ON584874			F.M. Ratsoavina, A. Rakotoarison, R.D. Randrianiaina		2011	40737	River (48µS, 26.3°C, 23ppm, 5.21pH - 11:20) 6865-6869	-15.9655	47.6371	15.96552 S 47.63712 E	-15.96552,47.63712	15°57.931'S047°38.227'E	49m	6991-6995
249	RDR0479	Freshwater	Yes	Yes	Oreochromis aureus	Cichlidae	Actinopterygii	Madagascar: Bemarivo					CTCCTCGCCTGAATAGGCCTTGAAATAAACACGCTAGCCATTATCCCCCTGATAGCTCAACACCACCACCCCCGCGCTGTCGAAGCTACAACCAAATATTTTTTAACCCAAGCTGCTGCAGCAGCCACCCTTCTATTTGCAAGCATTACTAACGCCTGATTAACAGGCCAATGAGAAATTCAACAAATCACACACCCCCTCCCAACCACAATAATCACCCTTGCCCTTGCCCTCAAAATCGGCCTAGCTCCCCTTCATGCTTGGCTCCCCGAAGTCCTGCAAGGACTGGACCTTACCACAGGCTTAATTCTTTCGACCTGACAAAAGCTTGCCCCCTTCGCCCTAATTCTTCAAATCCAACCTTCAAACTCAACCACTCTTATTATTTTAGGCCTCGCA…	ON584875			F.M. Ratsoavina, A. Rakotoarison, R.D. Randrianiaina		2011	40737	River (48µS, 26.3°C, 23ppm, 5.21pH - 11:20) 6865-6869	-15.9655	47.6371	15.96552 S 47.63712 E	-15.96552,47.63712	15°57.931'S047°38.227'E	49m	7001-7005
250	RDR0483	Freshwater	No	Yes	Glossogobius sp. 1	Gobiidae	Actinopterygii	Madagascar: Bemarivo	TTTAACGGCCGCGGTATTCTGACCGTGCGAAGGTAGCGTAATCACTTGTCTTTTAAATAGAGACCTGTATGAATGGCATAACGAGGGCTGAGCTGTCTCCTCCCCCCAGTCAATGAAATTGATCTGTCCGTGCAGAAGCGGACATAACCCCATAAGACGAGAAGACCCTATGGAGCTTAAGACAAAGGAACAGCCGAAGCTGAAATTATCAAGGCAAACAATATGGCCCTCTGTCCTAGTTTTGGTTGGGGCGACCGCGGGGAAACAAGAAACCCCCACGTGGAAGGATAACTCCCGAAACAAGACCTACAAGTCGAACAAGCAGAAATTTGACCAAAAAGATCCAAAGCCGATCAACGGACCCAGTTACCCTAGGGATAACAGCGCAATCCCCTTTTA…	ON611911	AATGTAATTGTTACCGCTCATGCGTTCGTTATAATCTTCTTTATAGTAATACCAATTATGATCGGGGGGTTCGGGAACTGACTAATTCCTTTAATAATCGGCGCCCCGGACATAGCCTTCCCCCGAATAAACAATATAAGCTTTTGATTATTACCGCCTTCCTTCCTCCTCCTCCTCTCATCATCGTGAGTTGAGGCGGGGGCAGGGACAGGGTGAACAGTATACCCCCCACTAGCAGGAAACCTCGCACACGCAGGAGCATCAGTAGACCTAACTATCTTTTCCCTTCATCTTGCGGGTATTTCCTCTATCCTTGGGGCCATTAATTTTATTACTACAATTTTAAATATGAAGCCCCCAGCGATTTCACAATACCAAACGCCACTCTTTGTGTGGGCA…	ON604213					F.M. Ratsoavina, A. Rakotoarison, R.D. Randrianiaina		2011	40737	River (48µS, 26.3°C, 23ppm, 5.21pH - 11:20) 6865-6869	-15.9655	47.6371	15.96552 S 47.63712 E	-15.96552,47.63712	15°57.931'S047°38.227'E	49m	7031-7035
251	RDR0484	Freshwater	No	Yes	Glossogobius sp. 3	Gobiidae	Actinopterygii	Madagascar: Bemarivo			AACGTCATTGTCACCGCCCACGCATTTGTCATGATTTTCTTTATAGTAATGCCAATTATGATTGGGGGCTTCGGAAACTGGCTAATTCCCTTGATGATCGGCGCCCCAGACATGGCCTTCCCCCGAATAAATAATATGAGCTTTTGACTACTGCCCCCCTCTTTTCTTCTTCTGCTCTCATCTTCTTGGGTTGAAGCAGGGGCCGGGACAGGGTGAACAGTCTACCCACCCCTAGCAGGGAACCTCGCCCACGCCGGAGCATCAGTAGACTTAACTATTTTCTCTCTACATCTTGCAGGGGTTTCCTCTATTCTAGGGGCTATCAATTTTATTACCACTATTTTGAATATAAAACCCCCAGCAATCTCACAATACCAAACCCCGTTATTTGTATGAGCG…	ON604238					F.M. Ratsoavina, A. Rakotoarison, R.D. Randrianiaina		2011	40737	River (48µS, 26.3°C, 23ppm, 5.21pH - 11:20) 6865-6869	-15.9655	47.6371	15.96552 S 47.63712 E	-15.96552,47.63712	15°57.931'S047°38.227'E	49m	7036-7040
252	RDR0485	Freshwater	No	Yes	Glossogobius sp. 3	Gobiidae	Actinopterygii	Madagascar: Bemarivo			AACGTCATTGTCACCGCCCACGCATTTGTCATGATTTTCTTTATAGTAATGCCAATTATGATTGGGGGCTTCGGAAACTGGCTAATTCCCTTGATGATCGGCGCCCCAGACATGGCCTTCCCCCGAATAAATAATATGAGCTTTTGACTACTGCCCCCCTCTTTTCTTCTTCTGCTCTCATCTTCTTGGGTTGAAGCAGGGGCCGGGACAGGGTGAACAGTCTACCCACCCCTAGCAGGGAACCTCGCCCACGCCGGAGCATCAGTAGACTTAACTATTTTCTCTCTACATCTTGCAGGGGTTTCCTCTATTCTAGGGGCTATCAATTTTATTACCACTATTTTGAATATAAAACCCCCAGCAATCTCACAATACCAAACCCCGTTATTTGTATGAGCG…	ON604239					F.M. Ratsoavina, A. Rakotoarison, R.D. Randrianiaina		2011	40737	River (48µS, 26.3°C, 23ppm, 5.21pH - 11:20) 6865-6869	-15.9655	47.6371	15.96552 S 47.63712 E	-15.96552,47.63712	15°57.931'S047°38.227'E	49m	7041-7045
253	RDR0486	Freshwater	No	Yes	Glossogobius sp. 3	Gobiidae	Actinopterygii	Madagascar: Bemarivo			AACGTCATTGTCACCGCCCACGCATTTGTCATGATTTTCTTTATAGTAATGCCAATTATGATTGGGGGCTTCGGAAACTGGCTAATTCCCTTGATGATCGGCGCCCCAGACATGGCCTTCCCCCGAATAAATAATATGAGCTTTTGACTACTGCCCCCCTCTTTTCTTCTTCTGCTCTCATCTTCTTGGGTTGAAGCAGGGGCCGGGACAGGGTGAACAGTCTACCCACCCCTAGCAGGGAACCTCGCCCACGCCGGAGCATCAGTAGACTTAACTATTTTCTCTCTACATCTTGCAGGGGTTTCCTCTATTCTAGGGGCTATCAATTTTATTACCACTATTTTGAATATAAAACCCCCAGCAATCTCACAATACCAAACCCCGTTATTTGTATGAGCG…	ON604240					F.M. Ratsoavina, A. Rakotoarison, R.D. Randrianiaina		2011	40737	River (48µS, 26.3°C, 23ppm, 5.21pH - 11:20) 6865-6869	-15.9655	47.6371	15.96552 S 47.63712 E	-15.96552,47.63712	15°57.931'S047°38.227'E	49m	7046-7050
254	RDR0487	Freshwater	Yes	Yes	Channa striata	Channidae	Actinopterygii	Madagascar: Bemarivo			AATGTAATCGTTACAGCACACGCCTTTGTAATAATTTTCTTTATGGTAATGCCAATAATGATCGGCGGTTTCGGAAACTGACTTGTACCACTTATGATCGGTGCCCCAGACATGGCATTCCCACGAATAAACAACATAAGCTTCTGACTTCTTCCCCCATCTTTCCTTCTCCTGCTTGCCTCCTCCGCAGTAGAAGCTGGTGCAGGAACTGGCTGAACAGTTTACCCCCCTCTAGCCAGCAACCTGGCCCATGCAGGAGCTTCCGTAGACTTAACCATCTTCTCCCTGCACCTTGCGGGGGTTTCTTCAATCCTGGGCGCTATTAATTTCATTACAACAATTATTAACATAAAACCTCCTGCTATCTCACAATACCAAACACCCCTCTTCGTATGGGCC…	ON604090					F.M. Ratsoavina, A. Rakotoarison, R.D. Randrianiaina		2011	40737	River (48µS, 26.3°C, 23ppm, 5.21pH - 11:20) 6865-6869	-15.9655	47.6371	15.96552 S 47.63712 E	-15.96552,47.63712	15°57.931'S047°38.227'E	49m	7051-7055
255	RDR0488	Freshwater	Yes	Yes	Oreochromis aureus	Cichlidae	Actinopterygii	Madagascar: Bemarivo					CTCCTCGCCTGAATAGGCCTTGAAATAAACACGCTAGCCATTATCCCCCTGATAGCTCAACACCACCACCCCCGCGCTGTCGAAGCTACAACCAAATATTTTTTAACCCAAGCTGCTGCAGCAGCCACCCTTCTATTTGCAAGCATTACTAACGCCTGATTAACAGGCCAATGAGAAATTCAACAAATCACACACCCCCTCCCAACCACAATAATCACCCTTGCCCTTGCCCTCAAAATCGGCCTAGCTCCCCTTCATGCTTGGCTCCCCGAAGTTCTGCAAGGACTGGACCTTACCACAGGCTTAATTCTTTCGACCTGACAAAAGCTTGCCCCCTTCGCCCTAATTCTTCAAATCCAACCTTCAAACTCAACCACTCTTATTATTTTAGGCCTCGCA…	ON584876			F.M. Ratsoavina, A. Rakotoarison, R.D. Randrianiaina		2011	40737	River (48µS, 26.3°C, 23ppm, 5.21pH - 11:20) 6865-6869	-15.9655	47.6371	15.96552 S 47.63712 E	-15.96552,47.63712	15°57.931'S047°38.227'E	49m	7056-7060
256	RDR0489	Freshwater	Yes	Yes	Oreochromis aureus	Cichlidae	Actinopterygii	Madagascar: Andrano be					CTCCTCGCCTGAATAGGCCTTGAAATAAACACGCTAGCCATTATCCCCCTGATAGCTCAACACCACCACCCCCGCGCTGTCGAAGCTACAACCAAATATTTTTTAACCCAAGCTGCTGCAGCAGCCACCCTTCTATTTGCAAGCATTACTAACGCCTGATTAACAGGCCAATGAGAAATTCAACAAATCACACACCCCCTCCCAACCACAATAATCACCCTTGCCCTTGCCCTCAAAATCGGCCTAGCTCCCCTTCATGCTTGGCTCCCCGAAGTTCTGCAAGGACTGGACCTTACCACAGGCTTAATTCTTTCGACCTGACAAAAGCTTGCCCCCTTCGCCCTAATTCTTCAAATCCAACCTTCAAACTCAACCACTCTTATTATTTTAGGCCTCGCA…	ON584859			F.M. Ratsoavina, A. Rakotoarison, R.D. Randrianiaina		2011	40737	River (920µS, 24°C, 458ppm, 5.17pH - 15:57) 6882-6885	-15.6986	47.6045	15.69858 S 47.6045 E	-15.69858,47.60450	15°41.915'S047°36.027'E	35m	7061-7065
257	RDR0490	Freshwater	Yes	Yes	Oreochromis aureus	Cichlidae	Actinopterygii	Madagascar: Andrano be					CTCCTCGCCTGAATAGGCCTTGAAATAAACACGCTAGCCATTATCCCCCTGATAGCTCAACACCACCACCCCCGCGCTGTCGAAGCTACAACCAAATATTTTTTAACCCAAGCTGCTGCAGCAGCCACCCTTCTATTTGCAAGCATTACTAACGCCTGATTAACAGGCCAATGAGAAATTCAACAAATCACACACCCCCTCCCAACCACAATAATCACCCTTGCCCTTGCCCTCAAAATCGGCCTAGCTCCCCTTCATGCTTGGCTCCCCGAAGTCCTGCAAGGACTGGACCTTACCACAGGCTTAATTCTTTCGACCTGACAAAAGCTTGCCCCCTTCGCCCTAATTCTTCAAATCCAACCTTCAAACTCAACCACTCTTATTATTTTAGGCCTCGCA…	ON584860			F.M. Ratsoavina, A. Rakotoarison, R.D. Randrianiaina		2011	40737	River (920µS, 24°C, 458ppm, 5.17pH - 15:57) 6882-6885	-15.6986	47.6045	15.69858 S 47.6045 E	-15.69858,47.60450	15°41.915'S047°36.027'E	35m	7066-7070
258	RDR0492	Freshwater	Yes	Yes	Oreochromis sp. 1	Cichlidae	Actinopterygii	Madagascar: Andrano be					TACCCTTGCCCTCGCTCTCAAAATCGGTTTAGCCCCTCTTCATGCTTGACTCCCCGAAGTTCTACAAGGACTAGACCTTACTACAGGATTGATTCTTTCAACCTGACAAAAACTTGCCCCCTTCGCCCTAATTCTTCAAATCCAACCTTCAAACTCAACCACCCTTATTATTTTAGGCCTCGCATCCACCCTCATTGGAGGGTGAGGTGGACTAAACCAGACACAACTCCGTAAAATTCTTGCATACTCATCAATCGCCCACCTAGGTTGAATAATTCTTGTTTTACAATTTTCCCCTTCAATCACACTCCTCACCCTTCTAACTTACCTCATCATAACATCCTCAACATTCCTCGTATTTAAACTCAACAAGTCCACAAATATTAATACTCTTGCCAC…	ON584955			F.M. Ratsoavina, A. Rakotoarison, R.D. Randrianiaina		2011	40737	River (920µS, 24°C, 458ppm, 5.17pH - 15:57) 6882-6885	-15.6986	47.6045	15.69858 S 47.6045 E	-15.69858,47.60450	15°41.915'S047°36.027'E	35m	7076-7080
259	RDR0493	Freshwater	Yes	Yes	Channa striata	Channidae	Actinopterygii	Madagascar: Andrano be			AATGTAATCGTTACAGCACACGCCTTTGTAATAATTTTCTTTATGGTAATGCCAATAATGATCGGCGGTTTCGGAAACTGACTTGTACCACTTATGATCGGTGCCCCAGACATGGCATTCCCACGAATAAACAACATAAGCTTCTGACTTCTTCCCCCATCTTTCCTTCTCCTGCTTGCCTCCTCCGCAGTAGAAGCTGGTGCAGGAACTGGCTGAACAGTTTACCCCCCTCTAGCCAGCAACCTGGCCCATGCAGGAGCTTCCGTAGACTTAACCATCTTCTCCCTGCACCTTGCGGGGGTTTCTTCAATCCTGGGCGCTATTAATTTCATTACAACAATTATTAACATAAAACCTCCTGCTATCTCACAATACCAAACACCCCTCTTCGTATGGGCC…	ON604073					F.M. Ratsoavina, A. Rakotoarison, R.D. Randrianiaina		2011	40737	River (920µS, 24°C, 458ppm, 5.17pH - 15:57) 6882-6885	-15.6986	47.6045	15.69858 S 47.6045 E	-15.69858,47.60450	15°41.915'S047°36.027'E	35m	7081-7085
260	RDR0494	Freshwater	Yes	Yes	Channa striata	Channidae	Actinopterygii	Madagascar: Andrano be			AATGTAATCGTTACAGCACACGCCTTTGTAATAATTTTCTTTATGGTAATGCCAATAATGATCGGCGGTTTCGGAAACTGACTTGTACCACTTATGATCGGTGCCCCAGACATGGCATTCCCACGAATAAACAACATAAGCTTCTGACTTCTTCCCCCATCTTTCCTTCTCCTGCTTGCCTCCTCCGCAGTAGAAGCTGGTGCAGGAACTGGCTGAACAGTTTACCCCCCTCTAGCCAGCAACCTGGCCCATGCAGGAGCTTCCGTAGACTTAACCATCTTCTCCCTGCACCTTGCGGGGGTTTCTTCAATCCTGGGCGCTATTAATTTCATTACAACAATTATTAACATAAAACCTCCTGCTATCTCACAATACCAAACACCCCTCTTCGTATGGGCC…	ON604074					F.M. Ratsoavina, A. Rakotoarison, R.D. Randrianiaina		2011	40737	River (920µS, 24°C, 458ppm, 5.17pH - 15:57) 6882-6885	-15.6986	47.6045	15.69858 S 47.6045 E	-15.69858,47.60450	15°41.915'S047°36.027'E	35m	7086-7090
261	RDR0495	Freshwater	Yes	Yes	Channa striata	Channidae	Actinopterygii	Madagascar: Andrano be			AATGTAATCGTTACAGCACACGCCTTTGTAATAATTTTCTTTATGGTAATGCCAATAATGATCGGCGGTTTCGGAAACTGACTTGTACCACTTATGATCGGTGCCCCAGACATGGCATTCCCACGAATAAACAACATAAGCTTCTGACTTCTTCCCCCATCTTTCCTTCTCCTGCTTGCCTCCTCCGCAGTAGAAGCTGGTGCAGGAACTGGCTGAACAGTTTACCCCCCTCTAGCCAGCAACCTGGCCCATGCAGGAGCTTCCGTAGACTTAACCATCTTCTCCCTGCACCTTGCGGGGGTTTCTTCAATCCTGGGCGCTATTAATTTCATTACAACAATTATTAACATAAAACCTCCTGCTATCTCACAATACCAAACACCCCTCTTCGTATGGGCC…	ON604075					F.M. Ratsoavina, A. Rakotoarison, R.D. Randrianiaina		2011	40737	River (920µS, 24°C, 458ppm, 5.17pH - 15:57) 6882-6885	-15.6986	47.6045	15.69858 S 47.6045 E	-15.69858,47.60450	15°41.915'S047°36.027'E	35m	7091-7095
262	RDR0496	Freshwater	Yes	Yes	Coptodon zillii	Cichlidae	Actinopterygii	Madagascar: Andrano tsy ritra					GCATACTCATCAATTGCCCACCTGGGCTGAATAATCCTTGTTCTACAATTTTCCCCGTCCATCACACTTCTTACCCTCCTAACCTACTTCATTATGACATTTTCGACATTTCTCGTCTTTAAACTCAACAAAGCCACAAACATCAATACCCTCGCCACATCTTGAACGAAAGCCCCAGCCCTCACAGCCCTAACACCCCTTATCCTCCTTTCACTAGGAGGCCTCCCCCCTCTTACAGGCTTCATACCAAAATGACTTATCCTTCAAGAACTAACCAAACAAGGTCTTGCCCCCACCGCAACCCTAGCAGCCCTAACAGCTCTTCTTAGCTTGTATTTCTACCTCCGTCTGTCTTACGCAATAACCCTGACTATTTCCCCTAACAATCTCACAGGCACA…	ON584843			F.M. Ratsoavina, A. Rakotoarison, R.D. Randrianiaina		2011	40738	River (69µS, 26°C, 37ppm, 5.53pH - 11:30) 7099-7108	-15.6621	47.6212	15.66207 S 47.62115 E	-15.66207,47.62115	15°39.724'S047°37.269'E	36m	7112-7116
263	RDR0498	Freshwater	Yes	Yes	Oreochromis aureus	Cichlidae	Actinopterygii	Madagascar: Andrano tsy ritra					CCCGAAGTTCTGCAAGGACTGGACCTTACCACAGGCTTAATTCTTTCGACCTGACAAAAGCTTGCCCCCTTCGCCCTAATTCTTCAAATCCAACCTTCAAACTCAACCACTCTTATTATTTTAGGCCTCGCATCCACCCTCATTGGAGGCTGAGGCGGGCTAAACCAAACACAACTCCGTAAAATTCTTGCTTACTCATCAATTGCCCACCTAGGTTGAATAATTCTTATTTTACAATTCTCCCCCTCAATTACACTCCTCACCCTTTTAACCTACTTCATTATGACATTCTCAACATTCCTCGTATTTAAACTCAACAAATCCACAAACA	ON584851			F.M. Ratsoavina, A. Rakotoarison, R.D. Randrianiaina		2011	40738	River (69µS, 26°C, 37ppm, 5.53pH - 11:30) 7099-7108	-15.6621	47.6212	15.66207 S 47.62115 E	-15.66207,47.62115	15°39.724'S047°37.269'E	36m	7129-7136
264	RDR0499	Freshwater	Yes	Yes	Oreochromis aureus	Cichlidae	Actinopterygii	Madagascar: Andrano tsy ritra					CCCGAAGTTCTGCAAGGACTGGACCTTACCACAGGCTTAATTCTTTCGACCTGACAAAAGCTTGCCCCCTTCGCCCTAATTCTTCAAATCCAACCTTCAAACTCAACCACTCTTATTATTTTAGGCCTCGCATCCACCCTCATTGGAGGCTGAGGCGGGCTAAACCAAACACAACTCCGTAAAATTCTTGCTTACTCATCAATTGCCCACCTAGGTTGAATAATTCTTATTTTACAATTCTCCCCCTCAATTACACTCCTCACCCTTTTAACCTACTTCATTATGACATTCTCAACATTCCTCGTATTTAAACTCAACAAATCCACAAACATTAATACTCTCGCTACATC	ON584852			F.M. Ratsoavina, A. Rakotoarison, R.D. Randrianiaina		2011	40738	River (69µS, 26°C, 37ppm, 5.53pH - 11:30) 7099-7108	-15.6621	47.6212	15.66207 S 47.62115 E	-15.66207,47.62115	15°39.724'S047°37.269'E	36m
265	RDR0500	Freshwater	Yes	Yes	Channa striata	Channidae	Actinopterygii	Madagascar: Amporabe			AATGTAATCGTTACAGCACACGCCTTTGTAATAATTTTCTTTATGGTAATGCCAATAATGATCGGCGGTTTCGGAAACTGACTTGTACCACTTATGATCGGTGCCCCAGACATGGCATTCCCACGAATAAACAACATAAGCTTCTGACTTCTTCCCCCATCTTTCCTTCTCCTGCTTGCCTCCTCCGCAGTAGAAGCTGGTGCAGGAACTGGCTGAACAGTTTACCCCCCTCTAGCCAGCAACCTGGCCCATGCAGGAGCTTCCGTAGACTTAACCATCTTCTCCCTGCACCTTGCGGGGGTTTCTTCAATCCTGGGCGCTATTAATTTCATTACAACAATTATTAACATAAAACCTCCTGCTATCTCACAATACCAAACACCCCTCTTCGTATGGGCC…	ON604072					F.M. Ratsoavina, A. Rakotoarison, R.D. Randrianiaina		2011	40738	River (14µS, 26.7°C, 7ppm, 5.69pH - 16:13) 7109-7111	-15.6621	47.6212	15.66207 S 47.62115 E	-15.66207,47.62115	15°39.724'S047°37.269'E	36m	7169-7173
266	RDR0501	Freshwater	Yes	Yes	Oreochromis sp. 1	Cichlidae	Actinopterygii	Madagascar: Amporamihely					GGAGGGTGAGGTGGACTAAACCAGACACAACTCCGTAAAATTCTTGCATACTCATCAATCGCCCACCTAGGTTGAATAATTCTTGTTTTACAATTTTCCCCTTCAATCACACTCCTCACCCTTCTAACTTACCTCATCATAACATCCTCAACATTCCTCGTATTTAAACTCAACAAGTCCACAAATATTAATACTCTTGCCACATCCTGAGCAAAAGCCCCCGCCCTCACAGCCCTCACCCCCCTCATTCTCCTTTCACTAGGGGGCCTCCCCCCTCTCACAGGCTTCATA	ON585015			F.M. Ratsoavina, A. Rakotoarison, R.D. Randrianiaina		2011	40739	River (33µS, 26.7°C, 16ppm, 5.89pH - 10:10) 7229-7232	-15.5728	47.6058	15.5728 S 47.6058 E	-15.57280,47.60580	15°34.368'S047°36.348'E	44m	7261-7265
267	RDR0502	Freshwater	Yes	Yes	Oreochromis sp. 1	Cichlidae	Actinopterygii	Madagascar: Amporamihely					GGAGGGTGAGGTGGACTAAACCAGACACAACTCCGTAAAATTCTTGCATACTCATCAATCGCCCACCTAGGTTGAATAATTCTTGTTTTACAATTTTCCCCTTCAATCACACTCCTCACCCTTCTAACTTACCTCATCATAACATCCTCAACATTCCTCGTATTTAAACTCAACAAGTCCACAAATATTAATACTCTTGCCACATCCTGAGC	ON585012			F.M. Ratsoavina, A. Rakotoarison, R.D. Randrianiaina		2011	40739	River (33µS, 26.7°C, 16ppm, 5.89pH - 10:10) 7229-7232	-15.5728	47.6058	15.5728 S 47.6058 E	-15.57280,47.60580	15°34.368'S047°36.348'E	44m	7266-7270
268	RDR0503	Freshwater	Yes	Yes	Oreochromis sp. 1	Cichlidae	Actinopterygii	Madagascar: Amporamihely					TAGACCTTACTACAGGATTGATTCTTTCAACCTGACAAAAACTTGCCCCCTTCGCCCTAATTCTTCAAATCCAACCTTCAAACTCAACCACCCTTATTATTTTAGGCCTCGCATCCACCCTCATTGGAGGGTGAGGTGGACTAAACCAGACACAACTCCGTAAAATTCTTGCATACTCATCAATCGCCCACCTAGGTTGAATAATTCTTGTTTTACAATTTTCCCCTTCAATCACACTCCTCACCCTTCTAACTTACCTCATCATAACATCCTCAACATTCCTCGTATTTAAACTCAACAAGTCCACAAATATTAATACTCTTGCCACATCCTGAGCAAAAGCCCCCGCCCTCACAGCCCTCACCCCCCTCATTCTCCTTTCACTAGGGGGCCTCCCCC…	ON585004			F.M. Ratsoavina, A. Rakotoarison, R.D. Randrianiaina		2011	40739	River (33µS, 26.7°C, 16ppm, 5.89pH - 10:10) 7229-7232	-15.5728	47.6058	15.5728 S 47.6058 E	-15.57280,47.60580	15°34.368'S047°36.348'E	44m	7271-7298
269	RDR0504	Freshwater	Yes	Yes	Oreochromis sp. 1	Cichlidae	Actinopterygii	Madagascar: Amporamihely					TACCCTTGCCCTCGCTCTCAAAATCGGTTTAGCCCCTCTTCATGCTTGACTCCCCGAAGTTCTACAAGGACTAGACCTTACTACAGGATTGATTCTTTCAACCTGACAAAAACTTGCCCCCTTCGCCCTAATTCTTCAAATCCAACCTTCAAACTCAACCACCCTTATTATTTTAGGCCTCGCATCCACCCTCATTGGAGGGTGAGGTGGACTAAACCAGACACAACTCCGTAAAATTCTTGCATACTCATCAATCGCCCACCTAGGTTGAATAATTCTTGTTTTACAATTTTCCCCTTCAATCACACTCCTCACCCTTCTAACTTACCTCATCATAACATCCTCAACATTCCTCGTATTTAAACTCAACAAGTCCA	ON584949			F.M. Ratsoavina, A. Rakotoarison, R.D. Randrianiaina		2011	40739	River (33µS, 26.7°C, 16ppm, 5.89pH - 10:10) 7229-7232	-15.5728	47.6058	15.5728 S 47.6058 E	-15.57280,47.60580	15°34.368'S047°36.348'E	44m	7290-7307
270	RDR0505	Freshwater	Yes	Yes	Oreochromis sp. 1	Cichlidae	Actinopterygii	Madagascar: Amporamihely					GGAGGGTGAGGTGGACTAAACCAGACACAACTCCGTAAAATTCTTGCATACTCATCAATCGCCCACCTAGGTTGAATAATTCTTGTTTTACAATTTTCCCCTTCAATCACACTCCTCACCCTTCTAACTTACCTCATCATAACATCCTCAACATTCCTCGTATTTAAACTCAACAAGTCCACAAATATTAATACTCTTGCCACATCCTGAGCAAAAGCCCCCGCCCTCACAGCCCTCACCCCCCTCATTCTCCTTTCACTAGGGGGCCTCCCCCCTCTCACAGGCTTCATACCAAAATGGCTAATTCTTCAAGAATTAACCAAACAAGGCCTTGCCCCTACCGCAACCCTAGCAGCCCTTTCAGCACTCCTAAGCCTATATTTTTACCTACGCCTCTCC…	ON585016			F.M. Ratsoavina, A. Rakotoarison, R.D. Randrianiaina		2011	40739	River (33µS, 26.7°C, 16ppm, 5.89pH - 10:10) 7229-7232	-15.5728	47.6058	15.5728 S 47.6058 E	-15.57280,47.60580	15°34.368'S047°36.348'E	44m	7308-7313
271	RDR0506	Freshwater	Yes	Yes	Oreochromis sp. 1	Cichlidae	Actinopterygii	Madagascar: Amporamihely					GGAGGGTGAGGTGGACTAAACCAGACACAACTCCGTAAAATTCTTGCATACTCATCAATCGCCCACCTAGGTTGAATAATTCTTGTTTTACAATTTTCCCCTTCAATCACACTCCTCACCCTTCTAACTTACCTCATCATAACATCCTCAACATTCCTCGTATTTAAACTCAACAAGTCCACAAATATTAATACTCTTGCCACATCCTGAGCAAAAGCCCCCGCCCTCACAGCCCTCACCCCCCTCATTCTCCTTTCACTAGGGGGCCTCCCCCCTCTCACAGGCTTCATACCAAAATGGCTAATTCTTCAAGAATTAACCAAACAAGGCCTTGCCCCTACCGCAACCCTAGCAGCCCTTTCAGCACTCCTAAGCCTATATTTTTACCTACGCCTCTCC…	ON585017			F.M. Ratsoavina, A. Rakotoarison, R.D. Randrianiaina		2011	40739	River (33µS, 26.7°C, 16ppm, 5.89pH - 10:10) 7229-7232	-15.5728	47.6058	15.5728 S 47.6058 E	-15.57280,47.60580	15°34.368'S047°36.348'E	44m	7314-7321
272	RDR0507	Freshwater	Yes	Yes	Oreochromis sp. 1	Cichlidae	Actinopterygii	Madagascar: Amporamihely					TACCCTTGCCCTCGCTCTCAAAATCGGTTTAGCCCCTCTTCATGCTTGACTCCCCGAAGTTCTACAAGGACTAGACCTTACTACAGGATTGATTCTTTCAACCTGACAAAAACTTGCCCCCTTCGCCCTAATTCTTCAAATCCAACCTTCAAACTCAACCACCCTTATTATTTTAGGCCTCGCATCCACCCTCATTGGAGGGTGAGGTGGACTAAACCAGACACAACTCCGTAAAATTCTTGCATACTCATCAATCGCCCACCTAGGTTGAATAATTCTTGTTTTACAATTTTCCCCTTCAATCACACTCCTCACCCTTCTAACTTACCTCATCATAACATCCTCAACATTCCTCGTATTTAAACTCAACAAGTCCACAAATATTAATACTCTTGCCAC…	ON584950			F.M. Ratsoavina, A. Rakotoarison, R.D. Randrianiaina		2011	40739	River (33µS, 26.7°C, 16ppm, 5.89pH - 10:10) 7229-7232	-15.5728	47.6058	15.5728 S 47.6058 E	-15.57280,47.60580	15°34.368'S047°36.348'E	44m	7322-7330
273	RDR0508	Freshwater	Yes	Yes	Oreochromis aureus	Cichlidae	Actinopterygii	Madagascar: Amporamihely					ACCTTACCACAGGCTTAATTCTTTCGACCTGACAAAAGCTTGCCCCCTTCGCCCTAATTCTTCAAATCCAACCTTCAAACTCAACCACTCTTATTATTTTAGGCCTCGCATCCACCCTCATTGGAGGCTGAGGCGGGCTAAACCAAACACAACTCCGTAAAATTCTTGCTTACTCATCAATTGCCCACCTAGGTTGAATAATTCTTGTTTTACAATTCTCCCCCTCAATTACACTCCTCACCCTTTTAACCTACTTCATTATGACATTCTCAACATTCCTCGTATTTAAACTCAACAAATCCACAAACATTAATACTCTCGCTACATCCTGAGCGAAAGCCCCCGCCCTCACAGCTCTCACCCCCCTCATTCTCCTTTCATTAGGAGGCCTCCCCCCTC…	ON584881			F.M. Ratsoavina, A. Rakotoarison, R.D. Randrianiaina		2011	40739	River (33µS, 26.7°C, 16ppm, 5.89pH - 10:10) 7229-7232	-15.5728	47.6058	15.5728 S 47.6058 E	-15.57280,47.60580	15°34.368'S047°36.348'E	44m	7331-7335
274	RDR0509	Freshwater	Yes	Yes	Oreochromis sp. 1	Cichlidae	Actinopterygii	Madagascar: Amporamihely					TACCCTTGCCCTCGCTCTCAAAATCGGTTTAGCCCCTCTTCATGCTTGACTCCCCGAAGTTCTACAAGGACTAGACCTTACTACAGGATTGATTCTTTCAACCTGACAAAAACTTGCCCCCTTCGCCCTAATTCTTCAAATCCAACCTTCAAACTCAACCACCCTTATTATTTTAGGCCTCGCATCCACCCTCATTGGAGGGTGAGGTGGACTAAACCAGACACAACTCCGTAAAATTCTTGCATACTCATCAATCGCCCACCTAGGTTGAATAATTCTTGTTTTACAATTTTCCCCTTCAATCACACTCCTCACCCTTCTAACTTACCTCATCATAACATCCTCAACATTCCTCGTATTTAAACTCAACAAGTCCACAAATATTAATACTCTTGCCAC…	ON584951			F.M. Ratsoavina, A. Rakotoarison, R.D. Randrianiaina		2011	40739	River (33µS, 26.7°C, 16ppm, 5.89pH - 10:10) 7229-7232	-15.5728	47.6058	15.5728 S 47.6058 E	-15.57280,47.60580	15°34.368'S047°36.348'E	44m	7336-7345
275	RDR0510	Freshwater	Yes	Yes	Oreochromis sp. 1	Cichlidae	Actinopterygii	Madagascar: Amporamihely					TACCCTTGCCCTCGCTCTCAAAATCGGTTTAGCTCCTCTTCATGCTTGACTCCCCGAAGTTCTACAAGGACTAGACCTTACTACAGGATTGATTCTTTCAACCTGACAAAAACTTGCCCCCTTCGCCCTAATTCTTCAAATCCAACCTTCAAACTCAACCACCCTTATTATTTTGGGCCTCGCATCCACCCTCATTGGAGGGTGAGGTGGACTAAACCAGACACAACTCCGTAAAATTCTTGCATACTCATCAATCGCCCACCTAGGTTGAATAATTCTTGTTTTACAATTTTCCCCTTCAATCACACTCCTCGCCCTTCTAACTTACCTCATCATAACATCCTCAACATTCCTCGTATTTAAACTCAACAAGTCCACAAATATTAATACTCTTGCCAC…	ON584978			F.M. Ratsoavina, A. Rakotoarison, R.D. Randrianiaina		2011	40739	River (33µS, 26.7°C, 16ppm, 5.89pH - 10:10) 7229-7232	-15.5728	47.6058	15.5728 S 47.6058 E	-15.57280,47.60580	15°34.368'S047°36.348'E	44m	7346-7353
276	RDR0511	Freshwater	Yes	Yes	Oreochromis aureus	Cichlidae	Actinopterygii	Madagascar: Amporamihely					CTCCTCGCCTGAATAGGCCTTGAAATAAACACGCTAGCCATTATCCCCCTGATAGCTCAACACCACCACCCCCGCGCTGTCGAAGCTACAACCAAATATTTTTTAACCCAAGCTGCTGCAGCAGCCACCCTTCTATTTGCAAGCATTACTAACGCCTGATTAACAGGCCAATGAGAAATTCAACAAATCACACACCCCCTCCCAACCACAATAATCACCCTTGCCCTTGCCCTCAAAATCGGCCTAGCTCCCCTTCATGCTTGGCTCCCCGAAGTCCTGCAAGGACTGGACCTTACCACAGGCTTAATTCTTTCGACCTGACAAAAGCTTGCCCCCTTCGCCCTAATTCTTCAAATCCAACCTTCAAACTCAACCACTCTTATTATTTTAGGCCTCGCA…	ON584858			F.M. Ratsoavina, A. Rakotoarison, R.D. Randrianiaina		2011	40739	River (33µS, 26.7°C, 16ppm, 5.89pH - 10:10) 7229-7232	-15.5728	47.6058	15.5728 S 47.6058 E	-15.57280,47.60580	15°34.368'S047°36.348'E	44m	7354-7258
277	RDR0512	Freshwater	Yes	Yes	Oreochromis sp. 1	Cichlidae	Actinopterygii	Madagascar: Amporamihely					TACCCTTGCCCTCGCTCTCAAAATCGGTTTAGCCCCTCTTCATGCTTGACTCCCCGAAGTTCTACAAGGACTAGACCTTACTACAGGATTGATTCTTTCAACCTGACAAAAACTTGCCCCCTTCGCCCTAATTCTTCAAATCCAACCTTCAAACTCAACCACCCTTATTATTTTAGGCCTCGCATCCACCCTCATTGGAGGGTGAGGTGGACTAAACCAGACACAACTCCGTAAAATTCTTGCATACTCATCAATCGCCCACCTAGGTTGAATAATTCTTGTTTTACAATTTTCCCCTTCAATCACACTCCTCACCCTTCTAACTTACCTCATCATAACATCCTCAACATTCCTCGTATTTAAACTCAACAAGTCCACAAATATTAATACTCTTGCCAC…	ON584952			F.M. Ratsoavina, A. Rakotoarison, R.D. Randrianiaina		2011	40739	River (33µS, 26.7°C, 16ppm, 5.89pH - 10:10) 7229-7232	-15.5728	47.6058	15.5728 S 47.6058 E	-15.57280,47.60580	15°34.368'S047°36.348'E	44m	7359-7363
278	RDR0513	Freshwater	Yes	Yes	Oreochromis sp. 1	Cichlidae	Actinopterygii	Madagascar: Amporamihely					TACCCTTGCCCTCGCTCTCAAAATCGGTTTAGCCCCTCTTCATGCTTGACTCCCCGAAGTTCTACAAGGACTAGACCTTACTACAGGATTGATTCTTTCAACCTGACAAAAACTTGCCCCCTTCGCCCTAATTCTTCAAATCCAACCTTCAAACTCAACCACCCTTATTATTTTAGGCCTCGCATCCACCCTCATTGGAGGGTGAGGTGGACTAAACCAGACACAACTCCGTAAAATTCTTGCATACTCATCAATCGCCCACCTAGGTTGAATAATTCTTGTTTTACAATTTTCCCCTTCAATCACACTCCTCACCCTTCTAACTTACCTCATCATAACATCCTCAACATTCCTCGTATTTAAACTCAACAAGTCCACAAATATTAATACTCTTGCCAC…	ON584953			F.M. Ratsoavina, A. Rakotoarison, R.D. Randrianiaina		2011	40739	River (33µS, 26.7°C, 16ppm, 5.89pH - 10:10) 7229-7232	-15.5728	47.6058	15.5728 S 47.6058 E	-15.57280,47.60580	15°34.368'S047°36.348'E	44m	7364-7368
279	RDR0514	Freshwater	Yes	Yes	Oreochromis sp. 1	Cichlidae	Actinopterygii	Madagascar: Amporamihely					TACCCTTGCCCTCGCTCTCAAAATCGGTTTAGCCCCTCTTCATGCTTGACTCCCCGAAGTTCTACAAGGACTAGACCTTACTACAGGATTGATTCTTTCAACCTGACAAAAACTTGCCCCCTTCGCCCTAATTCTTCAAATCCAACCTTCAAACTCAACCACCCTTATTATTTTAGGCCTCGCATCCACCCTCATTGGAGGGTGAGGTGGACTAAACCAGACACAACTCCGTAAAATTCTTGCATACTCATCAATCGCCCACCTAGGTTGAATAATTCTTGTTTTACAATTTTCCCCTTCAATCACACTCCTCACCCTTCTAACTTACCTCATCAT	ON584954			F.M. Ratsoavina, A. Rakotoarison, R.D. Randrianiaina		2011	40739	River (33µS, 26.7°C, 16ppm, 5.89pH - 10:10) 7229-7232	-15.5728	47.6058	15.5728 S 47.6058 E	-15.57280,47.60580	15°34.368'S047°36.348'E	44m	7369-7373
280	RDR0515	Freshwater	Yes	Yes	Oreochromis aureus	Cichlidae	Actinopterygii	Madagascar: Antsoha					CTCCTCGCCTGAATAGGCCTTGAAATAAACACGCTAGCCATTATCCCCCTGATAGCTCAACACCACCACCCCCGCGCTGTCGAAGCTACAACCAAATATTTTTTAACCCAAGCTGCTGCAGCAGCCACCCTTCTATTTGCAAGCATTACTAACGCCTGATTAACAGGCCAATGAGAAATTCAACAAATCACACACCCCCTCCCAACCACAATAATCACCCTTGCCCTTGCCCTCAAAATCGGCCTAGCTCCCCTTCATGCTTGGCTCCCCGAAGTTCTGCAAGGACTGGACCTTACCACAGGCTTAATTCTTTCGACCTGACAAAAGCTTGCCCCCTTCGCCCTAATTCTTCAAATCCAACCTTCAAACTCAACCACTCTTATTATTTTAGGCCTCGCA…	ON584872			F.M. Ratsoavina, A. Rakotoarison, R.D. Randrianiaina		2011	40739	River (210µS, 28.5°C, 105ppm, 5.35pH - 12:00) 7233-7235	-15.5715	47.5998	15.57145 S 47.59983 E	-15.57145,47.59983	15°34.287'S047°35.099'E	48m	7374-7379
281	RDR0516	Freshwater	Yes	Yes	Oreochromis niloticus	Cichlidae	Actinopterygii	Madagascar: Antsoha					CCCGAAGTTCTACAAGGACTAGACCTTACTACAGGCCTAATTCTTTCAACCTGGCAAAAACTTGCCCCCTTCGCCCTAATTCTTCAAATCCAACCTTCAAACTCAACCACCCTCATTATTTTAGGCCTTGCATCCACCCTCATTGGAGGCTGAGGCGGGCTAAATCAGACACAGCTCCGTAAAATTCTCGCATACTCATCAATCGCCCATCTAGGCTGAATAATTCTTGTTTTACAGTTTTCCCCTTCCATTACACTTCTCACCCTCCTAACGTACCTTATCATAACATCCTCAACATTCCTCGTATTCAAGCTCAACAAATCCACAAATATTAACACTCTTGCCACATCCTGAGCGAAAGCCCCCGCCCTC	ON584912			F.M. Ratsoavina, A. Rakotoarison, R.D. Randrianiaina		2011	40739	River (210µS, 28.5°C, 105ppm, 5.35pH - 12:00) 7233-7235	-15.5715	47.5998	15.57145 S 47.59983 E	-15.57145,47.59983	15°34.287'S047°35.099'E	48m	7380-7386
282	RDR0517	Freshwater	Yes	Yes	Oreochromis aureus	Cichlidae	Actinopterygii	Madagascar: Antsoha					CTCCTCGCCTGAATAGGCCTTGAAATAAACACGCTAGCCATTATCCCCCTGATAGCTCAACACCACCACCCCCGCGCTGTCGAAGCTACAACCAAATATTTTTTAACCCAAGCTGCTGCAGCAGCCACCCTTCTATTTGCAAGCATTACTAACGCCTGATTAACAGGCCAATGAGAAATTCAACAAATCACACACCCCCTCCCAACCACAATAATCACCCTTGCCCTTGCCCTCAAAATCGGCCTAGCTCCCCTTCATGCTTGGCTCCCCGAAGTCCTGCAAGGACTGGACCTTACCACAGGCTTAATTCTTTCGACCTGACAAAAGCTTGCCCCCTTCGCCCTAATTCTTCAAATCCAACCTTCAAACTCAACCACTCTTATTATTTTAGGCCTCGCA…	ON584873			F.M. Ratsoavina, A. Rakotoarison, R.D. Randrianiaina		2011	40739	River (210µS, 28.5°C, 105ppm, 5.35pH - 12:00) 7233-7235	-15.5715	47.5998	15.57145 S 47.59983 E	-15.57145,47.59983	15°34.287'S047°35.099'E	48m	7387-7392
283	RDR0521	Freshwater	Yes	Yes	Oreochromis aureus	Cichlidae	Actinopterygii	Madagascar: Andrevorevo					CTCCTCGCCTGAATAGGCCTTGAAATAAACACGCTAGCCATTATCCCCCTGATAGCTCAACACCACCACCCCCGCGCTGTCGAAGCTACAACCAAATATTTTTTAACCCAAGCTGCTGCAGCAGCCACCCTTCTATTTGCAAGCATTACTAACGCCTGATTAACAGGCCAATGAGAAATTCAACAAATCACACACCCCCTCCCAACCACAATAATCACCCTTGCCCTTGCCCTCAAAATCGGCCTAGCTCCCCTTCATGCTTGGCTCCCCGAAGTCCTGCAAGGACTGGACCTTACCACAGGCTTAATTCTTTCGACCTGACAAAAGCTTGCCCCCTTCGCCCTAATTCTTCAAATCCAACCTTCAAACTCAACCACTCTTATTATTTTAGGCCTCGCA…	ON584866			F.M. Ratsoavina, A. Rakotoarison, R.D. Randrianiaina		2011	40739	River (µS, °C, ppm, pH - 13:06) 7250-7258	-15.3801	47.7144	15.3801 S 47.71437 E	-15.38010,47.71437	15°22.806'S047°42.862'E	30m	7408-7412
284	RDR0523	Freshwater	Yes	Yes	Oreochromis niloticus	Cichlidae	Actinopterygii	Madagascar: Andrevorevo					CTTCTCGCCTGAATAGGCCTTGAAATAAATACGCTAGCCATTATTCCCCTAATAGCTCAACACCACCACCCCCGAGCTGTCGAAGCTACAACCAAATATTTTTTAACCCAAGCTGCCGCAGCAGCTACCCTTCTATTCGCAAGCATCACTAACGCCTGACTAACAGGCCAATGAGAGATTCAACAAATCACGCATCCCCTCCCAACCACCATAATCACCCTAGCCCTTGCCCTCAAAATCGGCTTAGCACCTCTTCATGCTTGACTCCCCGAAGTTCTACAAGGACTAGACCTTACTACAGGCCTAATTCTTTCAACCTGGCAAAAACTTGCCCCCTTCGCCCTAATTCTTCAAATCCAACCTTCAAACTCAACCACCCTCATTATTTTAGGCCTTGCA…	ON584917			F.M. Ratsoavina, A. Rakotoarison, R.D. Randrianiaina		2011	40739	River (µS, °C, ppm, pH - 13:06) 7250-7258	-15.3801	47.7144	15.3801 S 47.71437 E	-15.38010,47.71437	15°22.806'S047°42.862'E	30m	7418-7422
285	RDR0524	Freshwater	Yes	Yes	Oreochromis sp. 1	Cichlidae	Actinopterygii	Madagascar: Andrevorevo					TACCCTTGCCCTCGCTCTCAAAATCGGTTTAGCTCCTCTTCATGCTTGACTCCCCGAAGTTCTACAAGGACTAGACCTTACTACAGGATTGATTCTTTCAACCTGACAAAAACTTGCCCCCTTCGCCCTAATTCTTCAAATCCAACCTTCAAACTCAACCACCCTTATTATTTTGGGCCTCGCATCCACCCTCATTGGAGGGTGAGGTGGACTAAACCAGACACAACTCCGTAAAATTCTTGCATACTCATCAATCGCCCACCTAGGTTGAATAATTCTTGTTTTACAATTTTCCCCTTCAATCACACTCCTCGCCCTTCTAACTTACCTCATCATAACATCCTCAACATTCCTCGTATT	ON584979			F.M. Ratsoavina, A. Rakotoarison, R.D. Randrianiaina		2011	40739	River (µS, °C, ppm, pH - 13:06) 7250-7258	-15.3801	47.7144	15.3801 S 47.71437 E	-15.38010,47.71437	15°22.806'S047°42.862'E	30m	7423-7427
286	RDR0528	Freshwater	Yes	Yes	Cyprinus carpio	Cyprinidae	Actinopterygii	Madagascar: Andranobe			AACGTTATCGTCACTGCCCACGCCTTTGTAATAATTTTCTTTATAGTAATGCCTATCCTTATTGGAGGATTTGGAAACTGACTTGTACCACTAATAATCGGAGCCCCAGACATAGCATTCCCACGAATAAATAACATAAGCTTCTGACTACTACCCCCATCATTCCTTCTACTCCTAGCTTCTTCTGGTGTTGAAGCTGGAGCCGGAACAGGATGAACCGTATACCCACCTCTTGCAGGGAACTTAGCCCACGCAGGAGCATCAGTAGACCTAACAATTTTCTCACTTCACCTAGCAGGTGTTTCATCAATTCTAGGGGCAATCAACTTTATTACTACAACCATCAACATGAAACCCCCAGCCATCTCTCAATACCAAACACCCCTGTTCGTCTGATCC…	ON604150					F.M. Ratsoavina, A. Rakotoarison, R.D. Randrianiaina		2011	40739	River (µS, °C, ppm, pH - 15:50) 7464	-15.3419	47.7915	15.34192 S 47.79153 E	-15.34192,47.79153	15°20.515'S047°47.492'E	32m	7473-7484
287	RDR0529	Freshwater	Yes	Yes	Cyprinus carpio	Cyprinidae	Actinopterygii	Madagascar: Andranobe			AACGTTATCGTCACTGCCCACGCCTTTGTAATAATTTTCTTTATAGTAATGCCTATCCTTATTGGAGGATTTGGAAACTGACTTGTACCACTAATAATCGGAGCCCCAGACATAGCATTCCCACGAATAAATAACATAAGCTTCTGACTACTACCCCCATCATTCCTTCTACTCCTAGCTTCTTCTGGTGTTGAAGCTGGAGCCGGAACAGGATGAACCGTATACCCACCTCTTGCAGGGAACTTAGCCCACGCAGGAGCATCAGTAGACCTAACAATTTTCTCACTTCACCTAGCAGGTGTTTCATCAATTCTAGGGGCAATCAACTTTATTACTACAACCATCAACATGAAACCCCCAGCCATCTCTCAATACCAAACACCCCTGTTCGTCTGATCC…	ON604151					F.M. Ratsoavina, A. Rakotoarison, R.D. Randrianiaina		2011	40739	River (µS, °C, ppm, pH - 15:50) 7464	-15.3419	47.7915	15.34192 S 47.79153 E	-15.34192,47.79153	15°20.515'S047°47.492'E	32m	7485-7495
288	RDR0530	Freshwater	Yes	Yes	Cyprinus carpio	Cyprinidae	Actinopterygii	Madagascar: Andranobe			AACGTTATCGTCACTGCCCACGCCTTTGTAATAATTTTCTTTATAGTAATGCCTATCCTTATTGGAGGATTTGGAAACTGACTTGTACCACTAATAATCGGAGCCCCAGACATAGCATTCCCACGAATAAATAACATAAGCTTCTGACTACTACCCCCATCATTCCTTCTACTCCTAGCTTCTTCTGGTGTTGAAGCTGGAGCCGGAACAGGATGAACCGTATACCCACCTCTTGCAGGGAACTTAGCCCACGCAGGAGCATCAGTAGACCTAACAATTTTCTCACTTCACCTAGCAGGTGTTTCATCAATTCTAGGGGCAATCAACTTTATTACTACAACCATCAACATGAAACCCCCAGCCATCTCTCAATACCAAACACCCCTGTTCGTCTGATCC…	ON604152					F.M. Ratsoavina, A. Rakotoarison, R.D. Randrianiaina		2011	40739	River (µS, °C, ppm, pH - 15:50) 7464	-15.3419	47.7915	15.34192 S 47.79153 E	-15.34192,47.79153	15°20.515'S047°47.492'E	32m	7496-7502
289	RDR0531	Freshwater	Yes	Yes	Cyprinus carpio	Cyprinidae	Actinopterygii	Madagascar: Andranobe			AACGTTATCGTCACTGCCCACGCCTTTGTAATAATTTTCTTTATAGTAATGCCTATCCTTATTGGAGGATTTGGAAACTGACTTGTACCACTAATAATCGGAGCCCCAGACATAGCATTCCCACGAATAAATAACATAAGCTTCTGACTACTACCCCCATCATTCCTTCTACTCCTAGCTTCTTCTGGTGTTGAAGCTGGAGCCGGAACAGGATGAACCGTATACCCACCTCTTGCAGGGAACTTAGCCCACGCAGGAGCATCAGTAGACCTAACAATTTTCTCACTTCACCTAGCAGGTGTTTCATCAATTCTAGGGGCAATCAACTTTATTACTACAACCATCAACATGAAACCCCCAGCCATCTCTCAATACCAAACACCCCTGTTCGTCTGATCC…	ON604153					F.M. Ratsoavina, A. Rakotoarison, R.D. Randrianiaina		2011	40739	River (µS, °C, ppm, pH - 15:50) 7464	-15.3419	47.7915	15.34192 S 47.79153 E	-15.34192,47.79153	15°20.515'S047°47.492'E	32m	7503-7510
290	RDR0532	Freshwater	Yes	Yes	Cyprinus carpio	Cyprinidae	Actinopterygii	Madagascar: Andranobe			TTATTGGAGGATTTGGAAACTGACTTGTACCACTAATAATCGGAGCCCCAGACATAGCATTCCCACGAATAAATAACATAAGCTTCTGACTACTACCCCCATCATTCCTTCTACTCCTAGCTTCTTCTGGTGTTGAAGCTGGAGCCGGAACAGGATGAACCGTATACCCACCTCTTGCAGGGAACTTAGCCCACGCAGGAGCATCAGTAGACCTAACAATTTTCTCACTTCACCTAGCAGGTGTTTCATCAATTCTAGGGGCAATCAACTTTATTACTACAACCATCAACATGAAACCCCCAGCCATCTCTCAATACCAAACACCCCTGTTCGTCTGATCCGTGCTTGTAACCGCCGTATTGCTCCTTCTATCATTACCTGTTTTAGCCGC	ON604158					F.M. Ratsoavina, A. Rakotoarison, R.D. Randrianiaina		2011	40739	River (µS, °C, ppm, pH - 15:50) 7464	-15.3419	47.7915	15.34192 S 47.79153 E	-15.34192,47.79153	15°20.515'S047°47.492'E	32m	7511-7514
291	RDR0533	Freshwater	Yes	Yes	Oreochromis aureus	Cichlidae	Actinopterygii	Madagascar: Andranobe					CCCGAAGTTCTGCAAGGACTGGACCTTACCACAGGCTTAATTCTTTCGACCTGACAAAAGCTTGCCCCCTTCGCCCTAATTCTTCAAATCCAACCTTCAAACTCAACCACTCTTATTATTTTAGGCCTCGCATCCACCCTCATTGGAGGCTGAGGCGGGCTAAACCAAACACAACTCCGTAAAATTCTTGCTTACTCATCAATTGCCCACCTAGGTTGAATAATTCTTATTTTACAATTCTCCCCCTCAATTACACTCCTCACCCTTTTAACCTACTTCATTATGACATTCTCAACATTCCTCGTATTTAAACTCAACAAATCCACAAACATTAATACTCTCGCTACATCCTGAGCGAAAGCCCCCGCCCTCACAGCTCTCACCCCCC	ON584853			F.M. Ratsoavina, A. Rakotoarison, R.D. Randrianiaina		2011	40739	River (µS, °C, ppm, pH - 15:50) 7464	-15.3419	47.7915	15.34192 S 47.79153 E	-15.34192,47.79153	15°20.515'S047°47.492'E	32m	7515-7518
292	RDR0535	Freshwater	Yes	Yes	Channa striata	Channidae	Actinopterygii	Madagascar: Andranobe			AATGTAATCGTTACAGCACACGCCTTTGTAATAATTTTCTTTATGGTAATGCCAATAATGATCGGCGGTTTCGGAAACTGACTTGTACCACTTATGATCGGTGCCCCAGACATGGCATTCCCACGAATAAACAACATAAGCTTCTGACTTCTTCCCCCATCTTTCCTTCTCCTGCTTGCCTCCTCCGCAGTAGAAGCTGGTGCAGGAACTGGCTGAACAGTTTACCCCCCTCTAGCCAGCAACCTGGCCCATGCAGGAGCTTCCGTAGACTTAACCATCTTCTCCCTGCACCTTGCGGGGGTTTCTTCAATCCTGGGCGCTATTAATTTCATTACAACAATTATTAACATAAAACCTCCTGCTATCTCACAATACCAAACACCCCTCTTCGTATGGGCC…	ON604076					F.M. Ratsoavina, A. Rakotoarison, R.D. Randrianiaina		2011	40739	River (µS, °C, ppm, pH - 15:50) 7464	-15.3419	47.7915	15.34192 S 47.79153 E	-15.34192,47.79153	15°20.515'S047°47.492'E	32m	7523-7526
293	RDR0536	Freshwater	Yes	Yes	Channa striata	Channidae	Actinopterygii	Madagascar: Andranobe			AATGTAATCGTTACAGCACACGCCTTTGTAATAATTTTCTTTATGGTAATGCCAATAATGATCGGCGGTTTCGGAAACTGACTTGTACCACTTATGATCGGTGCCCCAGACATGGCATTCCCACGAATAAACAACATAAGCTTCTGACTTCTTCCCCCATCTTTCCTTCTCCTGCTTGCCTCCTCCGCAGTAGAAGCTGGTGCAGGAACTGGCTGAACAGTTTACCCCCCTCTAGCCAGCAACCTGGCCCATGCAGGAGCTTCCGTAGACTTAACCATCTTCTCCCTGCACCTTGCGGGGGTTTCTTCAATCCTGGGCGCTATTAATTTCATTACAACAATTATTAACATAAAACCTCCTGCTATCTCACAATACCAAACACCCCTCTTCGTATGGGCC…	ON604077					F.M. Ratsoavina, A. Rakotoarison, R.D. Randrianiaina		2011	40739	River (µS, °C, ppm, pH - 15:50) 7464	-15.3419	47.7915	15.34192 S 47.79153 E	-15.34192,47.79153	15°20.515'S047°47.492'E	32m	7527-7531
294	RDR0537	Freshwater	No	Yes	Glossogobius sp. 3	Gobiidae	Actinopterygii	Madagascar: Andranobe			AACGTCATTGTCACCGCCCACGCATTTGTCATGATTTTCTTTATAGTAATGCCAATTATGATTGGGGGCTTCGGAAACTGGCTAATTCCCTTGATGATCGGCGCCCCAGACATGGCCTTCCCCCGAATAAATAATATGAGCTTTTGACTACTGCCCCCCTCTTTTCTTCTTCTGCTCTCATCTTCTTGGGTTGAAGCAGGGGCCGGGACAGGGTGAACAGTCTACCCACCCCTAGCAGGGAACCTCGCCCACGCCGGAGCATCAGTAGACTTAACTATTTTCTCTCTACATCTTGCAGGGGTTTCCTCTATTCTAGGGGCTATCAATTTTATTACCACTATTTTGAATATAAAACCCCCAGCAATCTCACAATACCAAACCCCGTTATTTGTATGAGCG…	ON604227					F.M. Ratsoavina, A. Rakotoarison, R.D. Randrianiaina		2011	40739	River (µS, °C, ppm, pH - 15:50) 7464	-15.3419	47.7915	15.34192 S 47.79153 E	-15.34192,47.79153	15°20.515'S047°47.492'E	32m	7532-7539
295	RDR0539	Freshwater	Yes	Yes	Oreochromis niloticus	Cichlidae	Actinopterygii	Madagascar: Anjiamangirana					CCCCGAAGTTCTACAAGGACTAGACCTTACTACAGGCCTAATTCTTTCAACCTGGCAAAAACTTGCCCCCTTCGCCCTAATTCTTCAAATCCAACCTTCAAACTCAACCACCCTCATTATTTTAGGCCTTGCATCCACCCTCATTGGAGGCTGAGGCGGGCTAAATCAGACACAGCTCCGTAAAATTCTCGCATACTCATCAATCGCCCATCTAGGCTGAATAATTCTTGTTTTACAGTTTTCCCCTTCCATCACACTTCTCACCCTCCTAACGTACCTTATCATAACATCCTCAACATTTCTCGTATTCAAGCTCAACAAATCCACAAATATTAACACTCTTGCCACATCCTGAGCGAAAGCCCCCGCCC	ON584909			F.M. Ratsoavina, A. Rakotoarison, R.D. Randrianiaina		2011	40739	River (µS, °C, ppm, pH - 17:16) 7469-7472	-15.1614	47.8088	15.1614 S 47.8088 E	-15.16140,47.80880	15°09.684'S047°48.528'E	42m	7545-7549
296	RDR0542	Freshwater	Yes	Yes	Oreochromis cf. mossambicus	Cichlidae	Actinopterygii	Madagascar: Anjiamangirana					GGACCTTACTACAGGCCTAATTCTTTCAACCTGACAAAAACTTGCCCCCTTCGCCCTAATTCTTCAAATCCAGCCTTCAAACTCAAACACCCTCATTATTTTAGGCCTCGCATCCACCCTTATTGGAGGCTGAGGAGGACTAAACCAAACACAACTCCGTAAAATTCTTGCATACTCATCAATCGCCCACCTAGGCTGAATAATTCTTGTTTTACAATTTTCCCCCTCCATCACACTCCTTACCCTTCTAACTTACCTCATCATAACATCCTCAACATTCCTCGTGTTTAAACTCAACAAATCCACAAATATTAATACTCTCGCTACATCCTGAGCAAAAGCCCCCGCCCTCACAGCTC	ON584890			F.M. Ratsoavina, A. Rakotoarison, R.D. Randrianiaina		2011	40739	River (µS, °C, ppm, pH - 17:16) 7469-7472	-15.1614	47.8088	15.1614 S 47.8088 E	-15.16140,47.80880	15°09.684'S047°48.528'E	42m	7560-7565
297	RDR0544	Freshwater	Yes	Yes	Oreochromis niloticus	Cichlidae	Actinopterygii	Madagascar: Andranomatsitso					AGACCTTACTACAGGCCTAATTCTTTCAACCTGGCAAAAACTTGCCCCCTTCGCCCTAATTCTTCAAATCCAACCTTCAAACTCAACCACCCTCATTATTTTAGGCCTTGCATCCACCCTCATTGGAGGCTGAGGCGGGCTAAATCAGACACAGCTCCGTAAAATTCTCGCATACTCATCAATCGCCCATCTAGGCTGAATAATTCTTGTTTTACAGTTTTCCCCTTCCATCACACTTCTCACCCTCCTAACGTACCTTATCATAACATCCTCAACATTTCTCGTATTCAAGCTCAACAAATCCACAAATATTAACACTCTTGCCACATCCTGAGCGAAAGCCCCCGCCCTCACAGCTCTTACCCCCCTCAT	ON584937			F.M. Ratsoavina, A. Rakotoarison, R.D. Randrianiaina		2011	40740	River (µS, °C, ppm, pH - 11:30) 7566-7567	-15.1303	47.8042	15.13027 S 47.80417 E	-15.13027,47.80417	15°07.816'S047°48.250'E	42m	7577-7581
298	RDR0545	Freshwater	Yes	Yes	Oreochromis niloticus	Cichlidae	Actinopterygii	Madagascar: Andranomatsitso					CAGACACAGCTCCGTAAAATTCTCGCATACTCATCAATCGCCCATCTAGGCTGAATAATTCTTGTTTTACAGTTTTCCCCTTCCATCACACTTCTCACCCTCCTAACGTACCTTATCATAACATCCTCAACATTTCTCGTATTCAAGCTCAACAAATCCACAAATATTAACACTCTTGCCACATCCTGAGCGAAAGCCCCCGCCCTCACAGCTCTTACCCCCCTCATTCTCCTTTCATTAGGAGGCCTCCCCCCTCTCACAGGCTTTAT	ON584897			F.M. Ratsoavina, A. Rakotoarison, R.D. Randrianiaina		2011	40740	River (µS, °C, ppm, pH - 11:30) 7566-7567	-15.1303	47.8042	15.13027 S 47.80417 E	-15.13027,47.80417	15°07.816'S047°48.250'E	42m	7582-7586
299	RDR0546	Freshwater	No	Yes	Pachypanchax sparksorum	Aplocheilidae	Actinopterygii	Madagascar: Andranomatsitso	TTTAACGGCCGCGGTATTTTGACCGTGCAAAGGTAGCGCAATCACTTGTCTTTTAAATGAAGACCTGTATGAATGGCATCACGAGGGCTTAACTGTCTCCTTCCCCCAGTCAATGAAATTGATCTCCCCGTGCAGAAGCGGGGATAAATCCATAAGACGAGAAGACCCTATGGAGCTTCAGATACAAGTTCAGCCCATGTCTAATGACCTTAATTAAAAGAATAAACCAATTGAACCCTGTCCTAGTATCTTTGGTTGGGGCGACCATGGAGTATAACAAAACCCCCATGAGGTAAAAACATAAAATGTTTAAACTAAGAGTGACAACTCTAAGCAACAGAACCTCTGACCTTATAGATCCGGCATGCCGATCAACGAACCGAGTTACCCTAGGGATAA…	ON611957	AATGTAATCGTTACAGCTCATGCCTTCGTAATAATTTTCTTTATAGTAATACCAATCATAATTGGTGGTTTTGGCAACTGATTAGTGCCCCTAATAATTGGCGCACCAGATATGGCATTTCCCCGAATAAACAACATAAGCTTTTGACTTCTACCTCCCTCCTTTCTCCTCCTCCTTGCCTCATCCGGTGTTGAAGCTGGTGCAGGCACAGGATGAACAGTATACCCCCCTCTTGCCGGAAACCTCGCACACGCCGGGGCATCAGTCGATTTAACCATCTTCTCTCTCCATCTAGCAGGTGTATCTTCTATTCTTGGTGCAATCAACTTTATTACAACAATTATTAATATAAAACCCCCAGCAATTTCACAGTACCAAACACCTTTATTTGTGTGAGCA…	ON604375					F.M. Ratsoavina, A. Rakotoarison, R.D. Randrianiaina		2011	40740	River (µS, °C, ppm, pH - 11:30) 7566-7567	-15.1303	47.8042	15.13027 S 47.80417 E	-15.13027,47.80417	15°07.816'S047°48.250'E	42m	7587-7592
300	RDR0547	Freshwater	No	Yes	Pachypanchax sparksorum	Aplocheilidae	Actinopterygii	Madagascar: Andranomatsitso			AATGTAATCGTTACAGCTCATGCCTTCGTAATAATTTTCTTTATAGTAATACCAATCATAATTGGTGGTTTTGGCAACTGATTAGTGCCCCTAATAATTGGCGCACCAGATATGGCATTTCCCCGAATAAACAACATAAGCTTTTGACTTCTACCTCCCTCCTTTCTCCTCCTCCTTGCCTCATCCGGTGTTGAAGCTGGTGCAGGCACAGGATGAACAGTATACCCCCCTCTTGCCGGAAACCTCGCACACGCCGGGGCATCAGTCGATTTAACCATCTTCTCTCTCCATCTAGCAGGTGTATCTTCTATTCTTGGTGCAATCAACTTTATTACAACAATTATTAATATAAAACCCCCAGCAATTTCACAGTACCAAACACCTTTATTTGTGTGAGCA…	ON604386					F.M. Ratsoavina, A. Rakotoarison, R.D. Randrianiaina		2011	40740	River (µS, °C, ppm, pH - 11:30) 7566-7567	-15.1303	47.8042	15.13027 S 47.80417 E	-15.13027,47.80417	15°07.816'S047°48.250'E	42m	7593-7605
301	RDR0548	Freshwater	No	Yes	Pachypanchax sparksorum	Aplocheilidae	Actinopterygii	Madagascar: Andranomatsitso	TTTTAAATGAAGACCTGTATGAATGGCATCACGAGGGCTTAACTGTCTCCTTCCCCCAGTCAATGAAATTGATCTCCCCGTGCAGAAGCGGGGATAAATCCATAAGACGAGAAGACCCTATGGAGCTTCAGATACAAGTTCAGCCCATGTTAATGACCTTAATTAAAAGAATAAACCAATTGAACCCTGTCCTAGTATCTTTGGTTGGGGCGACCATGGAGTATAACAAAACCCCCATGAGGTAAAAACATAAAATGTTTAAACTAAGAGTGACAACTCTAAGCAACAGAACCTCTGACCTTAAGATCCGGCATGCCGATCAACGAACCGAGTTACCCTAGGGATAACAGCGCAATCCCCTTTTAGAGCCCACATCGACAAGAGGGTTTACGACCTCGA	ON611961	AATGTAATCGTTACAGCTCATGCCTTCGTAATAATTTTCTTTATAGTAATACCAATCATAATTGGTGGTTTTGGCAACTGATTAGTGCCCCTAATAATTGGCGCACCAGATATGGCATTTCCCCGAATAAACAACATAAGCTTTTGACTTCTACCTCCCTCCTTTCTCCTCCTCCTTGCCTCATCCGGTGTTGAAGCTGGTGCAGGCACAGGATGAACAGTATACCCCCCTCTTGCCGGAAACCTCGCACACGCCGGGGCATCAGTCGATTTAACCATCTTCTCTCTCCATCTAGCAGGTGTATCTTCTATTCTTGGTGCAATCAACTTTATTACAACAATTATTAATATAAAACCCCCAGCAATTTCACAGTACCAAACACCTTTATTTGTGTGAGCA…	ON604377					F.M. Ratsoavina, A. Rakotoarison, R.D. Randrianiaina		2011	40740	River (µS, °C, ppm, pH - 11:30) 7566-7567	-15.1303	47.8042	15.13027 S 47.80417 E	-15.13027,47.80417	15°07.816'S047°48.250'E	42m	7606-7613
302	RDR0549	Freshwater	No	Yes	Pachypanchax sparksorum	Aplocheilidae	Actinopterygii	Madagascar: Andranomatsitso			AATGTAATCGTTACAGCTCATGCCTTCGTAATAATTTTCTTTATAGTAATACCAATCATAATTGGTGGTTTTGGCAACTGATTAGTGCCCCTAATAATTGGCGCACCAGATATGGCATTTCCCCGAATAAACAACATAAGCTTTTGACTTCTACCTCCCTCCTTTCTCCTCCTCCTTGCCTCATCCGGTGTTGAAGCTGGTGCAGGCACAGGATGAACAGTATACCCCCCTCTTGCCGGAAACCTCGCACACGCCGGGGCATCAGTCGATTTAACCATCTTCTCTCTCCATCTAGCAGGTGTATCTTCTATTCTTGGTGCAATCAACTTTATTACAACAATTATTAATATAAAACCCCCAGCAATTTCACAGTACCAAACACCTTTATTTGTGTGAGCA…	ON604387					F.M. Ratsoavina, A. Rakotoarison, R.D. Randrianiaina		2011	40740	River (µS, °C, ppm, pH - 11:30) 7566-7567	-15.1303	47.8042	15.13027 S 47.80417 E	-15.13027,47.80417	15°07.816'S047°48.250'E	42m	7614-7619
303	RDR0550	Freshwater	Yes	Yes	Oreochromis niloticus	Cichlidae	Actinopterygii	Madagascar: Andranokaramy					CCCCGAAGTTCTACAAGGACTAGACCTTACTACAGGCCTAATTCTTTCAACCTGGCAAAAACTTGCCCCCTTCGCCCTAATTCTTCAAATCCAACCTTCAAACTCAACCACCCTCATTATTTTAGGCCTTGCATCCACCCTCATTGGAGGCTGAGGCGGGCTAAATCAGACACAGCTCCGTAAAATTCTCGCATACTCATCAATCGCCCATCTAGGCTGAATAATTCTTGTTTTACAGTTTTCCCCTTCCATCACACTTCTCACCCTCCTAACGTACCTTATCATAACATCCTCAACATTTCTCGTATTCAAGCTCAACAAATCCACAAATATTAACACTCTTGCCACATCCTGAGCGAAAGCCCCCGCCCTC	ON584907			F.M. Ratsoavina, A. Rakotoarison, R.D. Randrianiaina		2011	40740	River (µS, °C, ppm, pH - 12:00) 7568-7571	-15.1133	47.8279	15.11328 S 47.82793 E	-15.11328,47.82793	15°06.797'S047°49.676'E	34m	7620-7632
304	RDR0553	Freshwater	Yes	Yes	Oreochromis niloticus	Cichlidae	Actinopterygii	Madagascar: Andranokaramy					TGAGGCGGGCTAAATCAGACACAGCTCCGTAAAATTCTCGCATACTCATCAATCGCCCATCTAGGCTGAATAATTCTTGTTTTACAGTTTTCCCCTTCCATCACACTTCTCACCCTCCTAACGTACCTTATCATAACATCCTCAACATTTCTCGTATTCAAGCTCAACAAATCCACAAATATTAACACTCTTGCCACATCCTGAGCGAAAGCCCCCG	ON584941			F.M. Ratsoavina, A. Rakotoarison, R.D. Randrianiaina		2011	40740	River (µS, °C, ppm, pH - 12:00) 7568-7571	-15.1133	47.8279	15.11328 S 47.82793 E	-15.11328,47.82793	15°06.797'S047°49.676'E	34m	7645-7649
305	RDR0554	Freshwater	Yes	Yes	Oreochromis niloticus	Cichlidae	Actinopterygii	Madagascar: Andranokaramy					CCCCGAAGTTCTACAAGGACTAGACCTTACTACAGGCCTAATTCTTTCAACCTGGCAAAAACTTGCCCCCTTCGCCCTAATTCTTCAAATCCAACCTTCAAACTCAACCACCCTCATTATTTTAGGCCTTGCATCCACCCTCATTGGAGGCTGAGGCGGGCTAAATCAGACACAGCTCCGTAAAATTCTCGCATACTCATCAATCGCCCATCTAGGCTGAATAATTCTTGTTTTACAGTTTTCCCCTTCCATCACACTTCTCACCCTCCTAACGTACCTTATCATAACATCCTCAACATTTCTCGTATTCAAGCTCAACAAATCCACAAATATTAACACTCTTGCCACATCCTGAGCGAAAGCCCCCGCCCTC	ON584908			F.M. Ratsoavina, A. Rakotoarison, R.D. Randrianiaina		2011	40740	River (µS, °C, ppm, pH - 12:00) 7568-7571	-15.1133	47.8279	15.11328 S 47.82793 E	-15.11328,47.82793	15°06.797'S047°49.676'E	34m	7650-7652
306	RDR0555	Freshwater	No	Yes	Pachypanchax sparksorum	Aplocheilidae	Actinopterygii	Madagascar: Andranokaramy			AATGTAATCGTTACAGCTCATGCCTTCGTAATAATTTTCTTTATAGTAATACCAATCATAATTGGTGGTTTTGGCAACTGATTAGTGCCCCTAATAATTGGCGCACCAGATATGGCATTTCCCCGAATAAACAACATAAGCTTTTGACTTCTACCTCCCTCCTTTCTCCTCCTCCTTGCCTCATCCGGTGTTGAAGCTGGTGCAGGCACAGGATGAACAGTATACCCCCCTCTTGCCGGAAACCTCGCACACGCCGGGGCATCAGTCGATTTAACCATCTTCTCTCTCCATCTAGCAGGTGTATCTTCTATTCTTGGTGCAATCAACTTTATTACAACAATTATTAATATAAAACCCCCAGCAATTTCACAGTACCAAACACCTTTATTTGTGTGAGCA…	ON604378					F.M. Ratsoavina, A. Rakotoarison, R.D. Randrianiaina		2011	40740	River (µS, °C, ppm, pH - 12:00) 7568-7571	-15.1133	47.8279	15.11328 S 47.82793 E	-15.11328,47.82793	15°06.797'S047°49.676'E	34m	7653-7663
307	RDR0556	Freshwater	No	Yes	Pachypanchax sparksorum	Aplocheilidae	Actinopterygii	Madagascar: Andranokaramy			AATGTAATCGTTACAGCTCATGCCTTCGTAATAATTTTCTTTATAGTAATACCAATCATAATTGGTGGTTTTGGCAACTGATTAGTGCCCCTAATAATTGGCGCACCAGATATGGCATTTCCCCGAATAAACAACATAAGCTTTTGACTTCTACCTCCCTCCTTTCTCCTCCTCCTTGCCTCATCCGGTGTTGAAGCTGGTGCAGGCACAGGATGAACAGTATACCCCCCTCTTGCCGGAAACCTCGCACACGCCGGGGCATCAGTCGATTTAACCATCTTCTCTCTCCATCTAGCAGGTGTATCTTCTATTCTTGGTGCAATCAACTTTATTACAACAATTATTAATATAAAACCCCCAGCAATTTCACAGTACCAAACACCTTTATTTGTGTGAGCA…	ON604379					F.M. Ratsoavina, A. Rakotoarison, R.D. Randrianiaina		2011	40740	River (µS, °C, ppm, pH - 12:00) 7568-7571	-15.1133	47.8279	15.11328 S 47.82793 E	-15.11328,47.82793	15°06.797'S047°49.676'E	34m	7664-7673
308	RDR0557	Freshwater	No	Yes	Pachypanchax sparksorum	Aplocheilidae	Actinopterygii	Madagascar: Andranokaramy	TTTTAAATGAAGACCTGTATGAATGGCATCACGAGGGCTTAACTGTCTCCTTCCCCCAGTCAATGAAATTGATCTCCCCGTGCAGAAGCGGGGATAAATCCATAAGACGAGAAGACCCTATGGAGCTTCAGATACAAGTTCAGCCCATGTTAATGACCTTAATTAAAAGAATAAACCAATTGAACCCTGTCCTAGTATCTTTGGTTGGGGCGACCATGGAGTATAACAAAACCCCCATGAGGTAAAAACATAAAATGTTTAAACTAAGAGTGACAACTCTAAGCAACAGAACCTCTGACCTTAAGATCCGGCATGCCGATCAACGAACCGAGTTACCCTAGGGATAACAGCGCAATCCCCTTTTAGAGCCCACATCGACAAGAGGGTTTACGACCTCGA	ON611960	AATGTAATCGTTACAGCTCATGCCTTCGTAATAATTTTCTTTATAGTAATACCAATCATAATTGGTGGTTTTGGCAACTGATTAGTGCCCCTAATAATTGGCGCACCAGATATGGCATTTCCCCGAATAAACAACATAAGCTTTTGACTTCTACCTCCCTCCTTTCTCCTCCTCCTTGCCTCATCCGGTGTTGAAGCTGGTGCAGGCACAGGATGAACAGTATACCCCCCTCTTGCCGGAAACCTCGCACACGCCGGGGCATCAGTCGATTTAACCATCTTCTCTCTCCATCTAGCAGGTGTATCTTCTATTCTTGGTGCAATCAACTTTATTACAACAATTATTAATATAAAACCCCCAGCAATTTCACAGTACCAAACACCTTTATTTGTGTGAGCA…	ON604376					F.M. Ratsoavina, A. Rakotoarison, R.D. Randrianiaina		2011	40740	River (µS, °C, ppm, pH - 12:00) 7568-7571	-15.1133	47.8279	15.11328 S 47.82793 E	-15.11328,47.82793	15°06.797'S047°49.676'E	34m	7674-7683
309	RDR0558	Freshwater	No	Yes	Pachypanchax sparksorum	Aplocheilidae	Actinopterygii	Madagascar: Andranokaramy			AATGTAATCGTTACAGCTCATGCCTTCGTAATAATTTTCTTTATAGTAATACCAATCATAATTGGTGGTTTTGGCAACTGATTAGTGCCCCTAATAATTGGCGCACCAGATATGGCATTTCCCCGAATAAACAACATAAGCTTTTGACTTCTACCTCCCTCCTTTCTCCTCCTCCTTGCCTCATCCGGTGTTGAAGCTGGTGCAGGCACAGGATGAACAGTATACCCCCCTCTTGCCGGAAACCTCGCACACGCCGGGGCATCAGTCGATTTAACCATCTTCTCTCTCCATCTAGCAGGTGTATCTTCTATTCTTGGTGCAATCAACTTTATTACAACAATTATTAATATAAAACCCCCAGCAATTTCACAGTACCAAACACCTTTATTTGTGTGAGCA…	ON604380					F.M. Ratsoavina, A. Rakotoarison, R.D. Randrianiaina		2011	40740	River (µS, °C, ppm, pH - 12:00) 7568-7571	-15.1133	47.8279	15.11328 S 47.82793 E	-15.11328,47.82793	15°06.797'S047°49.676'E	34m	7684-7693
310	RDR0559	Freshwater	No	Yes	Pachypanchax sparksorum	Aplocheilidae	Actinopterygii	Madagascar: Andranokaramy	TTTAACGGCCGCGGTATTTTGACCGTGCAAAGGTAGCGCAATCACTTGTCTTTTAAATGAAGACCTGTATGAATGGCATCACGAGGGCTTAACTGTCTCCTTCCCCCAGTCAATGAAATTGATCTCCCCGTGCAGAAGCGGGGATAAATCCATAAGACGAGAAGACCCTATGGAGCTTCAGATACAAGTTCAGCCCATGTCTAATGACCTTAATTAAAAGAATAAACCAATTGAACCCTGTCCTAGTATCTTTGGTTGGGGCGACCATGGAGTATAACAAAACCCCCATGAGGTAAAAACATAAAATGTTTAAACTAAGAGTGACAACTCTAAGCAACAGAACCTCTGACCTTATAGATCCGGCATGCCGATCAACGAACCGAGTTACCCTAGGGATAA…	ON611956	AATGTAATCGTTACAGCTCATGCCTTCGTAATAATTTTCTTTATAGTAATACCAATCATAATTGGTGGTTTTGGCAACTGATTAGTGCCCCTAATAATTGGCGCACCAGATATGGCATTTCCCCGAATAAACAACATAAGCTTTTGACTTCTACCTCCCTCCTTTCTCCTCCTCCTTGCCTCATCCGGTGTTGAAGCTGGTGCAGGCACAGGATGAACAGTATACCCCCCTCTTGCCGGAAACCTCGCACACGCCGGGGCATCAGTCGATTTAACCATCTTCTCTCTCCATCTAGCAGGTGTATCTTCTATTCTTGGTGCAATCAACTTTATTACAACAATTATTAATATAAAACCCCCAGCAATTTCACAGTACCAAACACCTTTATTTGTGTGAGCA…	ON604374					F.M. Ratsoavina, A. Rakotoarison, R.D. Randrianiaina		2011	40740	River (µS, °C, ppm, pH - 12:00) 7568-7571	-15.1133	47.8279	15.11328 S 47.82793 E	-15.11328,47.82793	15°06.797'S047°49.676'E	34m	7694-7703
311	RDR0561	Freshwater	No	Yes	Pachypanchax sparksorum	Aplocheilidae	Actinopterygii	Madagascar: Andranokaramy			AATGTAATCGTTACAGCTCATGCCTTCGTAATAATTTTCTTTATAGTAATACCAATCATAATTGGTGGTTTTGGCAACTGATTAGTGCCCCTAATAATTGGCGCACCAGATATGGCATTTCCCCGAATAAACAACATAAGCTTTTGACTTCTACCTCCCTCCTTTCTCCTCCTCCTTGCCTCATCCGGTGTTGAAGCTGGTGCAGGCACAGGATGAACAGTATACCCCCCTCTTGCCGGAAACCTCGCACACGCCGGGGCATCAGTCGATTTAACCATCTTCTCTCTCCATCTAGCAGGTGTATCTTCTATTCTTGGTGCAATCAACTTTATTACAACAATTATTAATATAAAACCCCCAGCAATTTCACAGTACCAAACACCTTTATTTGTGTGAGCA…	ON604381					F.M. Ratsoavina, A. Rakotoarison, R.D. Randrianiaina		2011	40740	River (µS, °C, ppm, pH - 12:00) 7568-7571	-15.1133	47.8279	15.11328 S 47.82793 E	-15.11328,47.82793	15°06.797'S047°49.676'E	34m	7714-7721
312	RDR0562	Freshwater	No	Yes	Pachypanchax sparksorum	Aplocheilidae	Actinopterygii	Madagascar: Andranokaramy			AATGTAATCGTTACAGCTCATGCCTTCGTAATAATTTTCTTTATAGTAATACCAATCATAATTGGTGGTTTTGGCAACTGATTAGTGCCCCTAATAATTGGCGCACCAGATATGGCATTTCCCCGAATAAACAACATAAGCTTTTGACTTCTACCTCCCTCCTTTCTCCTCCTCCTTGCCTCATCCGGTGTTGAAGCTGGTGCAGGCACAGGATGAACAGTATACCCCCCTCTTGCCGGAAACCTCGCACACGCCGGGGCATCAGTCGATTTAACCATCTTCTCTCTCCATCTAGCAGGTGTATCTTCTATTCTTGGTGCAATCAACTTTATTACAACAATTATTAATATAAAACCCCCAGCAATTTCACAGTACCAAACACCTTTATTTGTGTGAGCA…	ON604382					F.M. Ratsoavina, A. Rakotoarison, R.D. Randrianiaina		2011	40740	River (µS, °C, ppm, pH - 12:00) 7568-7571	-15.1133	47.8279	15.11328 S 47.82793 E	-15.11328,47.82793	15°06.797'S047°49.676'E	34m	7722-7732
313	RDR0563	Freshwater	Yes	Yes	Oreochromis aureus	Cichlidae	Actinopterygii	Madagascar: Marikely					CCCGAAGTCCTGCAAGGACTGGACCTTACCACAGGCTTAATTCTTTCGACCTGACAAAAGCTTGCCCCCTTCGCCCTAATTCTTCAAATCCAACCTTCAAACTCAACCACTCTTATTATTTTAGGCCTCGCATCCACCCTCATTGGAGGCTGAGGCGGGCTAAACCAAACACAACTCCGTAAAATTCTTGCTTACTCATCAATTGCCCACCTAGGTTGAATAATTCTTGTTTTACAATTCTCCCCCTCAATTACACTCCTCACCCTTTTAACCTACTTCATTATGACATTCTCAACATTCCTCGTATTTAAACTCAACAAATCCACAAACATTAATACTCTCGCTACATCCTGAGCGAAAGCCCCCGCCCTCACAGCTCTCACCCCC	ON584850			F.M. Ratsoavina, A. Rakotoarison, R.D. Randrianiaina		2011	40740	River (µS, °C, ppm, pH - 13:42) 7794-7799	-15.0537	47.882	15.0537 S 47.882 E	-15.05370,47.88200	15°03.222'S047°52.092'E	18m	7733-7738
314	RDR0564	Freshwater	Yes	Yes	Oreochromis niloticus	Cichlidae	Actinopterygii	Madagascar: Marikely					CTTCTCGCCTGAATAGGCCTTGAAATAAATACGCTAGCCATTATTCCCCTAATAGCTCAACACCACCACCCCCGAGCTGTCGAAGCTACAACCAAATATTTTTTAACCCAAGCTGCTGCAGCAGCTACCCTTCTATTCGCAAGCATCACTAACGCCTGACTAACAGGCCAATGAGAAATTCAACAAATCACGCATCCCCTCCCAACCACCATAATCACCCTAGCCCTAGCCCTCAAAATCGGCTTAGCACCTCTTCATGCTTGACTCCCCGAAGTTCTACAAGGACTAGACCTTACTACAGGCCTAATTCTTTCAACCTGGCAAAAACTTGCCCCCTTCGCCCTAATTCTTCAAATCCAACCTTCAAACTCAACCACCCTCATTATTTTAGGCCTTGCA…	ON584929			F.M. Ratsoavina, A. Rakotoarison, R.D. Randrianiaina		2011	40740	River (µS, °C, ppm, pH - 13:42) 7794-7799	-15.0537	47.882	15.0537 S 47.882 E	-15.05370,47.88200	15°03.222'S047°52.092'E	18m	7739-7743
315	RDR0565	Freshwater	Yes	Yes	Oreochromis niloticus	Cichlidae	Actinopterygii	Madagascar: Marikely					CTTCTCGCCTGAATAGGCCTTGAAATAAATACGCTAGCCATTATTCCCCTAATAGCTCAACACCACCACCCCCGAGCTGTCGAAGCTACAACCAAATATTTTTTAACCCAAGCTGCTGCAGCAGCTACCCTTCTATTCGCAAGCATCACTAACGCCTGACTAACAGGCCAATGAGAAATTCAACAAATCACGCATCCCCTCCCAACCACCATAATCACCCTAGCCCTAGCCCTCAAAATCGGCTTAGCACCTCTTCATGCTTGACTCCCCGAAGTTCTACAAGGACTAGACCTTACTACAGGCCTAATTCTTTCAACCTGGCAAAAACTTGCCCCCTTCGCCCTAATTCTTCAAATCCAACCTTCAAACTCAACCACCCTCATTATTTTAGGCCTTGCA…	ON584930			F.M. Ratsoavina, A. Rakotoarison, R.D. Randrianiaina		2011	40740	River (µS, °C, ppm, pH - 13:42) 7794-7799	-15.0537	47.882	15.0537 S 47.882 E	-15.05370,47.88200	15°03.222'S047°52.092'E	18m	7744-7747
316	RDR0571	(Freshwater)	No	Yes	Anguilla bicolor	Anguillidae	Actinopterygii	Madagascar: Marikely			AATGTCATCGTCACAGCGCATGCCTTCGTAATGATTTTCTTTATAGTAATACCAGTAATAATTGGAGGGTTTGGCAACTGACTTGTACCATTAATAATCGGTGCCCCAGACATGGCATTTCCCCGAATAAATAATATAAGCTTCTGACTCTTACCCCCATCATTTCTTCTCCTACTAGCCTCTTCAGGAGTAGAGGCTGGAGCTGGTACAGGTTGAACTGTATATCCCCCTCTAGCTGGAAATTTAGCCCATGCTGGAGCATCTGTCGACCTGACAATTTTCTCACTTCACCTTGCAGGAGTTTCATCAATCCTGGGAGCCATTAATTTTATTACTACAATTATTAACATGAAACCGCCTGCCATTACACAATACCAAACCCCTCTGTTTGTATGAGCT…	ON604021					F.M. Ratsoavina, A. Rakotoarison, R.D. Randrianiaina		2011	40740	River (µS, °C, ppm, pH - 13:42) 7794-7799	-15.0537	47.882	15.0537 S 47.882 E	-15.05370,47.88200	15°03.222'S047°52.092'E	18m	7790-7793
317	RDR0572	Freshwater	Yes	Yes	Oreochromis niloticus	Cichlidae	Actinopterygii	Madagascar: Ankabija					CTTCTCGCCTGAATAGGCCTTGAAATAAATACGCTAGCCATTATTCCCCTAATAGCTCAACACCACCACCCCCGAGCTGTCGAAGCTACAACCAAATATTTTTTAACCCAAGCTGCTGCAGCAGCTACCCTTCTATTCGCAAGCATCACTAACGCCTGACTAACAGGCCAATGAGAAATTCAACAAATCACGCATCCCCTCCCAACCACCATAATCACCCTAGCCCTAGCCCTCAAAATCGGCTTAGCACCTCTTCATGCTTGACTCCCCGAAGTTCTACAAGGACTAGACCTTACTACAGGCCTAATTCTTTCAACCTGGCAAAAACTTGCCCCCTTCGCCCTAATTCTTCAAATCCAACCTTCAAACTCAACCACCCTCATTATTTTAGGCCTTGCA…	ON584926			F.M. Ratsoavina, A. Rakotoarison, R.D. Randrianiaina		2011	40740	River (µS, °C, ppm, pH - 16:30) 7800-7803	-14.8953	48.0746	14.89533 S 48.07457 E	-14.89533,48.07457	14°53.720'S048°04.474'E	34m	7817-7826
318	RDR0573	Freshwater	Yes	Yes	Oreochromis niloticus	Cichlidae	Actinopterygii	Madagascar: Ankabija					CCCCTCCCAACCACCATAATCACCCTAGCCCTAGCCCTCAAAATCGGCTTAGCACCTCTTCATGCTTGACTCCCCGAAGTTCTACAAGGACTAGACCTTACTACAGGCCTAATTCTTTCAACCTGGCAAAAACTTGCCCCCTTCGCCCTAATTCTTCAAATCCAACCTTCAAACTCAACCACCCTCATTATTTTAGGCCTTGCATCCACCCTCATTGGAGGCTGAGGCGGGCTAAATCAGACACAGCTCCGTAAAATTCTCGCATACTCATCAATCGCCCATCTAGGCTGAATAATTCTTGTTTTACAGTTTTCCCCTTCCATCACACTTCTCACCCTCCTAACGTACCTTATCATAACATCCTCAACATTTCTCGTATTCAAGCTCAACAAATCCACA…	ON584900			F.M. Ratsoavina, A. Rakotoarison, R.D. Randrianiaina		2011	40740	River (µS, °C, ppm, pH - 16:30) 7800-7803	-14.8953	48.0746	14.89533 S 48.07457 E	-14.89533,48.07457	14°53.720'S048°04.474'E	34m	7827-7831
319	RDR0574	Freshwater	Yes	Yes	Oreochromis niloticus	Cichlidae	Actinopterygii	Madagascar: Ankabija					CCCCGAAGTTCTACAAGGACTAGACCTTACTACAGGCCTAATTCTTTCAACCTGGCAAAAACTTGCCCCCTTCGCCCTAATTCTTCAAATCCAACCTTCAAACTCAACCACCCTCATTATTTTAGGCCTTGCATCCACCCTCATTGGAGGCTGAGGCGGGCTAAATCAGACACAGCTCCGTAAAATTCTCGCATACTCATCAATCGCCCATCTAGGCTGAATAATTCTTGTTTTACAGTTTTCCCCTTCCATCACACTTCTCACCCTCCTAACGTACCTTATCATAACATCCTCAACATTTCTCGTATTCAAGCTCAACAAATCCACAAATATTAACACTCTTGCC	ON584910			F.M. Ratsoavina, A. Rakotoarison, R.D. Randrianiaina		2011	40740	River (µS, °C, ppm, pH - 16:30) 7800-7803	-14.8953	48.0746	14.89533 S 48.07457 E	-14.89533,48.07457	14°53.720'S048°04.474'E	34m	7832-7836
320	RDR0575	Freshwater	Yes	Yes	Oreochromis niloticus	Cichlidae	Actinopterygii	Madagascar: Ankabija					CTTCTCGCCTGAATAGGCCTTGAAATAAATACGCTAGCCATTATTCCCCTAATAGCTCAACACCACCACCCCCGAGCTGTCGAAGCTACAACCAAATATTTTTTAACCCAAGCTGCTGCAGCAGCTACCCTTCTATTCGCAAGCATCACTAACGCCTGACTAACAGGCCAATGAGAAATTCAACAAATCACGCATCCCCTCCCAACCACCATAATCACCCTAGCCCTAGCCCTCAAAATCGGCTTAGCACCTCTTCATGCTTGACTCCCCGAAGTTCTACAAGGACTAGACCTTACTACAGGCCTAATTCTTTCAACCTGGCAAAAACTTGCCCCCTTCGCCCTAATTCTTCAAATCCAACCTTCAAACTCAACCACCCTCATTATTTTAGGCCTTGCA…	ON584927			F.M. Ratsoavina, A. Rakotoarison, R.D. Randrianiaina		2011	40740	River (µS, °C, ppm, pH - 16:30) 7800-7803	-14.8953	48.0746	14.89533 S 48.07457 E	-14.89533,48.07457	14°53.720'S048°04.474'E	34m	7837-7841
321	RDR0576	Freshwater	Yes	Yes	Oreochromis aureus	Cichlidae	Actinopterygii	Madagascar: Ankabija					CCCCGAAGTCCTGCAAGGACTGGACCTTACCACAGGCTTAATTCTTTCGACCTGACAAAAGCTTGCCCCCTTCGCCCTAATTCTTCAAATCCAACCTTCAAACTCAACCACTCTTATTATTTTAGGCCTCGCATCCACCCTCATTGGAGGCTGAGGCGGGCTAAACCAAACACAACTCCGTAAAATTCTTGCTTACTCATCAATTGCCCACCTAGGTTGAATAATTCTTGTTTTACAATTCTCCCCCTCAATTACACTCCTCACCCTTTTAACCTACTTCATTATGACATTCTCAACATTCCTCGTATTTAAACTCAACAAATCCACAAACATTAATACTCTCGCTACATCCTGAGCGAAAGCCCCCGCCCTCACAGCTCTCACCCCCC	ON584849			F.M. Ratsoavina, A. Rakotoarison, R.D. Randrianiaina		2011	40740	River (µS, °C, ppm, pH - 16:30) 7800-7803	-14.8953	48.0746	14.89533 S 48.07457 E	-14.89533,48.07457	14°53.720'S048°04.474'E	34m	7842-7847
322	RDR0577	Freshwater	Yes	Yes	Oreochromis niloticus	Cichlidae	Actinopterygii	Madagascar: Ampondrabe					CACCCTAGCCCTAGCCCTCAAAATCGGCTTAGCACCTCTTCATGCTTGACTCCCCGAAGTTCTACAAGGACTAGACCTTACTACAGGCCTAATTCTTTCAACCTGGCAAAAACTTGCCCCCTTCGCCCTAATTCTTCAAATCCAACCTTCAAACTCAACCACCCTCATTATTTTAGGCCTTGCATCCACCCTCATTGGAGGCTGAGGCGGGCTAAATCAGACACAGCTCCGTAAAATTCTCGCATACTCATCAATCGCCCATCTAGGCTGAATAATTCTTGTTTTACAGTTTTCCCCTTCCATCACACTTCTCACCCTCCTAACGTACCTTATCATAACATCCTCAACA	ON584894			F.M. Ratsoavina, A. Rakotoarison, R.D. Randrianiaina		2011	40740	River (µS, °C, ppm, pH - 17:00) 7804-7806	-14.8759	48.0772	14.87595 S 48.0772 E	-14.87595,48.07720	14°52.557'S048°04.632'E	26m	7848-7852
323	RDR0578	Freshwater	Yes	Yes	Oreochromis niloticus	Cichlidae	Actinopterygii	Madagascar: Ampondrabe					CCCCTCCCAACCACCATAATCACCCTAGCCCTAGCCCTCAAAATCGGCTTAGCACCTCTTCATGCTTGACTCCCCGAAGTTCTACAAGGACTAGACCTTACTACAGGCCTAATTCTTTCAACCTGGCAAAAACTTGCCCCCTTCGCCCTAATTCTTCAAATCCAACCTTCAAACTCAACCACCCTCATTATTTTAGGCCTTGCATCCACCCTCATTGGAGGCTGAGGCGGGCTAAATCAGACACAGCTCCGTAAAATTCTCGCATACTCATCAATCGCCCATCTAGGCTGAATAATTCTTGTTTTACAGTTTTCCCCTTCCATCACACTTCTCACCCTCCTAACGTACCTTATCATAACATCCTCAACATTTCTCGTATTCAAGCTCAACAAATCCACA…	ON584899			F.M. Ratsoavina, A. Rakotoarison, R.D. Randrianiaina		2011	40740	River (µS, °C, ppm, pH - 17:00) 7804-7806	-14.8759	48.0772	14.87595 S 48.0772 E	-14.87595,48.07720	14°52.557'S048°04.632'E	26m	7853-7857
324	RDR0581	Freshwater	Yes	Yes	Oreochromis aureus	Cichlidae	Actinopterygii	Madagascar: Ampondrabe					GGCCTCGCATCCACCCTCATTGGAGGCTGAGGCGGGCTAAACCAAACACAACTCCGTAAAATTCTTGCTTACTCATCAATTGCCCACCTAGGTTGAATAATTCTTGTTTTACAATTCTCCCCCTCAATTACACTCCTCACCCTTTTAACCTACTTCATTATGACATTCTCAACATTCCTCGTATTTAAACTC				F.M. Ratsoavina, A. Rakotoarison, R.D. Randrianiaina		2011	40740	River (µS, °C, ppm, pH - 17:00) 7804-7806	-14.8759	48.0772	14.87595 S 48.0772 E	-14.87595,48.07720	14°52.557'S048°04.632'E	26m	7872-7878
325	RDR0583	Freshwater	Yes	Yes	Oreochromis niloticus	Cichlidae	Actinopterygii	Madagascar: Andampy					CTTCTCGCCTGAATAGGCCTTGAAATAAATACGCTAGCCATTATTCCCCTAATAGCTCAACACCACCACCCCCGAGCTGTCGAAGCTACAACCAAATATTTTTTAACCCAAGCTGCTGCAGCAGCTACCCTTCTATTCGCAAGCATCACTAACGCCTGACTAACAGGCCAATGAGAAATTCAACAAATCACGCATCCCCTCCCAACCACCATAATCACCCTAGCCCTAGCCCTCAAAATCGGCTTAGCACCTCTTCATGCTTGACTCCCCGAAGTTCTACAAGGACTAGACCTTACTACAGGCCTAATTCTTTCAACCTGGCAAAAACTTGCCCCCTTCGCCCTAATTCTTCAAATCCAACCTTCAAACTCAACCACCCTCATTATTTTAGGCCTTGCA…	ON584921			F.M. Ratsoavina, A. Rakotoarison, R.D. Randrianiaina		2011	40740								7885-7897
326	RDR0587	Freshwater	Yes	Yes	Oreochromis niloticus	Cichlidae	Actinopterygii	Madagascar: Andampy					CTTCTCGCCTGAATAGGCCTTGAAATAAATACGCTAGCCATTATTCCCCTAATAGCTCAACACCACCACCCCCGAGCTGTCGAAGCTACAACCAAATATTTTTTAACCCAAGCTGCTGCAGCAGCTACCCTTCTATTCGCAAGCATCACTAACGCCTGACTAACAGGCCAATGAGAAATTCAACAAATCACGCATCCCCTCCCAACCACCATAATCACCCTAGCCCTAGCCCTCAAAATCGGCTTAGCACCTCTTCATGCTTGACTCCCCGAAGTTCTACAAGGACTAGACCTTACTACAGGCCTAATTCTTTCAACCTGGCAAAAACTTGCCCCCTTCGCCCTAATTCTTCAAATCCAACCTTCAAACTCAACCACCCTCATTATTTTAGGCCTTGCA…	ON584922			F.M. Ratsoavina, A. Rakotoarison, R.D. Randrianiaina		2011	40740								7912-7916
327	RDR0588	Freshwater	No	Yes	Glossogobius giuris	Gobiidae	Actinopterygii	Madagascar: Andampy			AATGTTATCGTTACCGCCCATGCATTTGTTATAATTTTCTTTATAGTAATACCAATTATGATTGGAGGATTTGGAAACTGATTAATCCCCCTAATAATCGGCGCCCCAGACATGGCCTTCCCTCGAATAAACAACATAAGCTTTTGACTACTGCCTCCTTCTTTTCTCCTCCTTCTCTCATCCTCTTGGGTTGAAGCAGGGGCAGGAACAGGGTGAACCGTCTACCCCCCACTGGCAGGAAACCTTGCACATGCCGGGGCTTCAGTAGACCTGACCATCTTTTCCCTCCATCTCGCGGGTATTTCCTCTATCCTTGGGGCTATTAATTTTATTACTACGATTTTAAATATGAAACCCCCAGCAATCTCACAATATCAAACACCCCTCTTTGTGTGAGCA…	ON604197					F.M. Ratsoavina, A. Rakotoarison, R.D. Randrianiaina		2011	40740								7917-7921
328	RDR0589	Freshwater	No	Yes	Glossogobius giuris	Gobiidae	Actinopterygii	Madagascar: Andampy			AATGTTATCGTTACCGCCCATGCATTTGTTATAATTTTCTTTATAGTAATACCAATTATGATTGGAGGATTTGGAAACTGATTAATCCCCCTAATAATCGGCGCCCCAGACATGGCCTTCCCTCGAATAAACAACATAAGCTTTTGACTACTGCCTCCTTCTTTTCTCCTCCTTCTCTCATCCTCTTGGGTTGAAGCAGGGGCAGGAACAGGGTGAACCGTCTACCCCCCACTGGCAGGAAACCTTGCACATGCCGGGGCTTCAGTAGACCTGACCATCTTTTCCCTCCATCTCGCGGGTATTTCCTCTATCCTTGGGGCTATTAATTTTATTACTACGATTTTAAATATGAAACCCCCAGCAATCTCACAATATCAAACACCCCTCTTTGTGTGAGCA…	ON604198					F.M. Ratsoavina, A. Rakotoarison, R.D. Randrianiaina		2011	40740								7922-7929
329	RDR0590	Freshwater	No	Yes	Glossogobius giuris	Gobiidae	Actinopterygii	Madagascar: Andampy			AATGTTATCGTTACCGCCCATGCATTTGTTATAATTTTCTTTATAGTAATACCAATTATGATTGGAGGATTTGGAAACTGATTAATCCCCCTAATAATCGGCGCCCCAGACATGGCCTTCCCTCGAATAAACAACATAAGCTTTTGACTACTGCCTCCTTCTTTTCTCCTCCTTCTCTCATCCTCTTGGGTTGAAGCAGGGGCAGGAACAGGGTGAACCGTCTACCCCCCACTGGCAGGAAACCTTGCACATGCCGGGGCTTCAGTAGACCTGACCATCTTTTCCCTCCATCTCGCGGGTATTTCCTCTATCCTTGG	ON604199					F.M. Ratsoavina, A. Rakotoarison, R.D. Randrianiaina		2011	40740								7930-7934
330	RDR0591	Freshwater	No	Yes	Glossogobius giuris	Gobiidae	Actinopterygii	Madagascar: Andampy			AATGTTATCGTTACCGCCCATGCATTTGTTATAATTTTCTTTATAGTAATACCAATTATGATTGGAGGATTTGGAAACTGATTAATCCCCCTAATAATCGGCGCCCCAGACATGGCCTTCCCTCGAATAAACAACATAAGCTTTTGACTACTGCCTCCTTCTTTTCTCCTCCTTCTCTCATCCTCTTGGGTTGAAGCAGGGGCAGGAACAGGGTGAACCGTCTACCCCCCACTGGCAGGAAACCTTGCACATGCCGGGGCTTCAGTAGACCTGACCATCTTTTCCCTCCATCTCGCGGGTATTTCCTCTATCCTTGGGGCTATTAATTTTATTACTACGATTTTAAATATGAAACCCCCAGCAATCTCACAATATCAAACACCCCTCTTTGTGTGAGCA…	ON604200					F.M. Ratsoavina, A. Rakotoarison, R.D. Randrianiaina		2011	40740								7935-7939
331	RDR0592	Freshwater	No	Yes	Glossogobius giuris	Gobiidae	Actinopterygii	Madagascar: Andampy			AATGTTATCGTTACCGCCCATGCATTTGTTATAATTTTCTTTATAGTAATACCAATTATGATTGGAGGATTTGGAAACTGATTAATCCCCCTAATAATCGGCGCCCCAGACATGGCCTTCCCTCGAATAAACAACATAAGCTTTTGACTACTGCCTCCTTCTTTTCTCCTCCTTCTCTCATCCTCTTGGGTTGAAGCAGGGGCAGGAACAGGGTGAACCGTCTACCCCCCACTGGCAGGAAACCTTGCACATGCCGGGGCTTCAGTAGACCTGACCATCTTTTCCCTCCATCTCGCGGGTATTTCCTCTATCCTTGGGGCTATTAATTTTATTACTACGATTTTAAATATGAAACCCCCAGCAATCTCACAATATCAAACACCCCTCTTTGTGTGAGCA…	ON604201					F.M. Ratsoavina, A. Rakotoarison, R.D. Randrianiaina		2011	40740								7940-7944
332	RDR0593	(Freshwater)	No	Yes	Ambassis cf. ambassis	Ambassidae	Actinopterygii	Madagascar: Andampy			AATGTAATTGTAACCGCACATGCCTTCGTAATAATTTTTTTTATAGTTATACCAATTATGATTGGAGGCTTCGGAAACTGACTAGTCCCTTTAATAATTGGAGCCCCTGATATGGCATTTCCCCGAATAAATAATATAAGCTTCTGACTCCTCCCCCCTTCATTTCTCCTACTTCTTGCCTCCTCGGGTGTAGAAGCAGGCGCCGGAACAGGTTGAACTGTTTATCCCCCTCTGGCAAGTAATCTTGCACACGCAGGGGCTTCCGTAGATTTAACAATCTTCTCTCTTCATCTGGCAGGGATCTCTTCAATCTTGGGAGCAATTAATTTTATTACTACCATTATTAATATAAAACCTCCCGCCATTACCCAATACCAGACTCCCCTATTTGTTTGAGCT…	ON604009					F.M. Ratsoavina, A. Rakotoarison, R.D. Randrianiaina		2011	40740								7945-7951
333	RDR0594	Freshwater	Yes	Yes	Oreochromis aureus	Cichlidae	Actinopterygii	Madagascar: Anjingo					CTCCTCGCCTGAATAGGCCTTGAAATAAACACGCTAGCCATTATCCCCCTGATAGCTCAACACCACCACCCCCGCGCTGTCGAAGCTACAACCAAATATTTTTTAACCCAAGCTGCTGCAGCAGCCACCCTTCTATTTGCAAGCATTACTAACGCCTGATTAACAGGCCAATGAGAAATTCAACAAATCACACACCCCCTCCCAACCACAATAATCACCCTTGCCCTTGCCCTCAAAATCGGCCTAGCTCCCCTTCATGCTTGGCTCCCCGAAGTCCTGCAAGGACTGGACCTTACCACAGGCTTAATTCTTTCGACCTGACAAAAGCTTGCCCCCTTCGCCCTAATTCTTCAAATCCAACCTTCAAACTCAACCACTCTTATTATTTTAGGCCTCGCA…	ON584867			F.M. Ratsoavina, A. Rakotoarison, R.D. Randrianiaina		2011	40741	River 7952-7955	-14.7102	48.0667	14.71017 S 48.06665 E	-14.71017,48.06665	14°42.061'S048°03.999'E	17m	7980-7984
334	RDR0598	Freshwater	No	Yes	Glossogobius sp. 3	Gobiidae	Actinopterygii	Madagascar: Anjingo			AACGTCATTGTCACCGCCCACGCATTTGTCATGATTTTCTTTATAGTAATGCCAATTATGATTGGGGGCTTCGGAAACTGGCTAATTCCCTTGATGATCGGCGCCCCAGACATGGCCTTCCCCCGAATAAATAATATGAGCTTTTGACTACTGCCCCCCTCTTTTCTTCTTCTGCTCTCATCTTCTTGGGTTGAAGCAGGGGCCGGGACAGGGTGAACAGTCTACCCACCCCTAGCAGGGAACCTCGCCCACGCCGGAGCATCAGTAGACTTAACTATTTTCTCTCTACATCTTGCAGGGGTTTCCTCTATTCTAGGGGCTATCAATTTTATTACCACTATTTTGAATATAAAACCCCCAGCAATCTCACAATACCAAACCCCGTTATTTGTATGAGCG…	ON604234					F.M. Ratsoavina, A. Rakotoarison, R.D. Randrianiaina		2011	40741	River 7952-7955	-14.7102	48.0667	14.71017 S 48.06665 E	-14.71017,48.06665	14°42.061'S048°03.999'E	17m	8001-8005
335	RDR0599	(Freshwater)	No	Yes	Ambassis cf. ambassis	Ambassidae	Actinopterygii	Madagascar: Anjingo			AATGTAATTGTAACCGCACATGCCTTCGTAATAATTTTTTTTATAGTTATACCAATTATGATTGGAGGCTTCGGAAACTGACTAGTCCCTTTAATAATTGGAGCCCCTGATATGGCATTTCCCCGAATAAATAATATAAGCTTCTGACTCCTCCCCCCTTCATTTCTCCTACTTCTTGCCTCCTCGGGTGTAGAAGCAGGCGCCGGAACAGGTTGAACTGTTTATCCCCCTCTGGCAAGTAATCTTGCACACGCAGGGGCTTCCGTAGATTTAACAATCTTCTCTCTTCATCTGGCAGGGGTCTCTTCAATCTTGGGAGCAATTAATTTTATTACTAC	ON604010					F.M. Ratsoavina, A. Rakotoarison, R.D. Randrianiaina		2011	40741	River 7952-7955	-14.7102	48.0667	14.71017 S 48.06665 E	-14.71017,48.06665	14°42.061'S048°03.999'E	17m	8006-8010
336	RDR0603	Freshwater	Yes	Yes	Oreochromis aureus	Cichlidae	Actinopterygii	Madagascar: Tsikolivary					CTCCTCGCCTGAATAGGCCTTGAAATAAACACGCTAGCCATTATCCCCCTGATAGCTCAACACCACCACCCCCGCGCTGTCGAAGCTACAACCAAATATTTTTTAACCCAAGCTGCTGCAGCAGCCACCCTTCTATTTGCAAGCATTACTAACGCCTGATTAACAGGCCAATGAGAAATTCAACAAATCACACACCCCCTCCCAACCACAATAATCACCCTTGCCCTTGCCCTCAAAATCGGCCTAGCTCCCCTTCATGCTTGGCTCCCCGAAGTCCTGCAAGGACTGGACCTTACCACAGGCTTAATTCTTTCGACCTGACAAAAGCTTGCCCCCTTCGCCCTAATTCTTCAAATCCAACCTTCAAACTCAACCACTCTTATTATTTTAGGCCTCGCA…	ON584878			F.M. Ratsoavina, A. Rakotoarison, R.D. Randrianiaina		2011	40741	River 7957-7961	-14.6517	48.0911	14.65175 S 48.09105 E	-14.65175,48.09105	14°39.105'S048°05.463'E	17m	8028-8033
337	RDR0605	Freshwater	Yes	Yes	Oreochromis aureus	Cichlidae	Actinopterygii	Madagascar: Tsikolivary					CTCCTCGCCTGAATAGGCCTTGAAATAAACACGCTAGCCATTATCCCCCTGATAGCTCAACACCACCACCCCCGCGCTGTCGAAGCTACAACCAAATATTTTTTAACCCAAGCTGCTGCAGCAGCCACCCTTCTATTTGCAAGCATTACTAACGCCTGATTAACAGGCCAATGAGAAATTCAACAAATCACACACCCCCTCCCAACCACAATAATCACCCTTGCCCTTGCCCTCAAAATCGGCCTAGCTCCCCTTCATGCTTGGCTCCCCGAAGTCCTGCAAGGACTGGACCTTACCACAGGCTTAATTCTTTCGACCTGACAAAAGCTTGCCCCCTTCGCCCTAATTCTTCAAATCCAACCTTCAAACTCAACCACTCTTATTATTTTAGGCCTCGCA…	ON584879			F.M. Ratsoavina, A. Rakotoarison, R.D. Randrianiaina		2011	40741	River 7957-7961	-14.6517	48.0911	14.65175 S 48.09105 E	-14.65175,48.09105	14°39.105'S048°05.463'E	17m	8041-8045
338	RDR0608	Freshwater	Yes	Yes	Channa striata	Channidae	Actinopterygii	Madagascar: Sahavalanina			AATGTAATCGTTACAGCACACGCCTTTGTAATAATTTTCTTTATGGTAATGCCAATAATGATCGGCGGTTTCGGAAACTGACTTGTACCACTTATGATCGGTGCCCCAGACATGGCATTCCCACGAATAAACAACATAAGCTTCTGACTTCTTCCCCCATCTTTCCTTCTCCTGCTTGCCTCCTCCGCAGTAGAAGCTGGTGCAGGAACTGGCTGAACAGTTTACCCCCCTCTAGCCAGCAACCTGGCCCATGCAGGAGCTTCCGTAGACTTAACCATCTTCTCCCTGCACCTTGCGGGGGTTTCTTCAATCCTGGGCGCTATTAATTTCATTACAACAATTATTAACATAAAACCTCCTGCTATCTCACAATACCAAACACCCCTCTTCGTATGGGCC…	ON604097					F.M. Ratsoavina, A. Rakotoarison, R.D. Randrianiaina		2011	40741	River 7962-7969	-14.6255	48.0945	14.62552 S 48.09448 E	-14.62552,48.09448	14°37.531'S048°05.669'E	28m	8061-8071
339	RDR0609	Freshwater	Yes	Yes	Channa striata	Channidae	Actinopterygii	Madagascar: Sahavalanina			AATGTAATCGTTACAGCACACGCCTTTGTAATAATTTTCTTTATGGTAATGCCAATAATGATCGGCGGTTTCGGAAACTGACTTGTACCACTTATGATCGGTGCCCCAGACATGGCATTCCCACGAATAAACAACATAAGCTTCTGACTTCTTCCCCCATCTTTCCTTCTCCTGCTTGCCTCCTCCGCAGTAGAAGCTGGTGCAGGAACTGGCTGAACAGTTTACCCCCCTCTAGCCAGCAACCTGGCCCATGCAGGAGCTTCCGTAGACTTAACCATCTTCTCCCTGCACCTTGCGGGGGTTTCTTCAATCCTGGGCGCTATTAATTTCATTACAACAATTATTAACATAAAACCTCCTGCTATCTCACAATACCAAACACCCCTCTTCGTATGGGCC…	ON604098					F.M. Ratsoavina, A. Rakotoarison, R.D. Randrianiaina		2011	40741	River 7962-7969	-14.6255	48.0945	14.62552 S 48.09448 E	-14.62552,48.09448	14°37.531'S048°05.669'E	28m	8072-8076
340	RDR0610	(Freshwater)	No	Yes	Anguilla marmorata	Anguillidae	Actinopterygii	Madagascar: Sahavalanina			AATGTCATCGTCACAGCGCATGCCTTTGTAATGATTTTCTTTATAGTAATACCAGTAATAATTGGAGGATTTGGCAACTGACTTGTGCCATTAATGATCGGCGCTCCAGACATAGCATTTCCCCGAATAAACAATATAAGCTTCTGACTCTTACCACCATCATTTCTCCTTCTACTAGCCTCCTCAGGAGTAGAAGCTGGAGCTGGTACAGGTTGAACTGTATATCCGCCTCTAGCTGGAAACTTAGCCCACGCCGGAGCATCTGTTGACCTGACAATTTTCTCGCTTCACCTTGCAGGAATTTCATCAATCCTAGGAGCCATTAATTTTATCACTACAATTATTAACATGAAACCGCCTGCCATTACACAATACCAAACCCCTCTGTTTGTATGAGCT…	ON604026					F.M. Ratsoavina, A. Rakotoarison, R.D. Randrianiaina		2011	40741	River 7962-7969	-14.6255	48.0945	14.62552 S 48.09448 E	-14.62552,48.09448	14°37.531'S048°05.669'E	28m	8077-8081
341	RDR0612	Freshwater	Yes	Yes	Oreochromis niloticus	Cichlidae	Actinopterygii	Madagascar: Antsohihely					AATACGCTAGCCATTATTCCCCTAATAGCTCAACACCACCACCCCCGAGCTGTCGAAGCTACAACCAAATATTTTTTAACCCAAGCTGCTGCAGCAGCTACCCTTCTATTCGCAAGCATCACTAACGCCTGACTAACAGGCCAATGAGAAATTCAACAAATCACGCATCCCCTCCCAACCACCATAATCACCCTAGCCCTAGCCCTCAAAATCGGCTTAGCACCTCTTCATGCTTGACTCCCCGAAGTTCTACAAGGACTAGACCTTACTACAGGCCTAATTCTTTCAACCTGGCAAAAACTTGCCCCCTTCGCCCTAATTCTTCAAATCCAACCTTCAAACTCAACCACCCTCATTATTTTAGGCCTTGCATCCACCCTCATTGGAGGCTGAGGCGGG…	ON584893			F.M. Ratsoavina, A. Rakotoarison, R.D. Randrianiaina		2011	40741	River 7970-7976	-14.6153	48.0796	14.6153 S 48.07958 E	-14.61530,48.07958	14°36.918'S048°04.775'E	25m	8087-8091
342	RDR0613	Freshwater	Yes	Yes	Oreochromis niloticus	Cichlidae	Actinopterygii	Madagascar: Antsohihely					CTTCTCGCCTGAATAGGCCTTGAAATAAATACGCTAGCCATTATTCCCCTAATAGCTCAACACCACCACCCCCGAGCTGTCGAAGCTACAACCAAATATTTTTTAACCCAAGCTGCTGCAGCAGCTACCCTTCTATTCGCAAGCATCACTAACGCCTGACTAACAGGCCAATGAGAAATTCAACAAATCACGCATCCCCTCCCAACCACCATAATCACCCTAGCCCTAGCCCTCAAAATCGGCTTAGCACCTCTTCATGCTTGACTCCCCGAAGTTCTACAAGGACTAGACCTTACTACAGGCCTAATTCTTTCAACCTGGCAAAAACTTGCCCCCTTCGCCCTAATTCTTCAAATCCAACCTTCAAACTCAACCACCCTCATTATTTTAGGCCTTGCA…	ON584928			F.M. Ratsoavina, A. Rakotoarison, R.D. Randrianiaina		2011	40741	River 7970-7976	-14.6153	48.0796	14.6153 S 48.07958 E	-14.61530,48.07958	14°36.918'S048°04.775'E	25m	8092-8096
343	RDR0614	Freshwater	Yes	Yes	Oreochromis niloticus	Cichlidae	Actinopterygii	Madagascar: Antsohihely					CCCCTCCCAACCACCATAATCACCCTAGCCCTAGCCCTCAAAATCGGCTTAGCACCTCTTCATGCTTGACTCCCCGAAGTTCTACAAGGACTAGACCTTACTACAGGCCTAATTCTTTCAACCTGGCAAAAACTTGCCCCCTTCGCCCTAATTCTTCAAATCCAACCTTCAAACTCAACCACCCTCATTATTTTAGGCCTTGCATCCACCCTCATTGGAGGCTGAGGCGGGCTAAATCAGACACAGCTCCGTAAAATTCTCGCATACTCATCAATCGCCCATCTAGGCTGAATAATTCTTGTTTTACAGTTTTCCCCTTCCATCACACTTCTCACCCTCCTAACGTACCTTATCATAACATCCTCAACATTTCTCGTATTCAAGCTCAACAAATCCACA…	ON584901			F.M. Ratsoavina, A. Rakotoarison, R.D. Randrianiaina		2011	40741	River 7970-7976	-14.6153	48.0796	14.6153 S 48.07958 E	-14.61530,48.07958	14°36.918'S048°04.775'E	25m	8097-8101
344	RDR0615	Freshwater	Yes	Yes	Oreochromis niloticus	Cichlidae	Actinopterygii	Madagascar: Antsohihely					CATCCCCTCCCAACCACCATAATCACCCTAGCCCTAGCCCTCAAAATCGGCTTAGCACCTCTTCATGCTTGACTCCCCGAAGTTCTACAAGGACTAGACCTTACTACAGGCCTAATTCTTTCAACCTGGCAAAAACTTGCCCCCTTCGCCCTAATTCTTCAAATCCAACCTTCAAACTCAACCACCCTCATTATTTTAGGCCTTGCATCCACCCTCATTGGAGGCTGAGGCGGGCTAAATCAGACACAGCTCCGTAAAATTCTCGCATACTCATCAATCGCCCATCTAGGCTGAATAATTCTTGTTTTACAGTTTTCCCCTTCCATCACACTTCTCACCCTCCTAACGTACCTTATCATAACATCCTCAACATTTCTCG	ON584898			F.M. Ratsoavina, A. Rakotoarison, R.D. Randrianiaina		2011	40741	River 7970-7976	-14.6153	48.0796	14.6153 S 48.07958 E	-14.61530,48.07958	14°36.918'S048°04.775'E	25m	8102-8106
345	RDR0616	Freshwater	No	Yes	Glossogobius sp. 3	Gobiidae	Actinopterygii	Madagascar: Maevarano			AACGTCATTGTCACCGCCCACGCATTTGTCATGATTTTCTTTATAGTAATGCCAATTATGATTGGGGGCTTCGGAAACTGGCTAATTCCCTTGATGATCGGCGCCCCAGACATGGCCTTCCCCCGAATAAATAATATGAGCTTTTGACTACTGCCCCCCTCTTTTCTTCTTCTGCTCTCATCTTCTTGGGTTGAAGCAGGGGCCGGGACAGGGTGAACAGTCTACCCACCCCTAGCAGGGAACCTCGCCCACGCCGGAGCATCAGTAGACTTAACTATTTTCTCTCTACATCTTGCAGGGGTTTCCTCTATTCTAGGGGCTATCAATTTTATTACCACTATTTTGAATATAAAACCCCCAGCAATCTCACAATACCAAACCCCGTTATTTGTATGAGCG…	ON604242					F.M. Ratsoavina, A. Rakotoarison, R.D. Randrianiaina		2011	40741	River 7977-7979	-14.5382	48.029	14.53823 S 48.029 E	-14.53823,48.02900	14°32.294'S048°01.740'E	25m	8107-8114
346	RDR0617	Freshwater	No	Yes	Glossogobius sp. 3	Gobiidae	Actinopterygii	Madagascar: Maevarano			AACGTCATTGTCACCGCCCACGCATTTGTCATGATTTTCTTTATAGTAATGCCAATTATGATTGGGGGCTTCGGAAACTGGCTAATTCCCTTGATGATCGGCGCCCCAGACATGGCCTTCCCCCGAATAAATAATATGAGCTTTTGACTACTGCCCCCCTCTTTTCTTCTTCTGCTCTCATCTTCTTGGGTTGAAGCAGGGGCCGGGACAGGGTGAACAGTCTACCCACCCCTAGCAGGGAACCTCGCCCACGCCGGAGCATCAGTAGACTTAACTATTTTCTCTCTACATCTTGCAGGGGTTTCCTCTATTCTAGGGGCTATCAATTTTATTACCACTATTTTGAATATAAAACCCCCAGCAATCTCACAATACCAAACCCCGTTATTTGTATGAGCG…	ON604243					F.M. Ratsoavina, A. Rakotoarison, R.D. Randrianiaina		2011	40741	River 7977-7979	-14.5382	48.029	14.53823 S 48.029 E	-14.53823,48.02900	14°32.294'S048°01.740'E	25m	8115-8120
347	RDR0619	(Freshwater)	No	Yes	Ambassis cf. ambassis	Ambassidae	Actinopterygii	Madagascar: Maevarano			AATGTAATTGTAACCGCACATGCCTTCGTAATAATTTTTTTTATAGTTATACCAATTATGATTGGAGGCTTCGGAAACTGACTAGTCCCTTTAATAATTGGAGCCCCTGATATGGCATTTCCCCGAATAAATAATATAAGCTTCTGACTCCTCCCCCCTTCATTTCTCCTACTTCTTGCCTCCTCGGGTGTAGAAGCAGGCGCCGGAACAGGTTGAACTGTTTATCCCCCTCTGGCAAGTAATCTTGCACACGCAGGGGCTTCCGTAGATTTAACAATCTTCTCTCTTCATCTGGCAGGGGTCTCTTCAATCTTGGGAGCAATTAATTTTATTACTACCATTATTAATATAAAACCTCCCGCCATTACCCAATACCAGACTCCCCTATTTGTTTGAGCT…	ON604011					F.M. Ratsoavina, A. Rakotoarison, R.D. Randrianiaina		2011	40741	River 7977-7979	-14.5382	48.029	14.53823 S 48.029 E	-14.53823,48.02900	14°32.294'S048°01.740'E	25m	8130-8137
348	RDR0623	Freshwater	Yes	Yes	Oreochromis sp. 1	Cichlidae	Actinopterygii	Madagascar: Manambaro					TACCCTTGCCCTCGCTCTCAAAATCGGTTTAGCCCCTCTTCATGCTTGACTCCCCGAAGTTCTACAAGGACTAGACCTTACTACAGGATTGATTCTTTCAACCTGACAAAAACTTGCCCCCTTCGCCCTAATTCTTCAAATCCAACCTTCAAACTCAACCACCCTTATTATTTTAGGCCTCGCATCCACCCTCATTGGAGGGTGAGGTGGACTAAACCAGACACAACTCCGTAAAATTCTTGCATACTCATCAATCGCCCACCTAGGTTGAATAATTCTTGTTTTACAATTTTCCCCTTCAATCACACTCCTCACCCTTCTAACTTA	ON584962			F.M. Ratsoavina, A. Rakotoarison, R.D. Randrianiaina		2011	40741	River 8157-8163	-14.3968	48.0209	14.39677 S 48.02088 E	-14.39677,48.02088	14°23.806'S048°01.253'E	21m	8220-8225
349	RDR0626	(Freshwater)	No	Yes	Eleotris klunzingerii	Eleotridae	Actinopterygii	Madagascar: Manambaro			AATGTCATCGTTACGGCCCATGCCTTCGTGATGATTTTCTTTATAGTAATACCAATTATGATCGGCGGATTTGGAAATTGACTAATCCCTTTAATAATTGGCGCCCCAGACATGGCCTTCCCACGAATAAACAACATAAGCTTCTGGCTCCTCCCTCCTTCCTTTCTCCTTCTTCTCGCCTCCTCTGGAGTCGAAGCAGGGGCTGGCACAGGATGGACCGTTTACCCCCCTCTGGCAGGAAACCTCGCCCACGCAGGGGCCTCTGTAGATCTAACAATCTTCTCCCTTCACCTAGCCGGTGTGTCTTCAATTCTAGGGGCTATTAACTTTATCACTACAATTATCAATATAAAACCCCCCGCAATTTCCCAATACCAGACACCCCTCTTCGTCTGAGCC…	ON604173					F.M. Ratsoavina, A. Rakotoarison, R.D. Randrianiaina		2011	40741	River 8157-8163	-14.3968	48.0209	14.39677 S 48.02088 E	-14.39677,48.02088	14°23.806'S048°01.253'E	21m	8236-8243
350	RDR0627	(Freshwater)	No	Yes	Eleotris klunzingerii	Eleotridae	Actinopterygii	Madagascar: Manambaro	TTTAACGGCCGCGGTACTTTGACCGTGCGAAGGTAGCGCAATCACTTGTCTTTTAAATGGAGACCTGTATGAATGGCATAACGAGGGCTAAGCTGTCTCCTTTCTCCAGCCAATGAAATTGATCTGCCCGTGCAGAAGCGAGCATAAAAACATAAGACGAGAAGACCCTATGGAGCTTCAGACACAGGACAGCCCGTGTTAACAAACCTTAGCAAAAAGACCAAACAAAACGACCCTGTCCCCTGTCTTCGGTTGGGGCGACCGCGGGGGAACAAAAATCCCCCACGTGGAATAGGGGTACACCCTTAAAAATAGGGCCACAGCCCTAATAAACAGAAATCTGACCAATATGACCCGGCAAGCCGATCAACGGACCCAGTTACCCTAGGGATAACAGCG…	ON611905	AATGTCATCGTTACGGCCCATGCCTTCGTGATGATTTTCTTTATAGTAATACCAATTATGATCGGCGGATTTGGAAATTGACTAATCCCTTTAATAATTGGCGCCCCAGACATGGCCTTCCCACGAATAAACAACATAAGCTTCTGGCTCCTCCCTCCTTCCTTTCTCCTTCTTCTCGCCTCCTCTGGAGTCGAAGCAGGGGCTGGCACAGGATGGACCGTTTACCCCCCTCTGGCAGGAAACCTCGCCCACGCAGGGGCCTCTGTAGATCTAACAATCTTTTCCCTTCACCTAGCCGGTGTGTCTTCAATTCTAGGGGCTATTAACTTTATCACTACAATTATCAATATAAAACCCCCCGCAATTTCCCAATACCAGACACCCCTCTTCGTCTGAGCC…	ON604165					F.M. Ratsoavina, A. Rakotoarison, R.D. Randrianiaina		2011	40741	River 8157-8163	-14.3968	48.0209	14.39677 S 48.02088 E	-14.39677,48.02088	14°23.806'S048°01.253'E	21m	8244-8248
351	RDR0629	Freshwater	No	Yes	Glossogobius giuris	Gobiidae	Actinopterygii	Madagascar: Manambaro			AATGTTATCGTTACCGCCCATGCATTTGTTATAATTTTCTTTATAGTAATACCAATTATGATTGGAGGATTTGGAAACTGATTAATCCCCCTAATAATCGGCGCCCCAGACATGGCCTTCCCTCGAATAAACAACATAAGCTTTTGACTACTGCCTCCTTCTTTTCTCCTCCTTCTCTCATCCTCTTGGGTTGAAGCAGGGGCAGGAACAGGGTGAACCGTCTACCCCCCACTGGCAGGAAACCTTGCACATGCCGGGGCTTCAGTAGACCTGACCATCTTTTCCCTCCATCTCGCGGGTATTTCCTCTATCCTTGGGGCTATTAATTTTATTACTACGATTTTAAATATGAAACCCCCAGCAATCTCACAATATCAAACACCCCTCTTTGTGTGAGCA…	ON604207					F.M. Ratsoavina, A. Rakotoarison, R.D. Randrianiaina		2011	40741	River 8157-8163	-14.3968	48.0209	14.39677 S 48.02088 E	-14.39677,48.02088	14°23.806'S048°01.253'E	21m	8256-8262
352	RDR0631	Freshwater	No	Yes	Glossogobius giuris	Gobiidae	Actinopterygii	Madagascar: Manambaro			AATGTTATCGTTACCGCCCATGCATTTGTTATAATTTTCTTTATAGTAATACCAATTATGATTGGAGGATTTGGAAACTGATTAATCCCCCTAATAATCGGCGCCCCAGACATGGCCTTCCCTCGAATAAACAACATAAGCTTTTGACTACTGCCTCCTTCTTTTCTCCTCCTTCTCTCATCCTCTTGGGTTGAAGCAGGGGCAGGAACAGGGTGAACCGTCTACCCCCCACTGGCAGGAAACCTTGCACATGCCGGGGCTTCAGTAGACCTGACCATCTTTTCCCTCCATCTCGCGGGTATTTCCTCTATCCTTGGGGCTATTAATTTTATTACTACGATTTTAAATATGAAACCCCCAGCAATCTCACAATATCAAACACCCCTCTTTGTGTGAGCA…	ON604208					F.M. Ratsoavina, A. Rakotoarison, R.D. Randrianiaina		2011	40741	River 8157-8163	-14.3968	48.0209	14.39677 S 48.02088 E	-14.39677,48.02088	14°23.806'S048°01.253'E	21m	8268-8273
353	RDR0632	(Freshwater)	No	Yes	Ambassis cf. ambassis	Ambassidae	Actinopterygii	Madagascar: Manambaro			AATGTAATTGTAACCGCACATGCCTTCGTAATAATTTTTTTTATAGTTATACCAATTATGATTGGAGGCTTCGGAAACTGACTAGTCCCTTTAATAATTGGAGCCCCTGATATGGCATTTCCCCGAATAAATAATATAAGCTTCTGACTCCTCCCCCCTTCATTTCTCCTACTTCTTGCCTCCTCGGGTGTAGAAGCAGGCGCCGGAACAGGTTGAACTGTTTATCCCCCTCTGGCAAGTAATCTTGCACACGCAGGGGCTTCCGTAGATTTAACAATCTTCTCTCTTCATCTGGCAGGGGTCTCTTCAATCTTGGGAGCAATTAATTTTATTACTACCATTATTAATATAAAACCTCCCGCCATTACCCAATACCAGACTCCCCTATTTGTTTGAGCT…	ON604012					F.M. Ratsoavina, A. Rakotoarison, R.D. Randrianiaina		2011	40741	River 8157-8163	-14.3968	48.0209	14.39677 S 48.02088 E	-14.39677,48.02088	14°23.806'S048°01.253'E	21m	8274-8280
354	RDR0634	(Freshwater)	No	Yes	Ambassis cf. ambassis	Ambassidae	Actinopterygii	Madagascar: Manambaro			AATGTAATTGTAACCGCACATGCCTTCGTAATAATTTTTTTTATAGTTATACCAATTATGATTGGAGGCTTCGGAAACTGACTAGTCCCTTTAATAATTGGAGCCCCTGATATGGCATTTCCCCGAATAAATAATATAAGCTTCTGACTCCTCCCCCCTTCATTTCTCCTACTTCTTGCCTCCTCGGGTGTAGAAGCAGGCGCCGGAACAGGTTGAACTGTTTATCCCCCTCTGGCAAGTAATCTTGCACACGCAGGGGCTTCCGTAGATTTAACAATCTTCTCTCTTCATCTGGCAGGGGTCTCTTCAATCTTGGGAGCAATTAATTTTATTACTACCATTATTAATATAAAACCTCCCGCCATTACCCAATACCAGACTCCCCTATTTGTTTGAGCT…	ON604013					F.M. Ratsoavina, A. Rakotoarison, R.D. Randrianiaina		2011	40741	River 8157-8163	-14.3968	48.0209	14.39677 S 48.02088 E	-14.39677,48.02088	14°23.806'S048°01.253'E	21m	8287-8290
355	RDR0638	(Freshwater)	No	Yes	Eleotris klunzingerii	Eleotridae	Actinopterygii	Madagascar: Maropapango			AATGTCATCGTTACGGCCCATGCCTTCGTGATGATTTTCTTTATAGTAATACCAATTATGATCGGCGGATTTGGAAATTGACTAATCCCTTTAATAATTGGCGCCCCAGACATGGCCTTCCCACGAATAAACAACATAAGCTTCTGGCTCCTCCCTCCTTCCTTTCTCCTTCTTCTCGCCTCCTCTGGAGTCGAAGCAGGGGCTGGCACAGGATGGACCGTTTACCCCCCTCTGGCAGGAAACCTCGCCCACGCAGGAGCCTCTGTAGATCTAACAATCTTCTCCCTTCACCTAGCCGGTGTGTCTTCAATTCTAGGGGCTATTAACTTTATCACTACAATTATCAATATAAAACCCCCCGCAATTTCCCAATACCAGACGCCCCTCTTCGTCTGAGCC…	ON604175					F.M. Ratsoavina, A. Rakotoarison, R.D. Randrianiaina		2011	40741	River 8200-8205	-14.354	48.0378	14.35398 S 48.03775 E	-14.35398,48.03775	14°21.239'S048°02.265'E	22m	8314-8318
356	RDR0640	(Freshwater)	No	Yes	Eleotris klunzingerii	Eleotridae	Actinopterygii	Madagascar: Maropapango			AATGTCATCGTTACGGCCCATGCCTTCGTGATGATTTTCTTTATAGTAATACCAATTATGATCGGCGGATTTGGAAATTGACTAATCCCTTTAATAATTGGCGCCCCAGACATGGCCTTCCCACGAATAAACAACATAAGCTTCTGGCTCCTCCCTCCTTCCTTTCTCCTTCTTCTCGCCTCCTCTGGAGTCGAAGCAGGGGCTGGCACAGGATGGACCGTTTACCCCCCTCTGGCAGGAAACCTCGCCCACGCAGGGGCCTCTGTAGATCTAACAATCTTCTCCCTTCACCTAGCCGGTGTGTCTTCAATTCTAGGGGCTATTAACTTTATCACTACAATTATCAATATAAAACCCCCCGCAATTTCCCAATACCAGACACCCCTCTTCGTCTGAGCC…	ON604176					F.M. Ratsoavina, A. Rakotoarison, R.D. Randrianiaina		2011	40741	River 8200-8205	-14.354	48.0378	14.35398 S 48.03775 E	-14.35398,48.03775	14°21.239'S048°02.265'E	22m	8327-8330
357	RDR0641	(Freshwater)	No	Yes	Eleotris klunzingerii	Eleotridae	Actinopterygii	Madagascar: Maropapango			AATGTCATCGTTACGGCCCATGCCTTCGTGATGATTTTCTTTATAGTAATACCAATTATGATCGGCGGATTTGGAAATTGACTAATCCCTTTAATAATTGGCGCCCCAGACATGGCCTTCCCACGAATAAACAACATAAGCTTCTGGCTCCTCCCTCCTTCCTTTCTCCTTCTTCTCGCCTCCTCTGGAGTCGAAGCAGGGGCTGGCACAGGATGGACCGTTTACCCCCCTCTGGCAGGAAACCTCGCCCACGCAGGGGCCTCTGTAGATCTAACAATCTTCTCCCTTCACCTAGCCGGTGTGTCTTCAATTCTAGGGGCTATTAACTTTATCACTACAATTATCAATATAAAACCCCCCGCAATTTCCCAATACCAGACTCCCCTCTTCGTCTGAGC	ON604177					F.M. Ratsoavina, A. Rakotoarison, R.D. Randrianiaina		2011	40741	River 8200-8205	-14.354	48.0378	14.35398 S 48.03775 E	-14.35398,48.03775	14°21.239'S048°02.265'E	22m	8331-8335
358	RDR0649	Freshwater	No	Yes	Glossogobius sp. 3	Gobiidae	Actinopterygii	Madagascar: Ampitotorana			AACGTCATTGTCACCGCCCACGCATTTGTCATGATTTTCTTTATAGTAATGCCAATTATGATTGGGGGCTTCGGAAACTGGCTAATTCCCTTAATGATCGGCGCCCCAGACATGGCCTTCCCCCGAATAAATAATATGAGCTTTTGACTACTGCCCCCCTCTTTTCTTCTTCTGCTCTCATCTTCTTGGGTTGAAGCAGGGGCCGGGACAGGGTGAACAGTCTACCCACCCCTAGCAGGGAACCTCGCCCACGCCGGAGCATCAGTAGACTTAACTATTTTCTCTCTACATCTTGCAGGGGTTTCCTCTATTCTAGGGGCTATCAATTTTATTACCACTATTTTGAATATAAAACCCCCAGCAATCTCACAATACCAAACCCCGTTATTTGTATGAGCG…	ON604217					F.M. Ratsoavina, A. Rakotoarison, R.D. Randrianiaina		2011	40741	River 8209-8212	-14.33	48.0294	14.32997 S 48.02945 E	-14.32997,48.02945	14°19.798'S048°01.767'E	13m	8363-8372
359	RDR0650	Freshwater	No	Yes	Glossogobius sp. 3	Gobiidae	Actinopterygii	Madagascar: Ampitotorana			AACGTCATTGTCACCGCCCACGCATTTGTCATGATTTTCTTTATAGTAATGCCAATTATGATTGGGGGCTTCGGAAACTGGCTAATTCCCTTGATGATCGGCGCCCCAGACATGGCCTTCCCCCGAATAAATAATATGAGCTTTTGACTACTGCCCCCCTCTTTTCTTCTTCTGCTCTCATCTTCTTGGGTTGAAGCAGGGGCCGGGACAGGGTGAACAGTCTACCCACCCCTAGCAGGGAACCTCGCCCACGCCGGAGCATCAGTAGACTTAACTATTTTCTCTCTACATCTTGCAGGGGTTTCCTCTATTCTAGGGGCTATCAATTTTATTACCACTATTTTGAATATAAAACCCCCAGCAATCTCACAATACCAAACCCCGTTATTTGTATGAGCG…	ON604225					F.M. Ratsoavina, A. Rakotoarison, R.D. Randrianiaina		2011	40741	River 8209-8212	-14.33	48.0294	14.32997 S 48.02945 E	-14.32997,48.02945	14°19.798'S048°01.767'E	13m	8373-8378
360	RDR0651	Freshwater	No	Yes	Glossogobius sp. 3	Gobiidae	Actinopterygii	Madagascar: Ampitotorana			AACGTCATTGTCACCGCCCACGCATTTGTCATGATTTTCTTTATAGTAATGCCAATTATGATTGGGGGCTTCGGAAACTGGCTAATTCCCTTAATGATCGGCGCCCCAGACATGGCCTTCCCCCGAATAAATAATATGAGCTTTTGACTACTGCCCCCCTCTTTTCTTCTTCTGCTCTCATCTTCTTGGGTTGAAGCAGGGGCCGGGACAGGGTGAACAGTCTACCCACCCCTAGCAGGGAACCTCGCCCACGCCGGAGCATCAGTAGACTTAACTATTTTCTCTCTACATCTTGCAGGGGTTTCCTCTATTCTAGGGGCTATCAATTTTATTACCACTATTTTGAATATAAAACCCCCAGCAATCTCACAATACCAAACCCCGTTATTTGTATGAGCG…	ON604218					F.M. Ratsoavina, A. Rakotoarison, R.D. Randrianiaina		2011	40741	River 8209-8212	-14.33	48.0294	14.32997 S 48.02945 E	-14.32997,48.02945	14°19.798'S048°01.767'E	13m	8379-8384
361	RDR0652	Freshwater	No	Yes	Glossogobius sp. 3	Gobiidae	Actinopterygii	Madagascar: Ampitotorana			AACGTCATTGTCACCGCCCACGCATTTGTCATGATTTTCTTTATAGTAATGCCAATTATGATTGGGGGCTTCGGAAACTGGCTAATTCCCTTGATGATCGGCGCCCCAGACATGGCCTTCCCCCGAATAAATAATATGAGCTTTTGACTACTGCCCCCCTCTTTTCTTCTTCTGCTCTCATCTTCTTGGGTTGAAGCAGGGGCCGGGACAGGGTGAACAGTCTACCCACCCCTAGCAGGGAACCTCGCCCACGCCGGAGCATCAGTAGACTTAACTATTTTCTCTCTACATCTTGCAGGGGTTTCCTCTATTCTAGGGGCTATCAATTTTATTACCACTATTTTGAATATAAAACCCCCAGCAATCTCACAATACCAAACCCCGTTATTTGTATGAGCG…	ON604226					F.M. Ratsoavina, A. Rakotoarison, R.D. Randrianiaina		2011	40741	River 8209-8212	-14.33	48.0294	14.32997 S 48.02945 E	-14.32997,48.02945	14°19.798'S048°01.767'E	13m	8385-8390
362	RDR0653	Freshwater	Yes	Yes	Oreochromis sp. 1	Cichlidae	Actinopterygii	Madagascar: Ratsianarana					CCAGACACAACTCCGTAAAATTCTTGCATACTCATCAATCGCCCACCTAGGTTGAATAATTCTTGTTTTACAATTTTCCCCTTCAATCACACTCCTCACCCTTCTAACTTACCTCATCATAACATCCTCAACATTCCTCGTATTTAAACTCAACAAGTCCACAAATATTAATACTCTTGCCACATCCTGAGCAAAAGCCCCCGCCCTCACAGCCCTCACCCCCCTCATTCTCCTTTCACTAGGGGGCCTCCCCCCTCTCACAGGCTTCAT	ON584985			F.M. Ratsoavina, A. Rakotoarison, R.D. Randrianiaina		2011	40742	River 8401-8405	-14.2878	48.0378	14.28782 S 48.03775 E	-14.28782,48.03775	14°17.269'S048°02.265'E	22m	8472-8475
363	RDR0658	(Freshwater)	No	Yes	Planiliza melinoptera	Mugilidae	Actinopterygii	Madagascar: Ratsianarana	TTCAACGGCCGCGGTATTTTGACCGTGCAAAGGTAGCGCAATCACTTGTCTCTTAAATGAGGACCTGTATGAATGGCATAACGAGGGCTTGACTGTCTCCTTTCCCCGGTCAATGAAATTGATCTTCCCGTGCAGAAGCGGGAATTCTAACATAAGACGAGAAGACCCTATGGAGCTTTAGACTCAGAACAGATCATGTAAGCTACCCCAATGAATAGGTAAAACTATTAATTCCTGTTCCCTGTCTTCGGTTGGGGCGACCACGGGGAATAAAAAAACCCCCATGTGGACCAGGAGCACATTACCCTACAACCATGAGCCACAGCTCTAATGCACAAACATTTGACCATTAGATCCGGCAAGCCGATCAACGGACCAAGTTACCCTAGGGATAACAGC…	ON612022	AATGTAATCGTTACAGCACACGCTTTCGTAATAATTTTCTTTATAGTAATGCCAATCATGATCGGAGGATTTGGAAATTGACTAATCCCCCTAATGATCGGCGCCCCTGACATAGCCTTCCCTCGAATGAACAACATAAGCTTCTGACTCCTTCCTCCCTCATTCCTTCTCCTGTTGGCATCCTCTGGTGTAGAAGCAGGAGCCGGAACTGGATGAACTGTTTACCCTCCCCTGGCCAGCAACCTAGCACATGCCGGAGCATCAGTTGACTTAACAATCTTCTCCCTACATCTAGCAGGTGTTTCCTCAATTTTAGGTGCTATTAATTTCATTACTACTATTATTAACATGAAACCCCCTGCAATTTCCCAATATCAGACTCCGCTTTTCGTGTGGGCT…	ON604468					F.M. Ratsoavina, A. Rakotoarison, R.D. Randrianiaina		2011	40742	River 8401-8405	-14.2878	48.0378	14.28782 S 48.03775 E	-14.28782,48.03775	14°17.269'S048°02.265'E	22m	8497-8515
364	RDR0659	(Freshwater)	No	Yes	Ambassis cf. ambassis	Ambassidae	Actinopterygii	Madagascar: Ratsianarana			AATGTAATTGTAACCGCACATGCCTTCGTAATAATTTTTTTTATAGTTATACCAATTATGATTGGAGGCTTCGGAAACTGACTAGTCCCTTTAATAATTGGAGCCCCTGATATGGCATTTCCCCGAATAAATAATATAAGCTTCTGACTCCTCCCCCCTTCATTTCTCCTACTTCTTGCCTCCTCGGGTGTAGAAGCAGGCGCCGGAACAGGTTGAACTGTTTATCCCCCTCTGGCAAGTAATCTTGCACACGCAGGGGCTTCCGTAGATTTAACAATCTTCTCTCTTCATCTGGCAGGGGTCTCTTCAATCTTGGGAGCAATTAATTTTATTACTACCATTATTAATATAAAACCTCCCGCCATTACCCAATACCAGACTCCCCTATTTGTTTGAGCT…	ON604014					F.M. Ratsoavina, A. Rakotoarison, R.D. Randrianiaina		2011	40742	River 8401-8405	-14.2878	48.0378	14.28782 S 48.03775 E	-14.28782,48.03775	14°17.269'S048°02.265'E	22m	8516-8520
365	RDR0663	Freshwater	No	Yes	Glossogobius sp. 3	Gobiidae	Actinopterygii	Madagascar: Maetsamalaza			AACGTCATTGTCACCGCCCACGCATTTGTCATGATTTTCTTTATAGTAATGCCAATTATGATTGGGGGCTTCGGAAACTGGCTAATTCCCTTGATGATCGGCGCCCCAGACATGGCCTTCCCCCGAATAAATAATATGAGCTTTTGACTACTGCCCCCCTCTTTTCTTCTTCTGCTCTCATCTTCTTGGGTTGAAGCAGGGGCCGGGACAGGGTGAACAGTCTACCCACCCCTAGCAGGGAACCTCGCCCACGCCGGAGCATCAGTAGACTTAACTATTTTCTCTCTACATCTTGCAGGGGTTTCCTCTATTCTAGGGGCTATCAATTTTATTACCACTATTTTGAATATAAAACCCCCAGCAATCTCACAATACCAAACCCCGTTATTTGTATGAGCG…	ON604241					F.M. Ratsoavina, A. Rakotoarison, R.D. Randrianiaina		2011	40742	River 8409-8415	-14.2076	48.0828	14.2076 S 48.08277 E	-14.20760,48.08277	14°12.456'S048°04.966'E	24m	8536-8540
366	RDR0665	(Freshwater)	No	Yes	Eleotris klunzingerii	Eleotridae	Actinopterygii	Madagascar: Ambahitsivikinina			AATGTCATCGTTACGGCCCATGCCTTCGTGATGATTTTCTTTATAGTAATACCAATTATGATCGGCGGATTTGGAAATTGACTAATCCCTTTAATAATTGGCGCCCCAGACATGGCCTTCCCACGAATAAACAACATAAGCTTCTGGCTCCTCCCTCCTTCCTTTCTCCTTCTTCTCGCCTCCTCTGGAGTCGAAGCAGGGGCTGGCACAGGATGGACCGTTTACCCCCCTCTGGCAGGAAACCTCGCCCACGCAGGGGCCTCTGTAGATCTAACAATCTTCTCCCTTCACCTAGCCGGTGTGTCTTCAATTCTAGGGGCTATTAACTTTATCACTACAATTATCAATATAAAACCCCCCGCAATTTCCCAATACCAGACACCCCTCTTCGTCTGAGCC…	ON604166					F.M. Ratsoavina, A. Rakotoarison, R.D. Randrianiaina		2011	40742	River 8416-8426	-14.166	48.0932	14.16602 S 48.09325 E	-14.16602,48.09325	14°09.961'S048°05.595'E	29m	8546-8551
367	RDR0667	Freshwater	No	Yes	Pachypanchax sparksorum	Aplocheilidae	Actinopterygii	Madagascar: Ambahitsivikinina	TTTTAAATGAAGACCTGTATGAATGGCATCACGAGGGCTTAACTGTCTCCTTCCCCCAGTCAATGAAATTGATCTCCCCGTGCAGAAGCGGGGATAAATCCATAAGACGAGAAGACCCTATGGAGCTTCAGATACAAGTTCAGCCCATGTTAATGACCTTAATTAAAAGAATAAACCAATTGAACCCTGTCCTAGTATCTTTGGTTGGGGCGACCATGGAGTATAACAAAACCCCCATGAGGTAAAAACATAAAATGTTTAAACTAAGAGTGACAACTCTAAGCAACAGAACCTCTGACCTTAAGATCCGGCATGCCGATCAACGAACCGAGTTACCCTAGGGATAACAGCGCAATCCCCTTTTAGAGCCCACATCGACAAGGGGGTTTACGACCTCGA	ON611959							F.M. Ratsoavina, A. Rakotoarison, R.D. Randrianiaina		2011	40742	Crick 8416-8426	-14.166	48.0932	14.16602 S 48.09325 E	-14.16602,48.09325	14°09.961'S048°05.595'E	29m	8427-8446
368	RDR0668	Freshwater	Yes	Yes	Oreochromis sp. 1	Cichlidae	Actinopterygii	Madagascar: Anovolava					TTACCCTTGCCCTCGCTCTCAAAATCGGTTTAGCCCCTCTTCATGCTTGACTCCCCGAAGTTCTACAAGGACTAGACCTTACTACAGGATTGATTCTTTCAACCTGACAAAAACTTGCCCCCTTCGCCCTAATTCTTCAAATCCAACCTTCAAACTCAACCACCCTTATTATTTTAGGCCTCGCATCCACCCTCATTGGAGGGTGAGGTGGACTAAACCAGACACAACTCCGTAAAATTCTTGCATACTCATCAATCGCCCACCTAGGTTGAATAATTCTTGTTTTACAATTTTCCCCTTCAATCACACTCCTCACCCTTCTAACTTACCTCATCATAACATCCTCAACATTCCTCGTATTTAAACTCAACAAGTCCACAAATATTAATACTCTTGCCA…	ON584957			F.M. Ratsoavina, A. Rakotoarison, R.D. Randrianiaina		2011	40742	River 8447-8456	-14.0557	48.1275	14.05572 S 48.12755 E	-14.05572,48.12755	14°03.343'S048°07.653'E	168m	8557-8561
369	RDR0669	Freshwater	Yes	Yes	Oreochromis sp. 1	Cichlidae	Actinopterygii	Madagascar: Anovolava					AGACCTTACTACAGGATTGATTCTTTCAACCTGACAAAAACTTGCCCCCTTCGCCCTAATTCTTCAAATCCAACCTTCAAACTCAACCACCCTTATTATTTTAGGCCTCGCATCCACCCTCATTGGAGGGTGAGGTGGACTAAACCAGACACAACTCCGTAAAATTCTTGCATACTCATCAATCGCCCACCTAGGTTGAATAATTCTTGTTTTACAATTTTCCCCTTCAATCACACTCCTCACCCTTCTAACTTACCTCATCATAACATCCTCAACATTCCTCGTATTTAAACTCAACAAGTCCACAAATATTAATACTCTTGCCACATCCTGAGCAAAAGCCCC	ON585006			F.M. Ratsoavina, A. Rakotoarison, R.D. Randrianiaina		2011	40742	River 8447-8456	-14.0557	48.1275	14.05572 S 48.12755 E	-14.05572,48.12755	14°03.343'S048°07.653'E	168m	8562-8566
370	RDR0672	Freshwater	No	Yes	Pachypanchax omalonotus	Aplocheilidae	Actinopterygii	Madagascar: Anovolava	TTTTAAATGAAGACCTGTATGAATGGCATCACGAGGGCTTAACTGTCTCCTTCCCCCAGTCAATGAAATTGATCTCCCCGTGCAGAAGCGGGGATAGACCCATAAGACGAGAAGACCCTATGGAGCTTCAGATACAAGTTCAGCCCATGTTAATGACCTTAATTAAAAGAATAAACCAATTGAATCCTGTCCTAGTATCTTTGGTTGGGGCGACCATGGAGTATAACAAAACCCCCATGAGGTATAAACATAAAATGTTTAAACTAAGAGTGACAACTCTAAGTAACAGAACCTCTGACCTTAAGATCCGGCATGCCGATCAACGAACCGAGTTACCCTAGGGATAACAGCGCAATCCCCTTTTAGAGCCCACATCGACAAGGGGGTTTACGACCTCGA	ON611949							F.M. Ratsoavina, A. Rakotoarison, R.D. Randrianiaina		2011	40742	River 8447-8456	-14.0557	48.1275	14.05572 S 48.12755 E	-14.05572,48.12755	14°03.343'S048°07.653'E	168m	8576-8580
371	RDR0676	Freshwater	Yes	Yes	Oreochromis sp. 1	Cichlidae	Actinopterygii	Madagascar: Ankaramihely					TACCCTTGCCCTCGCTCTCAAAATCGGTTTAGCCCCTCTTCATGCTTGACTCCCCGAAGTTCTACAAGGACTAGACCTTACTACAGGATTGATTCTTTCAACCTGACAAAAACTTGCCCCCTTCGCCCTAATTCTTCAAATCCAACCTTCAAACTCAACCACCCTTATTATTTTAGGCCTCGCATCCACCCTCATTGGAGGGTGAGGTGGACTAAACCAGACACAACTCCGTAAAATTCTTGCATACTCATCAATCGCCCACCTAGGTTGNNNNNNNNNNNNNNNNNNNNNNNNNNNNNCAATCACACTCCTCACCCTTCTAACTTACCTCATCATAACATCCTCAACATTCCTCGTATTTAAACTCAACAAGTCCACAAATATTAATACTCTTGCCAC…	ON584956			F.M. Ratsoavina, A. Rakotoarison, R.D. Randrianiaina		2011	40742	River 8457-8461	-14.0205	48.1602	14.0205 S 48.16018 E	-14.02050,48.16018	14°01.023'S048°09.611'E	121m	8602-8610
372	RDR0677	Freshwater	No	Yes	Glossogobius sp. 1	Gobiidae	Actinopterygii	Madagascar: Ankaramihely			CCGGACATAGCCTTCCCCCGAATAAACAATATAAGCTTTTGATTATTACCGCCTTCCTTCCTCCTCCTCCTCTCATCATCTTGAGTTGAGGCGGGGGCAGGGACAGGGTGAACAGTATACCCCCCACTAGCAGGAAACCTCGCACACGCAGGAGCATCAGTAGACCTAACTATCTTTTCCCTTCATCTTGCGGGTATTTCCTCTATCCTTGGGGCCATTAATTTTATTACTACAATTTTAAATATGAAGCCCCCAGCGATTTCACAATACCAAACGCCACTCTTTGTGTGGGCAGTCCTAATCACTGCCGTCCTACTACTTCTTTCTCTTCCGGTCCTTGCCGCAGGCATTACAATACTCCTTACAGACC	ON604214					F.M. Ratsoavina, A. Rakotoarison, R.D. Randrianiaina		2011	40742	River 8457-8461	-14.0205	48.1602	14.0205 S 48.16018 E	-14.02050,48.16018	14°01.023'S048°09.611'E	121m	8611-8615
373	RDR0678	(Freshwater)	No	Yes	Awaous aeneofuscus	Gobiidae	Actinopterygii	Madagascar: Ankaramihely	TTTAACGGCCGCGGTATTTTGACCGTGCGAAGGTAGCGTAATCACTTGTCTTTTAAATGGAGACCTGTATGAATGGCATAACGAGGGCTAAGCTGTCTCCTTTTTCCAGTCAATGAAATTAATCTTCCCGTGCAGAAGCGGGAATGAATACATAAGACGAGAAGACCCTATGGAGCTTTAGACAAAAGGCAGATAACATAAATTAACTGAATAAACAGGACAAACAAAGTACCCCCTGCCCTCTGTCTTTGGTTGGGGCGACCGTGGGGAAACAAACATCCCCCATGTGGAATGGGAACTATCCTCAAAACCAGAGCCACAGCTCTAATAAACAGAACTTCTGACCAAAAAGATCCGGCAAGCCGATCAACGGACCGAGTTACCCTAGGGATAACAGCG…	ON611869	GAGCCTTCTGATCCGAGCTGAGCTTAGCCAACCTGGGGCTCTTTTAGGAGACGACCAAATTTATAATGTCATCGTAACAGCACATGCATTTGTAATAATTTTCTTTATAGTAATACCAATCATGATTGGTGGCTTTGGAAACTGACTAATCCCCCTAATGATTGGTGCCCCTGACATGGCCTTCCCTCGAATAAATAACATGAGCTTTTGACTTCTCCCCCCTTCATTCCTGCTTCTGCTAGCATCATCAGGTGTTGAAGCTGGGGCCGGGACTGGCTGAACTGTCTACCCCCCGCTAGCAGGTAATCTTGCCCATGCTGGGGCTTCCGTAGACCTAACAATTTTCTCACTCCACCTGGCAGGGGTCTCGTCAATTTTAGGTGCAATTAACTTCATTAC…	ON604048					F.M. Ratsoavina, A. Rakotoarison, R.D. Randrianiaina		2011	40742	River 8457-8461	-14.0205	48.1602	14.0205 S 48.16018 E	-14.02050,48.16018	14°01.023'S048°09.611'E	121m	8616-8620
374	RDR0680	(Freshwater)	No	Yes	Eleotris klunzingerii	Eleotridae	Actinopterygii	Madagascar: Ankaramihely			AATGTCATCGTTACGGCCCATGCCTTCGTGATGATTTTCTTTATAGTAATACCAATTATGATCGGCGGATTTGGAAATTGACTAATCCCTTTAATAATTGGCGCCCCAGACATGGCCTTCCCACGAATAAACAACATAAGCTTCTGGCTCCTCCCTCCTTCCTTTCTCCTTCTTCTCGCCTCCTCTGGAGTCGAAGCAGGGGCTGGCACAGGATGGACCGTTTACCCCCCTCTGGCAGGAAACCTCGCCCACGCAGGGGCCTCTGTAGATCTAACAATCTTCTCCCTTCACCTAGCCGGTGTGTCTTCAATTCTAGGGGCTATTAACTTTATCACTACAATTATCAATATAAAACCCCCCGCAATTTCCCAATACCAGACACCCCTCTTCGTCTGAGCC…	ON604168					F.M. Ratsoavina, A. Rakotoarison, R.D. Randrianiaina		2011	40742	River 8457-8461	-14.0205	48.1602	14.0205 S 48.16018 E	-14.02050,48.16018	14°01.023'S048°09.611'E	121m	8626-8627
375	RDR0686	Freshwater	Yes	Yes	Poecilia reticulata	Poeciliidae	Actinopterygii	Madagascar: Ankaramihely			AATGTAATCGTTACAGCTCATGCCTTTGTAATAATCTTTTTTATAGTCATACCAATCATAATCGGAGGCTTCGGTAATTGATTAGTCCCATTAATAATTGGCGCTCCTGACATAGCTTTTCCCCGAATAAATAATATAAGCTTCTGACTTTTACCACCCTCATTTCTCCTCCTCCTATCATCCTCCGGGGTGGAAGCAGGAGCCGGTACAGGATGAACTGTTTATCCCCCTCTTGCAAGCAATTTAGCCCACGCTGGACCATCCGTGGATTTAACTATTTTTTCACTTCACCTGGCGGGTATTTCTTCCATTTTAGGAGCAATTAACTTCATCACCACTATTATTAACATAAAACCCCCTGCAGCATCTCAATATCAAACACCTTTATTTGTATGATCT…	ON604472					F.M. Ratsoavina, A. Rakotoarison, R.D. Randrianiaina		2011	40742	River 8457-8461	-14.0205	48.1602	14.0205 S 48.16018 E	-14.02050,48.16018	14°01.023'S048°09.611'E	121m	8656-8660
376	RDR0689	(Freshwater)	No	Yes	Eleotris klunzingerii	Eleotridae	Actinopterygii	Madagascar: Ankaramy			AATGTCATCGTTACGGCCCATGCCTTCGTGATGATTTTCTTTATAGTAATACCAATTATGATCGGCGGATTTGGAAATTGACTAATCCCTTTAATAATTGGCGCCCCAGACATGGCCTTCCCACGAATAAACAACATAAGCTTCTGGCTCCTCCCTCCTTCCTTTCTCCTTCTTCTCGCCTCCTCTGGAGTCGAAGCAGGGGCTGGCACAGGATGGACCGTTTACCCCCCTCTGGCAGGAAACCTCGCCCACGCAGGGGCCTCTGTAGATCTAACAATCTTCTCCCTTCACCTAGCCGGTGTGTCTTCAATTCTAGGGGCTATTAACTTTATCACTACAATTATCAATATAAAACCCCCCGCAATTTCCCAATACCAGACACCCCTCTTCGTCTGAGCC…	ON604169					F.M. Ratsoavina, A. Rakotoarison, R.D. Randrianiaina		2011	40742	River 8462-8471	-13.9854	48.1776	13.9854 S 48.17757 E	-13.98540,48.17757	13°59.124'S048°10.654'E	139m	8676-8680
377	RDR0693	Freshwater	No	Yes	Pachypanchax omalonotus	Aplocheilidae	Actinopterygii	Madagascar: Ankaramy			AATGTAATCGTTACAGCTCATGCCTTCGTAATAATCTTCTTTATAGTAATACCAATCATAATTGGTGGTTTTGGCAACTGATTGGTGCCACTAATAATTGGTGCACCAGATATGGCATTTCCCCGAATAAACAACATAAGCTTTTGACTTCTACCTCCCTCCTTTCTTCTTCTCCTTGCCTCGTCCGGTGTTGAAGCTGGTGCAGGTACAGGGTGAACAGTATACCCCCCTCTTGCCGGAAACCTCGCACACGCCGGGGCATCAGTCGATCTAACCATCTTCTCTCTCCATCTAGCAGGTGTATCTTCTATTCTCGGGGCAATTAACTTTATTACAACAATTATTAATATAAAACCTCCAGCAATTTCACAGTACCAAACACCTTTATTTGTATGAGCT…	ON604321					F.M. Ratsoavina, A. Rakotoarison, R.D. Randrianiaina		2011	40742	River 8462-8471	-13.9854	48.1776	13.9854 S 48.17757 E	-13.98540,48.17757	13°59.124'S048°10.654'E	139m	8691-8700
378	RDR0694	Freshwater	Yes	Yes	Poecilia reticulata	Poeciliidae	Actinopterygii	Madagascar: Ankaramy			AATGTAATCGTTACAGCTCATGCCTTTGTAATAATCTTTTTTATAGTCATACCAATCATAATCGGAGGCTTCGGTAATTGATTAGTCCCATTAATAATTGGCGCTCCTGACATAGCTTTTCCCCGAATAAATAATATAAGCTTCTGACTTTTACCACCCTCATTTCTCCTCCTCCTATCATCCTCCGGGGTGGAAGCAGGAGCCGGTACAGGATGAACTGTTTATCCCCCTCTTGCAAGCAATTTAGCCCACGCTGGACCATCCGTGGATTTAACTATTTTTTCACTTCACCTGGCGGGTATTTCTTCCATTTTAGGAGCAATTAACTTCATCACCACTATTATTAACATAAAACCCCCTGCAGCATCTCAATATCAAACACCTTTATTTGTATGATCT…	ON604473					F.M. Ratsoavina, A. Rakotoarison, R.D. Randrianiaina		2011	40742	River 8462-8471	-13.9854	48.1776	13.9854 S 48.17757 E	-13.98540,48.17757	13°59.124'S048°10.654'E	139m	8701-8705
379	RDR0695	Freshwater	Yes	Yes	Poecilia reticulata	Poeciliidae	Actinopterygii	Madagascar: Ankaramy			AATGTAATCGTTACAGCTCATGCCTTTGTAATAATCTTTTTTATAGTCATACCAATCATAATCGGAGGCTTCGGTAATTGATTAGTCCCATTAATAATTGGCGCTCCTGACATAGCTTTTCCCCGAATAAATAATATAAGCTTCTGACTTTTACCACCCTCATTTCTCCTCCTCCTATCATCCTCCGGGGTGGAAGCAGGAGCCGGTACAGGATGAACTGTTTATCCCCCTCTTGCAAGCAATTTAGCCCACGCTGGACCATCCGTGGATTTAACTATTTTTTCACTTCACCTGGCGGGTATTTCTTCCATTTTAGGAGCAATTAACTTCATCACCACTATTATTAACATAAAACCCCCTGCAGCATCTCAATATCAAACACCTTTATTTGTATGATCT…	ON604474					F.M. Ratsoavina, A. Rakotoarison, R.D. Randrianiaina		2011	40742	River 8462-8471	-13.9854	48.1776	13.9854 S 48.17757 E	-13.98540,48.17757	13°59.124'S048°10.654'E	139m	8706-8710
380	RDR0696	Freshwater	No	Yes	Glossogobius giuris	Gobiidae	Actinopterygii	Madagascar: Antranofotaka			AATGTTATCGTTACCGCCCATGCATTTGTTATAATTTTCTTTATAGTAATACCAATTATGATTGGAGGATTTGGAAACTGATTAATCCCCCTAATAATCGGCGCCCCAGACATGGCCTTCCCTCGAATAAACAACATAAGCTTTTGACTACTGCCTCCTTCTTTTCTCCTCCTTCTCTCATCCTCTTGGGTTGAAGCAGGGGCAGGAACAGGGTGAACCGTCTACCCCCCACTGGCAGGAAACCTTGCACATGCCGGGGCTTCAGTAGACCTGACCATCTTTTCCCTCCATCTCGCGGGTATTTCCTCTATCCTTGGGGCTATTAATTTTATTACTACGATTTTAAATATGAAACCCCCAGCAATCTCACAATATCAAACACCCCTCTTTGTGTGAGCA…	ON604205					F.M. Ratsoavina, A. Rakotoarison, R.D. Randrianiaina		2011	40743	River 8711-8716	-13.8432	48.2786	13.84317 S 48.27855 E	-13.84317,48.27855	13°50.590'S048°16.713'E	35m	8734-8738
381	RDR0697	Freshwater	No	Yes	Glossogobius sp. 3	Gobiidae	Actinopterygii	Madagascar: Antranofotaka			AACGTCATTGTCACCGCCCACGCATTTGTCATGATTTTCTTTATAGTAATGCCAATTATGATTGGGGGCTTCGGAAACTGGCTAATTCCCTTGATGATCGGCGCCCCAGACATGGCCTTCCCCCGAATAAATAATATGAGCTTTTGACTACTGCCCCCCTCTTTTCTTCTTCTGCTCTCATCTTCTTGGGTTGAAGCAGGGGCCGGGACAGGGTGAACAGTCTACCCACCCCTAGCAGGGAACCTCGCCCACGCCGGAGCATCAGTAGACTTAACTATTTTCTCTCTACATCTTGCAGGGGTTTCCTCTATTCTAGGGGCTATCAATTTTATTACCACTATTTTGAATATAAAACCCCCAGCAATCTCACAATACCAAACCCCGTTATTTGTATGAGCG…	ON604236					F.M. Ratsoavina, A. Rakotoarison, R.D. Randrianiaina		2011	40743	River 8711-8716	-13.8432	48.2786	13.84317 S 48.27855 E	-13.84317,48.27855	13°50.590'S048°16.713'E	35m	8739-8743
382	RDR0698	Freshwater	No	Yes	Glossogobius sp. 3	Gobiidae	Actinopterygii	Madagascar: Antranofotaka			AACGTCATTGTCACCGCCCACGCATTTGTCATGATTTTCTTTATAGTAATGCCAATTATGATTGGGGGCTTCGGAAACTGGCTAATTCCCTTGATGATCGGCGCCCCAGACATGGCCTTCCCCCGAATAAATAATATGAGCTTTTGACTACTGCCCCCCTCTTTTCTTCTTCTGCTCTCATCTTCTTGGGTTGAAGCAGGGGCCGGGACAGGGTGAACAGTCTACCCACCCCTAGCAGGGAACCTCGCCCACGCCGGAGCATCAGTAGACTTAACTATTTTCTCTCTACATCTTGCAGGGGTTTCCTCTATTCTAGGGGCTATCAATTTTATTACCACTATTTTGAATATAAAACCCCCAGCAATCTCACAATACCAAACCCCGTTATTTGTATGAGCG…	ON604237					F.M. Ratsoavina, A. Rakotoarison, R.D. Randrianiaina		2011	40743	River 8711-8716	-13.8432	48.2786	13.84317 S 48.27855 E	-13.84317,48.27855	13°50.590'S048°16.713'E	35m	8744-8748
383	RDR0701	Freshwater	No	Yes	Pachypanchax omalonotus	Aplocheilidae	Actinopterygii	Madagascar: Antranofotaka			AATGTAATCGTTACAGCTCATGCCTTCGTAATAATCTTCTTTATAGTAATACCAATCATAATTGGTGGTTTTGGCAACTGATTGGTGCCACTAATAATTGGTGCACCAGATATGGCATTTCCCCGAATAAACAACATAAGCTTTTGACTTCTACCTCCCTCCTTTCTTCTTCTCCTTGCCTCGTCCGGTGTTGAAGCTGGTGCAGGTACAGGGTGAACAGTATACCCCCCTCTTGCCGGAAACCTCGCACACGCCGGGGCATCAGTCGATCTAACCATCTTCTCTCTCCATCTAGCAGGTGTATCTTCTATTCTCGGGGCAATTAACTTTATTACAACAATTATTAATATAAAACCTCCAGCAATTTCACAGTACCAAACACCTTTATTTGTATGAGCT…	ON604322					F.M. Ratsoavina, A. Rakotoarison, R.D. Randrianiaina		2011	40743	River 8711-8716	-13.8432	48.2786	13.84317 S 48.27855 E	-13.84317,48.27855	13°50.590'S048°16.713'E	35m	8761-8765
384	RDR0702	(Freshwater)	No	Yes	Anguilla bicolor	Anguillidae	Actinopterygii	Madagascar: Antranofotaka	TTTAACGGCCGCGGTATCCTGACCGTGCGAAGGTAGCGTAATCATTTGTCTTTTAAATAGAGACCTGTATGAATGGCATAACGAGGGTTTAACTGTCTCCCTCCCCTAGTCAATGAAATTGATCTGCCCGTGCAGAAGCGGACATAAATACATAAGACGAGAAGACCCTATGGAGCTTTAGACAAAAGATCAAACATGTAAAACAAACTAACCAAAACCAAAGGCACAAAACCGACGATGATCCAATGTCTTCGGTTGGGGCGACCATGGGGGAAAGAAAAACCCCCACGAGGACCAGGGGCAATCCATAAGCCAAGAAATACACCTCTAAGCAACAGAAATCTGACCAAAATGACCCAGGATATCTGATCAACGAACCAAGTTACCCTAGGGATAACA…	ON611852							F.M. Ratsoavina, A. Rakotoarison, R.D. Randrianiaina		2011	40743	River 8711-8716	-13.8432	48.2786	13.84317 S 48.27855 E	-13.84317,48.27855	13°50.590'S048°16.713'E	35m	8766-8770
385	RDR0704	Freshwater	Yes	Yes	Oreochromis aureus	Cichlidae	Actinopterygii	Madagascar: Ankingameloka					GACCTTACCACAGGCTTAATTCTTTCGACCTGACAAAAGCTTGCCCCCTTCGCCCTAATTCTTCAAATCCAACCTTCAAACTCAACCACTCTTATTATTTTAGGCCTCGCATCCACCCTCATTGGAGGCTGAGGCGGGCTAAACCAAACACAACTCCGTAAAATTCTTGCTTACTCATCAATTGCCCACCTAGGTTGAATAATTCTTGTTTTACAATTCTCCCCCTCAATTACACTCCTCACCCTTTTAACCTACTTCATTATGACATTCTCAACATTCCTCGTATTTAAACTCAACAAATCCACAAACATTAATACTCTCGCTACATCCTGAGCGAAAGCCCCCGCCCTCACAGCTCTCACCCCCC	ON584883			F.M. Ratsoavina, A. Rakotoarison, R.D. Randrianiaina		2011	40743	River 8717-8719	-13.8307	48.2827	13.83072 S 48.2827 E	-13.83072,48.28270	13°49.843'S048°16.962'E	1m	8776-8780
386	RDR0705	Freshwater	Yes	Yes	Oreochromis sp. 1	Cichlidae	Actinopterygii	Madagascar: Ankingameloka					TAGACCTTACTACAGGATTGATTCTTTCAACCTGACAAAAACTTGCCCCCTTCGCCCTAATTCTTCAAATCCAACCTTCAAACTCAACCACCCTTATTATTTTGGGCCTCGCATCCACCCTCATTGGAGGGTGAGGTGGACTAAACCAGACACAACTCCGTAAAATTCTTGCATACTCATCAATCGCCCACCTAGGTTGAATAATTCTTGTTTTACAATTTTCCCCTTCAATCACACTCCTCGCCCTTCTAACTTACCTCATCATAACATCCTCAACATTCCTCGTATTTAAACTCAACAAGTCCACAAATATTAATACTCTTGCCACATCCTGAGCAAAAGCCCCCGCCCTCACAGCCCTCACCCCCC	ON585009			F.M. Ratsoavina, A. Rakotoarison, R.D. Randrianiaina		2011	40743	River 8717-8719	-13.8307	48.2827	13.83072 S 48.2827 E	-13.83072,48.28270	13°49.843'S048°16.962'E	1m	8781-8785
387	RDR0706	Freshwater	Yes	Yes	Oreochromis sp. 1	Cichlidae	Actinopterygii	Madagascar: Ankingameloka					TAGACCTTACTACAGGATTGATTCTTTCAACCTGACAAAAACTTGCCCCCTTCGCCCTAATTCTTCAAATCCAACCTTCAAACTCAACCACCCTTATTATTTTGGGCCTCGCATCCACCCTCATTGGAGGGTGAGGTGGACTAAACCAGACACAACTCCGTAAAATTCTTGCATACTCATCAATCGCCCACCTAGGTTGAATAATTCTTGTTTTACAATTTTCCCCTTCAATCACACTCCTCGCCCTTCTAACTTACCTCATCATAACATCCTCAACATTCCTCGTATTTAAACTCAACAAGTCCACAAATATTAATACTCTTGCCACATCCTGAGCAAAAGCCCCCG	ON585010			F.M. Ratsoavina, A. Rakotoarison, R.D. Randrianiaina		2011	40743	River 8717-8719	-13.8307	48.2827	13.83072 S 48.2827 E	-13.83072,48.28270	13°49.843'S048°16.962'E	1m	8786-8790
388	RDR0708	Freshwater	No	Yes	Eleotridae	Eleotridae	Actinopterygii	Madagascar: Ankingameloka	TTTAACGGCCGCGGTATTTTGACCGTGCGAAGGTAGCGTAATCACTTGTCTTTTAAATGAAGACCAGTATGAATGGCATAACGAGGGCTAAGCTGTCTCCTTTTTCCAGTCAATGAAATTGATCTGCCCGTGCAGAAGCGGGCATACAAACACAAGACGAGAAGACCCTATGGAGCTTTAGACACAAGACAGCCCACACAACATCCTATTACCCCAATAAAGGAAACCAATTGGCCCTGTCTATTGTCTTTGGTTGGGGCGACCGCGGAGAAACAAAAAACCCCCGCGTGGAATGGGACCAAACCCTTAAAGCCAGAGCCACAGCTCTAATCAGCAGAACTTCTGACCAATAAGATCCGGCAAGCCGATCGACGGACCGAGTTACCCTAGGGATAACAG…	ON611903	TGGGCACAGCCCTGAGTCTTTTAATCCGAGCTGAACTTAGTCAACCCGGGGCCCTACTAGGGGACGACCAAATCTATAATGTTATCGTTACAGCACATGCTTTCGTAATAATTTTCTTTATAGTAATACCAGTCATAATCGGGGGCTTCGGAAATTGACTTATCCCCCTAATAATCGGCGCACCCGACATGGCATTCCCCCGAATAAATAACATAAGCTTTTGACTTCTTCCCCCCTCCTTTTTACTCCTCTTGGCCTCATCCGGGGTCGAAGCCGGGGCAGGAACGGGGTGAACCGTATACCCGCCCCTTGCAGGTAACCTCGCACACGCGGGAGCCTCTGTCGACCTAACAATTTTTTCACTTCACTTAGCGGGTATCTCCTCTATTTTAGGTGCAA…	ON604162					F.M. Ratsoavina, A. Rakotoarison, R.D. Randrianiaina		2011	40743	River 8717-8719	-13.8307	48.2827	13.83072 S 48.2827 E	-13.83072,48.28270	13°49.843'S048°16.962'E	1m	8796-8800
389	RDR0713	Freshwater	No	Yes	Glossogobius giuris	Gobiidae	Actinopterygii	Madagascar: Ankingameloka			AATGTTATCGTTACCGCCCATGCATTTGTTATAATTTTCTTTATAGTAATACCAATTATGATTGGAGGATTTGGAAACTGATTAATCCCCCTAATAATCGGCGCCCCAGACATGGCCTTCCCTCGAATAAACAACATAAGCTTTTGACTACTGCCTCCTTCTTTTCTCCTCCTTCTCTCATCCTCTTGGGTTGAAGCAGGGGCAGGAACAGGGTGAACCGTCTACCCCCCACTGGCAGGAAACCTTGCACATGCCGGGGCTTCAGTAGACCTGACCATCTTTTCCCTCCATCTCGCGGGTATTTCCTCTATCCTTGGGGCTATTAATTTTATTACTACGATTTTAAATATGAAACCCCCAGCAATCTCACAATATCAAACACCCCTCTTTGTGTGAGCA…	ON604203					F.M. Ratsoavina, A. Rakotoarison, R.D. Randrianiaina		2011	40743	River 8717-8719	-13.8307	48.2827	13.83072 S 48.2827 E	-13.83072,48.28270	13°49.843'S048°16.962'E	1m	8826-8830
390	RDR0714	Freshwater	No	Yes	Glossogobius giuris	Gobiidae	Actinopterygii	Madagascar: Ankingameloka			AATGTTATCGTTACCGCCCATGCATTTGTTATAATTTTCTTTATAGTAATACCAATTATGATTGGAGGATTTGGAAACTGATTAATCCCCCTAATAATCGGCGCCCCAGACATGGCCTTCCCTCGAATAAACAACATAAGCTTTTGACTACTGCCTCCTTCTTTTCTCCTCCTTCTCTCATCCTCTTGGGTTGAAGCAGGGGCAGGAACAGGGTGAACCGTCTACCCCCCACTGGCAGGAAACCTTGCACATGCCGGGGCTTCAGTAGACCTGACCATCTTTTCCCTCCATCTCGCGGGTATTTCCTCTATCCTTGGGGCTATTAATTTTATTACTACGATTTTAAATATGAAACCCCCAGCAATCTCACAATATCAAACACCCCTCTTTGTGTGAGCA…	ON604204					F.M. Ratsoavina, A. Rakotoarison, R.D. Randrianiaina		2011	40743	River 8717-8719	-13.8307	48.2827	13.83072 S 48.2827 E	-13.83072,48.28270	13°49.843'S048°16.962'E	1m	8831-8835
391	RDR0715	Freshwater	No	Yes	Glossogobius sp. 3	Gobiidae	Actinopterygii	Madagascar: Ankingameloka			AACGTCATTGTCACCGCCCACGCATTTGTCATGATTTTCTTTATAGTAATGCCAATTATGATTGGGGGCTTCGGAAACTGGCTAATTCCCTTGATGATCGGCGCCCCAGACATGGCCTTCCCCCGAATAAATAATATGAGCTTTTGACTACTGCCCCCCTCTTTTCTTCTTCTGCTCTCATCTTCTTGGGTTGAAGCAGGGGCCGGGACAGGGTGAACAGTCTACCCACCCCTAGCAGGGAACCTCGCCCACGCCGGAGCATCAGTAGACTTAACTATTTTCTCTCTACATCTTGCAGGGGTTTCCTCTATTCTAGGGGCTATCAATTTTATTACCACTATTTTGAATATAAAACCCCCAGCAATCTCACAATACCAAACCCCGTTATTTGTATGAGCG…	ON604235					F.M. Ratsoavina, A. Rakotoarison, R.D. Randrianiaina		2011	40743	River 8717-8719	-13.8307	48.2827	13.83072 S 48.2827 E	-13.83072,48.28270	13°49.843'S048°16.962'E	1m	8836-8840
392	RDR0716	Freshwater	No	Yes	Glossogobius sp. 3	Gobiidae	Actinopterygii	Madagascar: Ankingameloka			AACGTCATTGTCACCGCCCACGCATTTGTCATGATTTTCTTTATAGTAATGCCAATTATGATTGGGGGCTTCGGAAACTGGCTAATTCCCTTAATGATCGGCGCCCCAGACATGGCCTTCCCCCGAATAAATAATATGAGCTTTTGACTACTGCCCCCCTCTTTTCTTCTTCTGCTCTCATCTTCTTGGGTTGAAGCAGGGGCCGGGACAGGGTGAACAGTCTACCCACCCCTAGCAGGGAACCTCGCCCACGCCGGAGCATCAGTAGACTTAACTATTTTCTCTCTACATCTTGCAGGGGTTTCCTCTATTCTAGGGGCTATCAATTTTATTACCACTATTTTGAATATAAAACCCCCAGCAATCTCACAATACCAAACCCCGTTATTTGTATGAGCG…	ON604219					F.M. Ratsoavina, A. Rakotoarison, R.D. Randrianiaina		2011	40743	River 8717-8719	-13.8307	48.2827	13.83072 S 48.2827 E	-13.83072,48.28270	13°49.843'S048°16.962'E	1m	8841-8845
393	RDR0718	Marine	No	Yes	Sillago sp.	Sillaginidae	Actinopterygii	Madagascar: Djangoa			AATGTTATCGTTACTGCACATGCCTTCGTAATGATTTTCTTTATAGTAATACCAATTTTAATTGGTGGCTTCGGAAACTGATTAGTTCCTCTAATAATCGGGGCCCCTGACATGGCATTCCCCCGAATAAATAATATGAGCTTCTGGCTCTTGCCCCCTTCCTTCCTACTTCTCCTAGCCTCATCGGGCGTCGAAGCCGGGGCTGGGACAGGATGAACAGTTTATCCCCCTCTGGCGGGGAACCTTGCCCATGCAGGGGCATCTGTTGATCTGACTATCTTTTCCCTGCACTTAGCCGGAATTTCCTCAATTTTAGGAGCAATTAACTTCATCACAACAATCATTAACATGAAGCCTCCTGCAACTTCACAATACCAAACTCCTTTGTTTGTATGGTCC…	ON604589					F.M. Ratsoavina, A. Rakotoarison, R.D. Randrianiaina		2011	40743	River 8720-8721	-13.7993	48.3368	13.79933 S 48.33683 E	-13.79933,48.33683	13°47.960'S048°20.210'E	26m	8851-8855
394	RDR0720	Freshwater	Yes	Yes	Oreochromis sp. 1	Cichlidae	Actinopterygii	Madagascar: Andranosavony					GGAGGGTGAGGTGGACTAAACCAGACACAACTCCGTAAAATTCTTGCATACTCATCAATCGCCCACCTAGGTTGAATAATTCTTGTTTTACAATTTTCCCCTTCAATCACACTCCTCACCCTTCTAACTTACCTCATCATAACATCCTCAACATTCCTCGTATTTAAACTCAACAAGTCCACAAATATTAATACTCTTGCCACATCCTGAGCAAAAGCCC	ON585013			F.M. Ratsoavina, A. Rakotoarison, R.D. Randrianiaina		2011	40743	River 8725-8728	-13.594	48.5201	13.59397 S 48.5201 E	-13.59397,48.52010	13°35.638'S048°31.206'E	17m	8861-8865
395	RDR0721	Freshwater	Yes	Yes	Oreochromis sp. 1	Cichlidae	Actinopterygii	Madagascar: Andranosavony					CCCTTGCCCTCGCTCTCAAAATCGGTTTAGCCCCTCTTCATGCTTGACTCCCCGAAGTTCTACAAGGACTAGACCTTACTACAGGATTGATTCTTTCAACCTGACAAAAACTTGCCCCCTTCGCCCTAATTCTTCAAATCCAACCTTCAAACTCAACCACCCTTATTATTTTAGGCCTCGCATCCACCCTCATTGGAGGGTGAGGTGGACTAAACCAGACACAACTCCGTAAAATTCTTGCATACTCATCAATCGCCCACCTAGGTTGAATAATTCTTGTTTTACAATTTTNNNNNNNNNNNNNNNNNNNNNNNNNNNNNNNNNNNNTCATCATAACATCCTCAACATTCCTCGTATTTAAACTCAACAAGTCCACAAATATTAATACTCTTGCCACAT…	ON585000			F.M. Ratsoavina, A. Rakotoarison, R.D. Randrianiaina		2011	40743	River 8725-8728	-13.594	48.5201	13.59397 S 48.5201 E	-13.59397,48.52010	13°35.638'S048°31.206'E	17m	8866-8870
396	RDR0722	Freshwater	No	Yes	Pachypanchax omalonotus	Aplocheilidae	Actinopterygii	Madagascar: Andranosavony			AATGTAATCGTTACAGCTCATGCCTTCGTAATAATCTTCTTTATAGTAATACCAATCATAATTGGTGGTTTTGGCAACTGATTGGTGCCACTAATAATTGGTGCACCAGATATGGCATTTCCCCGAATAAACAACATAAGCTTTTGACTTCTACCTCCCTCCTTTCTTCTTCTCCTTGCCTCGTCCGGTGTTGAAGCTGGTGCAGGTACAGGGTGAACAGTATACCCCCCTCTTGCCGGAAACCTCGCACACGCCGGGGCATCAGTCGATCTAACCATCTTCTCTCTCCATCTAGCAGGTGTATCTTCTATTCTCGGGGCAATTAACTTTATTACAACAATTATTAATATAAAACCTCCAGCAATTTCACAGTACCAAACACCTTTATTTGTATGAGCT…	ON604320					F.M. Ratsoavina, A. Rakotoarison, R.D. Randrianiaina		2011	40743	River 8725-8728	-13.594	48.5201	13.59397 S 48.5201 E	-13.59397,48.52010	13°35.638'S048°31.206'E	17m	8871-8880
397	RDR0724	Freshwater	No	Yes	Pachypanchax omalonotus	Aplocheilidae	Actinopterygii	Madagascar: Andranosavony			AATGTAATCGTTACAGCTCATGCCTTCGTAATAATCTTCTTTATAGTAATACCAATCATAATTGGTGGTTTTGGCAACTGATTGGTGCCACTAATAATTGGTGCACCAGATATGGCATTTCCCCGAATAAACAACATAAGCTTTTGACTTCTACCTCCCTCCTTTCTTCTTCTCCTTGCCTCATCCGGTGTTGAAGCTGGTGCAGGTACAGGGTGAACAGTATACCCCCCTCTTGCCGGAAACCTCGCACACGCCGGGGCATCAGTCGATCTAACCATCTTCTCTCTACATCTAGCAGGTGTATCTTCTATTCTAGGGGCAATTAACTTTATTACAACAATTATTAATATAAAACCTCCAGCAATCTCACAGTACCAAACACCTTTATTTGTATGAGCT…	ON604316					F.M. Ratsoavina, A. Rakotoarison, R.D. Randrianiaina		2011	40743	River 8725-8728	-13.594	48.5201	13.59397 S 48.5201 E	-13.59397,48.52010	13°35.638'S048°31.206'E	17m	8891-8895
398	RDR0725	Freshwater	No	Yes	Pachypanchax omalonotus	Aplocheilidae	Actinopterygii	Madagascar: Andranosavony			AATGTAATCGTTACAGCTCATGCCTTCGTAATAATCTTCTTTATAGTAATACCAATCATAATTGGTGGTTTTGGCAACTGATTGGTGCCACTAATAATTGGTGCACCAGATATGGCATTTCCCCGAATAAACAACATAAGCTTTTGACTTCTACCTCCCTCCTTTCTTCTTCTCCTTGCCTCATCCGGTGTTGAAGCTGGTGCAGGTACAGGGTGAACAGTATACCCCCCTCTTGCCGGAAACCTCGCACACGCCGGGGCATCAGTCGATCTAACCATCTTCTCTCTACATCTAGCAGGTGTATCTTCTATTCTAGGGGCAATTAACTTTATTACAACAATTATTAATATAAAACCTCCAGCAATCTCACAGTACCAAACACCTTTATTTGTATGAGCT…	ON604317					F.M. Ratsoavina, A. Rakotoarison, R.D. Randrianiaina		2011	40743	River 8725-8728	-13.594	48.5201	13.59397 S 48.5201 E	-13.59397,48.52010	13°35.638'S048°31.206'E	17m	8896-8900
399	RDR0726	Freshwater	No	Yes	Glossogobius cf. ankaranensis	Gobiidae	Actinopterygii	Madagascar: Andranosavony			AATGTAATTGTTACCGCCCATGCATTCGTTATGATTTTCTTTATAGTAATACCAATTATAATTGGAGGGTTTGGAAACTGATTAGTCCCTTTAATAATTGGCGCCCCCGACATGGCCTTCCCTCGAATAAACAACATAAGCTTTTGATTATTACCCCCTTCCTTCCTTCTCCTTCTTTCATCCTCTTGAATTGAAGCAGGGGCAGGAACAGGATGAACAGTATACCCCCCACTAGCAGGAAACCTCGCACACGCAGGAGCATCAGTAGATCTAACTATTTTTTCCCTTCACCTTGCGGGTATTTCTTCTA	ON604195					F.M. Ratsoavina, A. Rakotoarison, R.D. Randrianiaina		2011	40743	River 8725-8728	-13.594	48.5201	13.59397 S 48.5201 E	-13.59397,48.52010	13°35.638'S048°31.206'E	17m	8901-8905
400	RDR0729	Freshwater	No	Yes	Pachypanchax omalonotus	Aplocheilidae	Actinopterygii	Madagascar: Mahamaniny			AATGTAATCGTTACAGCTCATGCCTTCGTAATAATCTTCTTTATAGTAATACCAATCATAATTGGTGGTTTTGGCAACTGATTGGTGCCACTAATAATTGGTGCACCAGATATGGCATTTCCCCGAATAAACAACATAAGCTTTTGACTTCTGCCTCCCTCCTTTCTTCTTCTCCTTGCCTCGTCCGGTGTTGAAGCTGGTGCAGGTACAGGGTGAACAGTATACCCCCCTCTTGCCGGAAACCTCGCACACGCCGGGGCATCAGTCGATCTAACCATCTTCTCTCTACATCTAGCAGGTGTATCTTCTATTCTAGGGGCAATTAACTTTATTACAACAATTATTAATATAAAACCTCCAGCAATTTCACAGTACCAAACACCTTTATTTGTATGAGCT…	ON604323					F.M. Ratsoavina, A. Rakotoarison, R.D. Randrianiaina		2011	40743	River 8729-8731	-13.5687	48.5388	13.56867 S 48.53885 E	-13.56867,48.53885	13°34.120'S048°32.331'E	19m	8922-8930
401	RDR0730	Freshwater	No	Yes	Pachypanchax omalonotus	Aplocheilidae	Actinopterygii	Madagascar: Mahamaniny			AATGTAATCGTTACAGCTCATGCCTTCGTAATAATCTTCTTTATAGTAATACCAATCATAATTGGTGGTTTTGGCAACTGATTGGTGCCACTAATAATTGGTGCACCAGATATGGCATTTCCCCGAATAAACAACATAAGCTTTTGACTTCTGCCTCCCTCCTTTCTTCTTCTCCTTGCCTCGTCCGGTGTTGAAGCTGGTGCAGGTACAGGGTGAACAGTATACCCCCCTCTTGCCGGAAACCTCGCACACGCCGGGGCATCAGTCGATCTAACCATCTTCTCTCTACATCTAGCAGGTGTATCTTCTATTCTAGGGGCAATTAACTTTATTACAACAATTATTAATATAAAACCTCCAGCAATTTCACAGTACCAAACACCTTTATTTGTATGAGCT…	ON604324					F.M. Ratsoavina, A. Rakotoarison, R.D. Randrianiaina		2011	40743	River 8729-8731	-13.5687	48.5388	13.56867 S 48.53885 E	-13.56867,48.53885	13°34.120'S048°32.331'E	19m	8931-8935
402	RDR0731	Freshwater	No	Yes	Pachypanchax omalonotus	Aplocheilidae	Actinopterygii	Madagascar: Mahamaniny			AATGTAATCGTTACAGCTCATGCCTTCGTAATAATCTTCTTTATAGTAATACCAATCATAATTGGTGGTTTTGGCAACTGATTGGTGCCACTAATAATTGGTGCACCAGATATGGCATTTCCCCGAATAAACAACATAAGCTTTTGACTTCTACCTCCCTCCTTTCTTCTTCTCCTTGCCTCATCCGGTGTTGAAGCTGGTGCAGGTACAGGGTGAACAGTATACCCCCCTCTTGCCGGAAACCTCGCACACGCCGGGGCATCAGTCGATCTAACCATCTTCTCTCTACATCTAGCAGGTGTATCTTCTATTCTAGGGGCAATTAACTTTATTACAACAATTATTAATATAAAACCTCCAGCAATCTCACAGTACCAAACACCTTTATTTGTATGAGCT…	ON604318					F.M. Ratsoavina, A. Rakotoarison, R.D. Randrianiaina		2011	40743	River 8729-8731	-13.5687	48.5388	13.56867 S 48.53885 E	-13.56867,48.53885	13°34.120'S048°32.331'E	19m	8936-8940
403	RDR0732	Freshwater	No	Yes	Pachypanchax omalonotus	Aplocheilidae	Actinopterygii	Madagascar: Mahamaniny			AATGTAATCGTTACAGCTCATGCCTTCGTAATAATCTTCTTTATAGTAATACCAATCATAATTGGTGGTTTTGGCAACTGATTGGTGCCACTAATAATTGGTGCACCAGATATGGCATTTCCCCGAATAAACAACATAAGCTTTTGACTTCTGCCTCCCTCCTTTCTTCTTCTCCTTGCCTCGTCCGGTGTTGAAGCTGGTGCAGGTACAGGGTGAACAGTATACCCCCCTCTTGCCGGAAACCTCGCACACGCCGGGGCATCAGTCGATCTAACCATCTTCTCTCTACATCTAGCAGGTGTATCTTCTATTCTAGGGGCAATTAACTTTATTACAACAATTATTAATATAAAACCTCCAGCAATTTCACAGTACCAAACACCTTTATTTGTATGAGCT…	ON604325					F.M. Ratsoavina, A. Rakotoarison, R.D. Randrianiaina		2011	40743	River 8729-8731	-13.5687	48.5388	13.56867 S 48.53885 E	-13.56867,48.53885	13°34.120'S048°32.331'E	19m	8941-8945
404	RDR0733	Freshwater	No	Yes	Pachypanchax omalonotus	Aplocheilidae	Actinopterygii	Madagascar: Mahamaniny			AATGTAATCGTTACAGCTCATGCCTTCGTAATAATCTTCTTTATAGTAATACCAATCATAATTGGTGGTTTTGGCAACTGATTGGTGCCACTAATAATTGGTGCACCAGATATGGCATTTCCCCGAATAAACAACATAAGCTTTTGACTTCTACCTCCCTCCTTTCTTCTTCTCCTTGCCTCATCCGGTGTTGAAGCTGGTGCAGGTACAGGGTGAACAGTATACCCCCCTCTTGCCGGAAACCTCGCACACGCCGGGGCATCAGTCGATCTAACCATCTTCTCTCTACATCTAGCAGGTGTATCTTCTATTCTAGGGGCAATTAACTTTATTACAACAATTATTAATATAAAACCTCCAGCAATCTCACAGTACCAAACACCTTTATTTGTATGAGCT…	ON604319					F.M. Ratsoavina, A. Rakotoarison, R.D. Randrianiaina		2011	40743	River 8729-8731	-13.5687	48.5388	13.56867 S 48.53885 E	-13.56867,48.53885	13°34.120'S048°32.331'E	19m	8946-8950
405	RDR0735	Freshwater	Yes	Yes	Oreochromis sp. 1	Cichlidae	Actinopterygii	Madagascar: Tapelatrano					AGACCTTACTACAGGATTGATTCTTTCAACCTGACAAAAACTTGCCCCCTTCGCCCTAATTCTTCAAATCCAACCTTCAAACTCAACCACCCTTATTATTTTGGGCCTCGCATCCACCCTCATTGGAGGGTGAGGTGGACTAAACCAGACACAACTCCGTAAAATTCTTGCATACTCATCAATCGCCCACCTAGGTTGAATAATTCTTGTTTTACAATTTTCCCCTTCAATCACACTCCTCGCCC	ON585008			F.M. Ratsoavina, A. Rakotoarison, R.D. Randrianiaina		2011	40743	River 8732-8733	-13.4822	48.7287	13.48223 S 48.72875 E	-13.48223,48.72875	13°28.934'S048°43.725'E	14m	8956-8960
406	RDR0736	Freshwater	Yes	Yes	Oreochromis sp. 1	Cichlidae	Actinopterygii	Madagascar: Tapelatrano					AGACCTTACTACAGGATTGATTCTTTCAACCTGACAAAAACTTGCCCCCTTCGCCCTAATTCTTCAAATCCAACCTTCAAACTCAACCACCCTTATTATTTTGGGCCTCGCATCCACCCTCATTGGAGGGTGAGGTGGACTAAACCAGACACAACTCCGTAAAATTCTTGCATACTCATCAATCGCCCACCTAGGTTGAATAATTCTTGTTTTACAATTTTCCCCTTCAATCACACTCCTCGCCCTTCTAACTTACCTCATCATAACATCCTCAACATTCCTCGTATTTAAACTCAACAAGTCCACAAATATTAATACTCTTGCCACATCCTGAGCAAAAGCC	ON585011			F.M. Ratsoavina, A. Rakotoarison, R.D. Randrianiaina		2011	40743	River 8732-8733	-13.4822	48.7287	13.48223 S 48.72875 E	-13.48223,48.72875	13°28.934'S048°43.725'E	14m	8961-8965
407	RDR0738	Freshwater	Yes	Yes	Oreochromis sp. 1	Cichlidae	Actinopterygii	Madagascar: Tapelatrano					TAGACCTTACTACAGGATTGATTCTTTCAACCTGACAAAAACTTGCCCCCTTCGCCCTAATTCTTCAAATCCAACCTTCAAACTCAACCACCCTTATTATTTTAGGCCTCGCATCCACCCTCATTGGAGGGTGAGGTGGACTAAACCAGACACAACTCCGTAAAATTCTTGCATACTCATCAATCGCCCACCTAGGTTGAATAATTCTTGTTTTACAATTTTCCCCTTCAATCACACTCCTCACCCTTCTAACTTACCTCATCATAACATCCTCAACATTCCTCGTATTTAAACTCAACAAGTCCACAAATATTAATACTCTTGCCACATCCTGAGCAAAAGCC	ON585007			F.M. Ratsoavina, A. Rakotoarison, R.D. Randrianiaina		2011	40743	River 8732-8733	-13.4822	48.7287	13.48223 S 48.72875 E	-13.48223,48.72875	13°28.934'S048°43.725'E	14m	8971-8975
408	RDR0740	Freshwater	No	Yes	Glossogobius callidus	Gobiidae	Actinopterygii	Madagascar: Tapelatrano			AACGTCATTGTCACTGCCCACGCCTTTGTTATGATTTTCTTTATAGTAATGCCAATTATGATTGGAGGCTTCGGAAACTGGCTAGTTCCCTTGATGATCGGCGCCCCGGACATGGCTTTCCCCCGAATAAATAATATAAGCTTTTGACTACTGCCCCCCTCTTTTCTTCTTCTGCTCTCATCTTCTTGGGTTGAAGCAGGGGCCGGGACAGGGTGAACAGTCTACCCACCTCTAGCAGGGAACCTCGCCCACGCCGGAGCATCAGTAGACTTGACTATTTTTTCTCTACATCTTGCAGGGATTTCTTCTATTCTAGGGGCTATCAATTTTATTACCACTATTTTGAATATAAAACCCCCAGCAATCTCACAATACCAAACTCCGTTATTTGTGTGAGCG…	ON604193					F.M. Ratsoavina, A. Rakotoarison, R.D. Randrianiaina		2011	40743	River 8732-8733	-13.4822	48.7287	13.48223 S 48.72875 E	-13.48223,48.72875	13°28.934'S048°43.725'E	14m	8981-8985
409	RDR0741	Freshwater	No	Yes	Glossogobius cf. ankaranensis	Gobiidae	Actinopterygii	Madagascar: Tapelatrano	TTTAACGGCCGCGGTATTTTGACCGTGCGAAGGTAGCGTAATCACTTGTCTTTTAAATAGAGACCTGTATGAATGGCATAACGAGGGCTGAACTGTCTCCTCCCCCCAGTCAATGAAATTGATCTATCCGTGCAGAAGCGGATATAATTACATAAGACGAGAAGACCCTATGGAGCTTAAGACACAAGAGTAGCCCATGAAAACCCTAAACTAACTAGAAGAAACAATTGATATCTGCCCTATGTCTTTGGTTGGGGCGACCGCGGGGAAACAATAAACCCCCACGTGGAACGGATAACCCGAAACAAGACCCACAAGTCAAACAAACAGAAATTCTGACCAAAAGATCCGGCAAGCCGATCAACGGACCCAGTTACCCTAGGGATAACAGCGCAATCC…	ON611910	AATGTAATTGTTACCGCCCATGCATTCGTTATGATTTTCTTTATAGTAATACCAATTATAATTGGAGGGTTTGGAAACTGATTAGTCCCTTTAATAATTGGCGCCCCCGACATGGCCTTCCCTCGAATAAACAACATAAGCTTTTGATTATTACCCCCTTCCTTCCTTCTCCTTCTTTCATCCTCTTGAATTGAAGCAGGGGCAGGAACAGGATGAACAGTATACCCCCCACTAGCAGGAAACCTCGCACACGCAGGAGCATCAGTAGATCTAACTATTTTTTCCCTTCACCTTGCGGGTATTTCTTCTATCCTCGGGGCCATTAATTTTATTACTACAATTTTAAATATGAAACCCCCAGCGATTTCACAATATCAAACGCCACTTTTTGTCTGGGCA…	ON604194					F.M. Ratsoavina, A. Rakotoarison, R.D. Randrianiaina		2011	40743	River 8732-8733	-13.4822	48.7287	13.48223 S 48.72875 E	-13.48223,48.72875	13°28.934'S048°43.725'E	14m	8986-8990
410	RDR0742	Freshwater	No	Yes	Pachypanchax patriciae	Aplocheilidae	Actinopterygii	Madagascar: Tapelatrano			AATGTAATCGTTACAGCTCATGCCTTCGTAATAATCTTCTTTATAGTAATACCAATTATAATTGGTGGTTTTGGCAACTGATTGGTGCCACTAATAATTGGTGCACCAGATATGGCATTTCCCCGAATAAACAACATAAGCTTTTGACTTCTACCTCCCTCCTTTCTTCTTCTCCTTGCCTCGTCCGGTGTTGAAGCTGGTGCAGGTACAGGGTGAACAGTATACCCCCCTCTTGCCGGAAACCTCGCACACGCCGGGGCATCAGTCGATCTAACCATCTTCTCTCTCCATCTAGCAGGTGTATCTTCTATTCTCGGGGCAATTAACTTTATTACAACAATTATTAATATAAAACCTCCAGCAATTTCACAGTACCAAACACCTTTATTTGTGTGAGCT…	ON604366					F.M. Ratsoavina, A. Rakotoarison, R.D. Randrianiaina		2011	40743	River 8732-8733	-13.4822	48.7287	13.48223 S 48.72875 E	-13.48223,48.72875	13°28.934'S048°43.725'E	14m	8991-9010
411	RDR0743	(Freshwater)	No	Yes	Ambassis cf. ambassis	Ambassidae	Actinopterygii	Madagascar: Tapelatrano			AATGTAATTGTAACCGCACATGCCTTCGTAATAATTTTTTTTATAGTTATACCAATTATGATTGGAGGCTTCGGAAACTGACTAGTCCCTTTAATAATTGGAGCCCCTGATATGGCATTTCCCCGAATAAATAATATAAGCTTCTGACTCCTCCCCCCTTCATTTCTCCTACTTCTTGCCTCCTCGGGTGTAGAAGCAGGCGCCGGAACAGGTTGAACTGTTTATCCCCCTCTGGCAAGTAATCTTGCACACGCAGGGGCTTCCGTAGATTTAACAATCTTCTCTCTTCATCTGGCAGGGGTCTCTTCAATCTTGGGAGCAATTAATTTTATTACTACCATTATTAATATAAAACCTCCCGCCATTACCCAATACCAGACTCCCCTATTTGTTTGAGCT…	ON604015					F.M. Ratsoavina, A. Rakotoarison, R.D. Randrianiaina		2011	40743	River 8732-8733	-13.4822	48.7287	13.48223 S 48.72875 E	-13.48223,48.72875	13°28.934'S048°43.725'E	14m	9011-9020
412	RDR0745	Freshwater	Yes	Yes	Oreochromis sp. 1	Cichlidae	Actinopterygii	Madagascar: Antsidia			AATGTAATTGTTACAGCACATGCTTTCGTAATAATTTTCTTTATAGTAATGCCAATTATAATTGGAGGTTTTGGAAACTGACTAGTGCCACTAATGATTGGTGCACCAGACATGGCCTTCCCTCGAATAAATAACATGAGTTTTTGACTCCTCCCCCCCTCATTTCTCCTTCTCCTCGCCTCATCCGGGGTCGAAGCAGGGGCCGGTACAGGATGAACTGTTTATCCCCCACTCGCAGGCAATCTCGCCCATGCTGGGCCTTCCGTTGACTTAACCATCTTCTCCCTCCACTTGGCCGGGGTGTCATCTATTTTAGGTGCAATTAATTTTATTACAACCATTATTAACATAAAACCCCCTGCCATCTCCCAATATCAAACACCCCTCTTTGTATGATCC…	ON604303					F.M. Ratsoavina, A. Rakotoarison, R.D. Randrianiaina		2011	40745	Lake Nosy be	-13.3324	48.231	13.33242 S 48.23103 E	-13.33242,48.23103	13°19'56.7''S048°13'51.7''E	193m	9045-9050
413	RDR0746	Freshwater	No	Yes	Ptychochromis oligacanthus	Cichlidae	Actinopterygii	Madagascar: Antsidia			AATGTCATTGTTACCGCACATGCATTTGTAATAATTTTCTTTATAGTAATACCAATTATGATTGGAGGTTTTGGGAACTGACTAGTCCCCTTAATAATTGGCGCCCCCGATATGGCCTTCCCTCGTATGAATAACATAAGCTTTTGACTTCTCCCTCCATCATTTCTCCTCCTCCTTGCTTCCTCAGGGGTGGAAGCTGGGGCTGGCACAGGCTGAACTGTTTACCCCCCTCTGGCAGGCAATCTGGCACATGCAGGACCATCCGTCGACCTAACAATCTTTTCCCTTCATCTGGCGGGTGTCTCCTCCATTTTAGGGGCTATCAATTTTATTACTACTATCATTAATATAAAACCCCCAGCTATCTCACAATATCAAACCCCTCTCTTCGTTTGATCC…	ON604495					F.M. Ratsoavina, A. Rakotoarison, R.D. Randrianiaina		2011	40745	Lake Nosy be	-13.3324	48.231	13.33242 S 48.23103 E	-13.33242,48.23103	13°19'56.7''S048°13'51.7''E	193m	9051-9060
414	RDR0748	Freshwater	Yes	Yes	Coptodon rendalli	Cichlidae	Actinopterygii	Madagascar: Bemapaza			AATGTAATTGTTACAGCACATGCCTTTGTAATAATTTTCTTTATAGTAATGCCAATTATAATTGGAGGCTTTGGGAACTGATTAGTCCCACTTATGATCGGCGCGCCAGACATGGCCTTCCCTCGAATAAACAACATAAGCTTCTGACTTCTCCCCCCATCATTCCTCCTTCTCCTCGCTTCATCGGGGGTCGAAGCGGGCGCCGGCACAGGGTGAACTGTCTACCCCCCACTCGCAGGCAATCTCGCCCACGCTGGACCCTCTGTTGACCTAACCATCTTCTCACTCCACCTAGCCGGGGTATCATCTATTCTAGGTGCAATTAATTTCATTACAACAATTATTAACATGAAGCCCCCTGCTATCTCTCAGTACCAAACGCCCCTGTTCGTGTGGTCC…	ON604130	CTCCTCGCCTGAATAGGTCTTGAAATAAACACACTAGCCATTATCCCCTTGATAGCTCAACACCACCACCCCCGCGCTGTCGAAGCTACAACCAAGTATTTCCTAACCCAAGCTGCTGCAGCAGCCACCCTCCTATTTGCAAGCATTACCAATGCTTGACTGACAGGCCAATGAGAAATCCAACAAATCTCACATCCCCTTCCAGCTACAATAATCACTCTGGCCCTCGCCCTCAAAATTGGCCTAGCCCCCCTCCACGCCTGACTTCCCGAAGTACTTCAAGGACTCGACCTTACCACGGGCTTAATCCTTTCGACCTGACAAAAACTTGCCCCTTTCGCCCTAATCCTCCAAATTCAACCTTTAAACTCAACACTCCTTATTATTTTAGGCATCACA…	ON584806			F.M. Ratsoavina, A. Rakotoarison, R.D. Randrianiaina		2011	40745	Lake Nosy be	-13.3171	48.2346	13.31706 S 48.23456 E	-13.31706,48.23456	13°19'01.4''S048°14'04.4''E	247m	9067-9070
415	RDR0749	Freshwater	Yes	Yes	Coptodon rendalli	Cichlidae	Actinopterygii	Madagascar: Bemapaza			AATGTAATTGTTACAGCACATGCCTTTGTAATAATTTTCTTTATAGTAATGCCAATTATAATTGGAGGCTTTGGGAACTGATTAGTCCCACTTATGATCGGCGCGCCAGACATGGCCTTCCCTCGAATAAACAACATAAGCTTCTGACTTCTCCCCCCATCATTCCTCCTTCTCCTCGCTTCATCGGGGGTCGAAGCGGGCGCCGGCACAGGGTGAACTGTCTACCCCCCACTCGCAGGCAATCTCGCCCACGCTGGACCCTCTGTTGACCTAACCATCTTCTCACTCCACCTAGCCGGGGTATCATCTATTCTAGGTGCAATTAATTTCATTACAACAATTATTAACATGAAGCCCCCTGCTATCTCTCAGTACCAAACGCCCCTGTTCGTGTGGTCC…	ON604131					F.M. Ratsoavina, A. Rakotoarison, R.D. Randrianiaina		2011	40745	Lake Nosy be	-13.3171	48.2346	13.31706 S 48.23456 E	-13.31706,48.23456	13°19'01.4''S048°14'04.4''E	247m	9071-9075
416	RDR0750	Freshwater	Yes	Yes	Coptodon rendalli	Cichlidae	Actinopterygii	Madagascar: Bemapaza			AATGTAATTGTTACAGCACATGCCTTTGTAATAATTTTCTTTATAGTAATGCCAATTATAATTGGAGGCTTTGGGAACTGATTAGTCCCACTTATGATCGGCGCGCCAGACATGGCCTTCCCTCGAATAAACAACATAAGCTTCTGACTTCTCCCCCCATCATTCCTCCTTCTCCTCGCTTCATCGGGGGTCGAAGCGGGCGCCGGCACAGGGTGAACTGTCTACCCCCCACTCGCAGGCAATCTCGCCCACGCTGGACCCTCTGTTGACCTAACCATCTTCTCACTCCACCTAGCCGGGGTATCATCTATTCTAGGTGCAATTAATTTCATTACAACAATTATTAACATGAAGCCCCCTGCTATCTCTCAGTACCAAACGCCCCTGTTCGTGTGGTCC…	ON604132	CTCCTCGCCTGAATAGGTCTTGAAATAAACACACTAGCCATTATCCCCTTGATAGCTCAACACCACCACCCCCGCGCTGTCGAAGCTACAACCAAGTATTTCCTAACCCAAGCTGCTGCAGCAGCCACCCTCCTATTTGCAAGCATTACCAATGCTTGACTGACAGGCCAATGAGAAATCCAACAAATCTCACATCCCCTTCCAGCTACAATAATCACTCTGGCCCTCGCCCTCAAAATTGGCCTAGCCCCCCTCCACGCCTGACTTCCCGAAGTACTTCAAGGACTCGACCTTACCACGGGCTTAATCCTTTCGACCTGACAAAAACTTGCCCCTTTCGCCCTAATCCTCCAAATTCAACCTTTAAACTCAACACTCCTTATTATTTTAGGCATCACA…	ON584807			F.M. Ratsoavina, A. Rakotoarison, R.D. Randrianiaina		2011	40745	Lake Nosy be	-13.3171	48.2346	13.31706 S 48.23456 E	-13.31706,48.23456	13°19'01.4''S048°14'04.4''E	247m	9076-9080
417	RDR0751	Freshwater	Yes	Yes	Coptodon rendalli	Cichlidae	Actinopterygii	Madagascar: Bemapaza			AATGTAATTGTTACAGCACATGCCTTTGTAATAATTTTCTTTATAGTAATGCCAATTATAATTGGAGGCTTTGGGAACTGATTAGTCCCACTTATGATCGGCGCGCCAGACATGGCCTTCCCTCGAATAAACAACATAAGCTTCTGACTTCTCCCCCCATCATTCCTCCTTCTCCTCGCTTCATCGGGGGTCGAAGCGGGCGCCGGCACAGGGTGAACTGTCTACCCCCCACTCGCAGGCAATCTCGCCCACGCTGGACCCTCTGTTGACCTAACCATCTTCTCACTCCACCTAGCCGGGGTATCATCTATTCTAGGTGCAATTAATTTCATTACAACAATTATTAACATGAAGCCCCCTGCTATCTCTCAGTACCAAACGCCCCTGTTCGTGTGGTCC…	ON604133	CTCCTCGCCTGAATAGGTCTTGAAATAAACACACTAGCCATTATCCCCTTGATAGCTCAACACCACCACCCCCGCGCTGTCGAAGCTACAACCAAGTATTTCCTAACCCAAGCTGCTGCAGCAGCCACCCTCCTATTTGCAAGCATTACCAATGCTTGACTGACAGGCCAATGAGAAATCCAACAAATCTCACATCCCCTTCCAGCTACAATAATCACTCTGGCCCTCGCCCTCAAAATTGGCCTAGCCCCCCTCCACGCCTGACTTCCCGAAGTACTTCAAGGACTCGACCTTACCACGGGCTTAATCCTTTCGACCTGACAAAAACTTGCCCCTTTCGCCCTAATCCTCCAAATTCAACCTTTAAACTCAACACTCCTTATTATTTTAGGCATCACA…	ON584808			F.M. Ratsoavina, A. Rakotoarison, R.D. Randrianiaina		2011	40745	Lake Nosy be	-13.3171	48.2346	13.31706 S 48.23456 E	-13.31706,48.23456	13°19'01.4''S048°14'04.4''E	247m	9081-9085
418	RDR0752	Freshwater	Yes	Yes	Oreochromis sp. 1	Cichlidae	Actinopterygii	Madagascar: Bemapaza			AATGTAATTGTTACAGCACATGCTTTCGTAATAATTTTCTTTATAGTAATGCCAATTATAATTGGAGGTTTTGGAAACTGACTAGTGCCACTAATGATTGGTGCACCAGACATGGCCTTCCCTCGAATAAATAACATGAGTTTTTGACTCCTCCCCCCCTCATTTCTCCTTCTCCTCGCCTCATCCGGGGTCGAAGCAGGGGCCGGTACAGGATGAACTGTTTATCCCCCACTCGCAGGCAATCTCGCCCATGCTGGGCCTTCCGTTGACTTAACCATCTTCTCCCTCCACTTGGCCGGGGTGTCATCTATTTTAGGTGCAATTAATTTTATTACAACCATTATTAACATAAAACCCCCTGCCATCTCCCAATATCAAACACCCCTCTTTGTATGATCC…	ON604306					F.M. Ratsoavina, A. Rakotoarison, R.D. Randrianiaina		2011	40745	Lake Nosy be	-13.3171	48.2346	13.31706 S 48.23456 E	-13.31706,48.23456	13°19'01.4''S048°14'04.4''E	247m	9086-9090
419	RDR0753	Freshwater	No	Yes	Ptychochromis oligacanthus	Cichlidae	Actinopterygii	Madagascar: Bemapaza			AATGTCATTGTTACCGCACATGCATTTGTAATAATTTTCTTTATAGTAATACCAATTATGATTGGAGGTTTTGGGAACTGACTAGTCCCCTTAATAATTGGCGCCCCCGATATGGCCTTCCCTCGTATGAATAACATAAGCTTTTGACTTCTCCCTCCATCATTTCTCCTCCTCCTTGCTTCCTCAGGGGTGGAAGCTGGGGCTGGCACAGGCTGAACTGTTTACCCCCCTCTGGCAGGCAATCTGGCACATGCAGGACCATCCGTCGACCTAACAATCTTTTCCCTTCATCTGGCGGGTGTCTCCTCCATTTTAGGGGCTATCAATTTTATTACTACTATCATTAATATAAAACCCCCAGCTATCTCACAATATCAAACCCCTCTCTTCGTTTGATCC…	ON604502					F.M. Ratsoavina, A. Rakotoarison, R.D. Randrianiaina		2011	40745	Lake Nosy be	-13.3171	48.2346	13.31706 S 48.23456 E	-13.31706,48.23456	13°19'01.4''S048°14'04.4''E	247m	9091-9095
420	RDR0754	Freshwater	No	Yes	Ptychochromis oligacanthus	Cichlidae	Actinopterygii	Madagascar: Antsimanavaka			AATGTCATTGTTACCGCACATGCATTTGTAATAATTTTCTTTATAGTAATACCAATTATGATTGGAGGTTTTGGGAACTGACTAGTCCCCTTAATAATTGGCGCCCCCGATATGGCCTTCCCTCGTATGAATAACATAAGCTTTTGACTTCTCCCTCCATCATTTCTCCTCCTCCTTGCTTCCTCAGGGGTGGAAGCTGGGGCTGGCACAGGCTGAACTGTTTACCCCCCTCTGGCAGGCAATCTGGCACATGCAGGACCATCCGTCGACCTAACAATCTTTTCCCTTCATCTGGCGGGTGTCTCCTCCATTTTAGGGGCTATCAATTTTATTACTACTATCATTAATATAAAACCCCCAGCTATCTCACAATATCAAACCCCTCTCTTCGTTTGATCC…	ON604499					F.M. Ratsoavina, A. Rakotoarison, R.D. Randrianiaina		2011	40745	Lake Nosy be	-13.3171	48.2346	13.31706 S 48.23456 E	-13.31706,48.23456	13°19'01.4''S048°14'04.4''E	247m	9096-9110
421	RDR0755	Freshwater	Yes	Yes	Coptodon rendalli	Cichlidae	Actinopterygii	Madagascar: Antsimanavaka			AATGTAATTGTTACAGCACATGCCTTTGTAATAATTTTCTTTATAGTAATGCCAATTATAATTGGAGGCTTTGGGAACTGATTAGTCCCACTTATGATCGGCGCGCCAGACATGGCCTTCCCTCGAATAAACAACATAAGCTTCTGACTTCTCCCCCCATCATTCCTCCTTCTCCTCGCTTCATCGGGGGTCGAAGCGGGCGCCGGCACAGGGTGAACTGTCTACCCCCCACTCGCAGGCAATCTCGCCCACGCTGGACCCTCTGTTGACCTAACCATCTTCTCACTCCACCTAGCCGGGGTATCATCTATTCTAGGTGCAATTAATTTCATTACAACAATTATTAACATGAAGCCCCCTGCTATCTCTCAGTACCAAACGCCCCTGTTCGTGTGGTCC…	ON604123	CTCCTCGCCTGAATAGGTCTTGAAATAAACACACTAGCCATTATCCCCTTGATAGCTCAACACCACCACCCCCGCGCTGTCGAAGCTACAACCAAGTATTTCCTAACCCAAGCTGCTGCAGCAGCCACCCTCCTATTTGCAAGCATTACCAATGCTTGACTGACAGGCCAATGAGAAATCCAACAAATCTCACATCCCCTTCCAGCTACAATAATCACTCTGGCCCTCGCCCTCAAAATTGGCCTAGCCCCCCTCCACGCCTGACTTCCCGAAGTACTTCAAGGACTCGACCTTACCACGGGCTTAATCCTTTCGACCTGACAAAAACTTGCCCCTTTCGCCCTAATCCTCCAAATTCAACCTTTAAACTCAACACTCCTTATTATTTTAGGCATCACA…	ON584800			F.M. Ratsoavina, A. Rakotoarison, R.D. Randrianiaina		2011	40745	Lake Nosy be							9111-9115
422	RDR0756	Freshwater	Yes	Yes	Coptodon rendalli	Cichlidae	Actinopterygii	Madagascar: Antsimanavaka			AATGTAATTGTTACAGCACATGCCTTTGTAATAATTTTCTTTATAGTAATGCCAATTATAATTGGAGGCTTTGGGAACTGATTAGTCCCACTTATGATCGGCGCGCCAGACATGGCCTTCCCTCGAATAAACAACATAAGCTTCTGACTTCTCCCCCCATCATTCCTCCTTCTCCTCGCTTCATCGGGGGTCGAAGCGGGCGCCGGCACAGGGTGAACTGTCTACCCCCCACTCGCAGGCAATCTCGCCCACGCTGGACCCTCTGTTGACCTAACCATCTTCTCACTCCACCTAGCCGGGGTATCATCTATTCTAGGTGCAATTAATTTCATTACAACAATTATTAACATGAAGCCCCCTGCTATCTCTCAGTACCAAACGCCCCTGTTCGTGTGGTCC…	ON604124	CTCCTCGCCTGAATAGGTCTTGAAATAAACACACTAGCCATTATCCCCTTGATAGCTCAACACCACCACCCCCGCGCTGTCGAAGCTACAACCAAGTATTTCCTAACCCAAGCTGCTGCAGCAGCCACCCTCCTATTTGCAAGCATTACCAATGCTTGACTGACAGGCCAATGAGAAATCCAACAAATCTCACATCCCCTTCCAGCTACAATAATCACTCTGGCCCTCGCCCTCAAAATTGGCCTAGCCCCCCTCCACGCCTGACTTCCCGAAGTACTTCAAGGACTCGACCTTACCACGGGCTTAATCCTTTCGACCTGACAAAAACTTGCCCCTTTCGCCCTAATCCTCCAAATTCAACCTTTAAACTCAACACTCCTTATTATTTTAGGCATCACA…	ON584801			F.M. Ratsoavina, A. Rakotoarison, R.D. Randrianiaina		2011	40745	Lake Nosy be							9116-9120
423	RDR0757	Freshwater	No	Yes	Ptychochromis oligacanthus	Cichlidae	Actinopterygii	Madagascar: Antsimanavaka			AATGTCATTGTTACCGCACATGCATTTGTAATAATTTTCTTTATAGTAATACCAATTATGATTGGAGGTTTTGGGAACTGACTAGTCCCCTTAATAATTGGCGCCCCCGATATGGCCTTCCCTCGTATGAATAACATAAGCTTTTGACTTCTCCCTCCATCATTTCTCCTCCTCCTTGCTTCCTCAGGGGTGGAAGCTGGGGCTGGCACAGGCTGAACTGTTTACCCCCCTCTGGCAGGCAATCTGGCACATGCAGGACCATCCGTCGACCTAACAATCTTTTCCCTTCATCTGGCGGGTGTCTCCTCCATTTTAGGGGCTATCAATTTTATTACTACTATCATTAATATAAAACCCCCAGCTATCTCACAATATCAAACCCCTCTCTTCGTTTGATCC…	ON604500					F.M. Ratsoavina, A. Rakotoarison, R.D. Randrianiaina		2011	40745	Lake Nosy be							9121-9125
424	RDR0758	Freshwater	Yes	Yes	Coptodon rendalli	Cichlidae	Actinopterygii	Madagascar: Antsimanavaka			AATGTAATTGTTACAGCACATGCCTTTGTAATAATTTTCTTTATAGTAATGCCAATTATAATTGGAGGCTTTGGGAACTGATTAGTCCCACTTATGATCGGCGCGCCAGACATGGCCTTCCCTCGAATAAACAACATAAGCTTCTGACTTCTCCCCCCATCATTCCTCCTTCTCCTCGCTTCATCGGGGGTCGAAGCGGGCGCCGGCACAGGGTGAACTGTCTACCCCCCACTCGCAGGCAATCTCGCCCACGCTGGACCCTCTGTTGACCTAACCATCTTCTCACTCCACCTAGCCGGGGTATCATCTATTCTAGGTGCAATTAATTTCATTACAACAATTATTAACATGAAGCCCCCTGCTATCTCTCAGTACCAAACGCCCCTGTTCGTGTGGTCC…	ON604125	CCTTGTTCTACAATTTTCCCCCTCCATCACACTTCTGACCCTCCTAACCTACTTCATTATAACATTTTCGACATTTCTCGTCTTTAAACTCAACAAAGCCACAAACATCAATTCCCTCGCCACATCCTGAACGAAGGCCCCGGCCCTCACAGCTCTCACACCCCTTATTCTCCTGTCACTAGGAGGCCTCCCCCCTCTTACAGGCTTCATACCAAAATGACTTATCCTTCAAGAACTAACCAAGCAAGGTCTTGCCCCCACCGCAACCCTAGCAGCCCTAACAGCCCTTCTTAGCTTGTATTTCTACCTCCGCCTGTCTTACGCAATAACCCTAACTATTTCCCCTAACAATCTCACAGGCACAACCCCATGACGCCTGCCTTCCACCCAATTAACTTA…	ON584815			F.M. Ratsoavina, A. Rakotoarison, R.D. Randrianiaina		2011	40745	Lake Nosy be							9126-9130
425	RDR0759	Freshwater	Yes	Yes	Coptodon rendalli	Cichlidae	Actinopterygii	Madagascar: Antsimanavaka			AATGTAATTGTTACAGCACATGCCTTTGTAATAATTTTCTTTATAGTAATGCCAATTATAATTGGAGGCTTTGGGAACTGATTAGTCCCACTTATGATCGGCGCGCCAGACATGGCCTTCCCTCGAATAAACAACATAAGCTTCTGACTTCTCCCCCCATCATTCCTCCTTCTCCTCGCTTCATCGGGGGTCGAAGCGGGCGCCGGCACAGGGTGAACTGTCTACCCCCCACTCGCAGGCAATCTCGCCCACGCTGGACCCTCTGTTGACCTAACCATCTTCTCACTCCACCTAGCCGGGGTATCATCTATTCTAGGTGCAATTAATTTCATTACAACAATTATTAACATGAAGCCCCCTGCTATCTCTCAGTACCAAACGCCCCTGTTCGTGTGGTCC…	ON604126	CTCCTCGCCTGAATAGGTCTTGAAATAAACACACTAGCCATTATCCCCTTGATAGCTCAACACCACCACCCCCGCGCTGTCGAAGCTACAACCAAGTATTTCCTAACCCAAGCTGCTGCAGCAGCCACCCTCCTATTTGCAAGCATTACCAATGCTTGACTGACAGGCCAATGAGAAATCCAACAAATCTCACATCCCCTTCCAGCTACAATAATCACTCTGGCCCTCGCCCTCAAAATTGGCCTAGCCCCCCTCCACGCCTGACTTCCCGAAGTACTTCAAGGACTCGACCTTACCACGGGCTTAATCCTTTCGACCTGACAAAAACTTGCCCCTTTCGCCCTAATCCTCCAAATTCAACCTTTAAACTCAACACTCCTTATTATTTTAGGCATCACA…	ON584802			F.M. Ratsoavina, A. Rakotoarison, R.D. Randrianiaina		2011	40745	Lake Nosy be							9031-9036
426	RDR0760	Freshwater	No	Yes	Ptychochromis oligacanthus	Cichlidae	Actinopterygii	Madagascar: Antsidia			AATGTCATTGTTACCGCACATGCATTTGTAATAATTTTCTTTATAGTAATACCAATTATGATTGGAGGTTTTGGGAACTGACTAGTCCCCTTAATAATTGGCGCCCCCGATATGGCCTTCCCTCGTATGAATAACATAAGCTTTTGACTTCTCCCTCCATCATTTCTCCTCCTCCTTGCTTCCTCAGGGGTGGAAGCTGGGGCTGGCACAGGCTGAACTGTTTACCCCCCTCTGGCAGGCAATCTGGCACATGCAGGACCATCCGTCGACCTAACAATCTTTTCCCTTCATCTGGCGGGTGTCTCCTCCATTTTAGGGGCTATCAATTTTATTACTACTATCATTAATATAAAACCCCCAGCTATCTCACAATATCAAACCCCTCTCTTCGTTTGATCC…	ON604496					F.M. Ratsoavina, A. Rakotoarison, R.D. Randrianiaina		2011	40746	Lake Nosy be	-13.3324	48.231	13.33242 S 48.23103 E	-13.33242,48.23103	13°19'56.7''S048°13'51.7''E	193m	9193-9203
427	RDR0761	Freshwater	No	Yes	Ptychochromis oligacanthus	Cichlidae	Actinopterygii	Madagascar: Antsidia			AATGTCATTGTTACCGCACATGCATTTGTAATAATTTTCTTTATAGTAATACCAATTATGATTGGAGGTTTTGGGAACTGACTAGTCCCCTTAATAATTGGCGCCCCCGATATGGCCTTCCCTCGTATGAATAACATAAGCTTTTGACTTCTCCCTCCATCATTTCTCCTCCTCCTTGCTTCCTCAGGGGTGGAAGCTGGGGCTGGCACAGGCTGAACTGTTTACCCCCCTCTGGCAGGCAATCTGGCACATGCAGGACCATCCGTCGACCTAACAATCTTTTCCCTTCATCTGGCGGGTGTCTCCTCCATTTTAGGGGCTATCAATTTTATTACTACTATCATTAATATAAAACCCCCAGCTATCTCACAATATCAAACCCCTCTCTTCGTTTGATCC…	ON604497					F.M. Ratsoavina, A. Rakotoarison, R.D. Randrianiaina		2011	40746	Lake Nosy be	-13.3324	48.231	13.33242 S 48.23103 E	-13.33242,48.23103	13°19'56.7''S048°13'51.7''E	193m	9204-9210
428	RDR0762	Freshwater	Yes	Yes	Oreochromis sp. 1	Cichlidae	Actinopterygii	Madagascar: Antsidia			AATGTAATTGTTACAGCACATGCTTTCGTAATAATTTTCTTTATAGTAATGCCAATTATAATTGGAGGTTTTGGAAACTGACTAGTGCCACTAATGATTGGTGCACCAGACATGGCCTTCCCTCGAATAAATAACATGAGTTTTTGACTCCTCCCCCCCTCATTTCTCCTTCTCCTCGCCTCATCCGGGGTCGAAGCAGGGGCCGGTACAGGATGAACTGTTTATCCCCCACTCGCAGGCAATCTCGCCCATGCTGGGCCTTCCGTTGACTTAACCATCTTCTCCCTCCACTTGGCCGGGGTGTCATCTATTTTAGGTGCAATTAATTTTATTACAACCATTATTAACATAAAACCCCCTGCCATCTCCCAATATCAAACACCCCTCTTTGTATGATCC…	ON604304	CTTCTCGCCTGAATAGGCCTTGAAATAAATACGCTAGCTATCATCCCCCTTATAGCTCAACACCACCACCCCCGAGCTGTCGAAGCTACAACCAAATATTTTTTAACCCAAGCTGCTGCAGCAGCTACCCTTCTATTTGCAAGCATCACTAACGCCTGACTAACAGGCCAATGAGAAATTCAACAAATCACACACCCCCTCCCAACCACCATGATTACCCTTGCCCTCGCTCTCAAAATCGGTTTAGCCCCTCTTCATGCTTGACTCCCCGAAGTTCTACAAGGACTAGACCTTACTACAGGATTGATTCTTTCAACCTGACAAAAACTTGCCCCCTTCGCCCTAATTCTTCAAATCCAACCTTCAAACTCAACCACCCTTATTATTTTAGGCCTCGCA…	ON584988			F.M. Ratsoavina, A. Rakotoarison, R.D. Randrianiaina		2011	40746	Lake Nosy be	-13.3324	48.231	13.33242 S 48.23103 E	-13.33242,48.23103	13°19'56.7''S048°13'51.7''E	193m	9211-9215
429	RDR0763	Freshwater	No	Yes	Ptychochromis oligacanthus	Cichlidae	Actinopterygii	Madagascar: Antsidia			AATGTCATTGTTACCGCACATGCATTTGTAATAATTTTCTTTATAGTAATACCAATTATGATTGGAGGTTTTGGGAACTGACTAGTCCCCTTAATAATTGGCGCCCCCGATATGGCCTTCCCTCGTATGAATAACATAAGCTTTTGACTTCTCCCTCCATCATTTCTCCTCCTCCTTGCTTCCTCAGGGGTGGAAGCTGGGGCTGGCACAGGCTGAACTGTTTACCCCCCTCTGGCAGGCAATCTGGCACATGCAGGACCATCCGTCGACCTAACAATCTTTTCCCTTCATCTGGCGGGTGTCTCCTCCATTTTAGGGGCTATCAATTTTATTACTACTATCATTAATATAAAACCCCCAGCTATCTCACAATATCAAACCCCTCTCTTCGTTTGATCC…	ON604498					F.M. Ratsoavina, A. Rakotoarison, R.D. Randrianiaina		2011	40746	Lake Nosy be	-13.3324	48.231	13.33242 S 48.23103 E	-13.33242,48.23103	13°19'56.7''S048°13'51.7''E	193m	9216-9220
430	RDR0764	Freshwater	Yes	Yes	Oreochromis sp. 1	Cichlidae	Actinopterygii	Madagascar: Antsidia			AATGTAATTGTTACAGCACATGCTTTCGTAATAATTTTCTTTATAGTAATGCCAATTATAATTGGAGGTTTTGGAAACTGACTAGTGCCACTAATGATTGGTGCACCAGACATGGCCTTCCCTCGAATAAATAACATGAGTTTTTGACTCCTCCCCCCCTCATTTCTCCTTCTCCTCGCCTCATCCGGGGTCGAAGCAGGGGCCGGTACAGGATGAACTGTTTATCCCCCACTCGCAGGCAATCTCGCCCATGCTGGGCCTTCCGTTGACTTAACCATCTTCTCCCTCCACTTGGCCGGGGTGTCATCTATTTTAGGTGCAATTAATTTTATTACAACCATTATTAACATAAAACCCCCTGCCATCTCCCAATATCAAACACCCCTCTTTGTATGATCC…	ON604305	CTTCTCGCCTGAATAGGCCTTGAAATAAATACGCTAGCTATCATCCCCCTTATAGCTCAACACCACCACCCCCGAGCTGTCGAAGCTACAACCAAATATTTTTTAACCCAAGCTGCTGCAGCAGCTACCCTTCTATTTGCAAGCATCACTAACGCCTGACTAACAGGCCAATGAGAAATTCAACAAATCACACACCCCCTCCCAACCACCATGATTACCCTTGCCCTCGCTCTCAAAATCGGTTTAGCCCCTCTTCATGCTTGACTCCCCGAAGTTCTACAAGGACTAGACCTTACTACAGGATTGATTCTTTCAACCTGACAAAAACTTGCCCCCTTCGCCCTAATTCTTCAAATCCAACCTTCAAACTCAACCACCCTTATTATTTTAGGCCTCGCA…	ON584989			F.M. Ratsoavina, A. Rakotoarison, R.D. Randrianiaina		2011	40746	Lake Nosy be	-13.3324	48.231	13.33242 S 48.23103 E	-13.33242,48.23103	13°19'56.7''S048°13'51.7''E	193m	9221-9225
431	RDR0765	Freshwater	Yes	Yes	Coptodon rendalli	Cichlidae	Actinopterygii	Madagascar: Antanilatsaka			AATGTAATTGTTACAGCACATGCCTTTGTAATAATTTTCTTTATAGTAATGCCAATTATAATTGGAGGCTTTGGGAACTGATTAGTCCCACTTATGATCGGCGCGCCAGACATGGCCTTCCCTCGAATAAACAACATAAGCTTCTGACTTCTCCCCCCATCATTCCTCCTTCTCCTCGCTTCATCGGGGGTCGAAGCGGGCGCCGGCACAGGGTGAACTGTCTACCCCCCACTCGCAGGCAATCTCGCCCACGCTGGACCCTCTGTTGACCTAACCATCTTCTCACTCCACCTAGCCGGGGTATCATCTATTCTAGGTGCAATTAATTTCATTACAACAATTATTAACATGAAGCCCCCTGCTATCTCTCAGTACCAAACGCCCCTGTTCGTGTGGTCC…	ON604118	CTCCTCGCCTGAATAGGTCTTGAAATAAACACACTAGCCATTATCCCCTTGATAGCTCAACACCACCACCCCCGCGCTGTCGAAGCTACAACCAAGTATTTCCTAACCCAAGCTGCTGCAGCAGCCACCCTCCTATTTGCAAGCATTACCAATGCTTGACTGACAGGCCAATGAGAAATCCAACAAATCTCACATCCCCTTCCAGCTACAATAATCACTCTGGCCCTCGCCCTCAAAATTGGCCTAGCCCCCCTCCACGCCTGACTTCCCGAAGTACTTCAAGGACTCGACCTTACCACGGGCTTAATCCTTTCGACCTGACAAAAACTTGCCCCTTTCGCCCTAATCCTCCAAATTCAACCTTTAAACTCAACACTCCTTATTATTTTAGGCATCACA…	ON584797			F.M. Ratsoavina, A. Rakotoarison, R.D. Randrianiaina		2011	40746	Lake Nosy be							9226-9230
432	RDR0766	Freshwater	Yes	Yes	Coptodon rendalli	Cichlidae	Actinopterygii	Madagascar: Antanilatsaka			AATGTAATTGTTACAGCACATGCCTTTGTAATAATTTTCTTTATAGTAATGCCAATTATAATTGGAGGCTTTGGGAACTGATTAGTCCCACTTATGATCGGCGCGCCAGACATGGCCTTCCCTCGAATAAACAACATAAGCTTCTGACTTCTCCCCCCATCATTCCTCCTTCTCCTCGCTTCATCGGGGGTCGAAGCGGGCGCCGGCACAGGGTGAACTGTCTACCCCCCACTCGCAGGCAATCTCGCCCACGCTGGACCCTCTGTTGACCTAACCATCTTCTCACTCCACCTAGCCGGGGTATCATCTATTCTAGGTGCAATTAATTTCATTACAACAATTATTAACATGAAGCCCCCTGCTATCTCTCAGTACCAAACGCCCCTGTTCGTGTGGTCC…	ON604119	CTCCTCGCCTGAATAGGTCTTGAAATAAACACACTAGCCATTATCCCCTTGATAGCTCAACACCACCACCCCCGCGCTGTCGAAGCTACAACCAAGTATTTCCTAACCCAAGCTGCTGCAGCAGCCACCCTCCTATTTGCAAGCATTACCAATGCTTGACTGACAGGCCAATGAGAAATCCAACAAATCTCACATCCCCTTCCAGCTACAATAATCACTCTGGCCCTCGCCCTCAAAATTGGCCTAGCCCCCCTCCACGCCTGACTTCCCGAAGTACTTCAAGGACTCGACCTTACCACGGGCTTAATCCTTTCGACCTGACAAAAACTTGCCCCTTTCGCCCTAATCCTCCAAATTCAACCTTTAAACTCAACACTCCTTATTATTTTAGGCATCACA…	ON584798			F.M. Ratsoavina, A. Rakotoarison, R.D. Randrianiaina		2011	40746	Lake Nosy be							9231-9235
433	RDR0767	Freshwater	Yes	Yes	Coptodon rendalli	Cichlidae	Actinopterygii	Madagascar: Antanilatsaka			AATGTAATTGTTACAGCACATGCCTTTGTAATAATTTTCTTTATAGTAATGCCAATTATAATTGGAGGCTTTGGGAACTGATTAGTCCCACTTATGATCGGCGCGCCAGACATGGCCTTCCCTCGAATAAACAACATAAGCTTCTGACTTCTCCCCCCATCATTCCTCCTTCTCCTCGCTTCATCGGGGGTCGAAGCGGGCGCCGGCACAGGGTGAACTGTCTACCCCCCACTCGCAGGCAATCTCGCCCACGCTGGACCCTCTGTTGACCTAACCATCTTCTCACTCCACCTAGCCGGGGTATCATCTATTCTAGGTGCAATTAATTTCATTACAACAATTATTAACATGAAGCCCCCTGCTATCTCTCAGTACCAAACGCCCCTGTTCGTGTGGTCC…	ON604120	CTCCTCGCCTGAATAGGTCTTGAAATAAACACACTAGCCATTATCCCCTTGATAGCTCAACACCACCACCCCCGCGCTGTCGAAGCTACAACCAAGTATTTCCTAACCCAAGCTGCTGCAGCAGCCACCCTCCTATTTGCAAGCATTACCAATGCTTGACTGACAGGCCAATGAGAAATCCAACAAATCTCACATCCCCTTCCAGCTACAATAATCACTCTGGCCCTCGCCCTCAAAATTGGCCTAGCCCCCCTCCACGCCTGACTTCCCGAAGTACTTCAAGGACTCGACCTTACCACGGGCTTAATCCTTTCGACCTGACAAAAACTTGCCCCTTTCGCCCTAATCCTCCAAATTCAACCTTTAAACTCAACACTCCTTATTATTTTAGGCATCACA…	ON584799			F.M. Ratsoavina, A. Rakotoarison, R.D. Randrianiaina		2011	40746	Lake Nosy be							9236-9240
434	RDR0768	Freshwater	Yes	Yes	Coptodon rendalli	Cichlidae	Actinopterygii	Madagascar: Antanilatsaka			AATGTAATTGTTACAGCACATGCCTTTGTAATAATTTTCTTTATAGTAATGCCAATTATAATTGGAGGCTTTGGGAACTGATTAGTCCCACTTATGATCGGCGCGCCAGACATGGCCTTCCCTCGAATAAACAACATAAGCTTCTGACTTCTCCCCCCATCATTCCTCCTTCTCCTCGCTTCATCGGGGGTCGAAGCGGGCGCCGGCACAGGGTGAACTGTCTACCCCCCACTCGCAGGCAATCTCGCCCACGCTGGACCCTCTGTTGACCTAACCATCTTCTCACTCCACCTAGCCGGGGTATCATCTATTCTAGGTGCAATTAATTTCATTACAACAATTATTAACATGAAGCCCCCTGCTATCTCTCAGTACCAAACGCCCCTGTTCGTGTGGTCC…	ON604121					F.M. Ratsoavina, A. Rakotoarison, R.D. Randrianiaina		2011	40746	Lake Nosy be							9341-9245
435	RDR0769	Freshwater	Yes	Yes	Coptodon rendalli	Cichlidae	Actinopterygii	Madagascar: Antanilatsaka			AATGTAATTGTTACAGCACATGCCTTTGTAATAATTTTCTTTATAGTAATGCCAATTATAATTGGAGGCTTTGGGAACTGATTAGTCCCACTTATGATCGGCGCGCCAGACATGGCCTTCCCTCGAATAAACAACATAAGCTTCTGACTTCTCCCCCCATCATTCCTCCTTCTCCTCGCTTCATCGGGGGTCGAAGCGGGCGCCGGCACAGGGTGAACTGTCTACCCCCCACTCGCAGGCAATCTCGCCCACGCTGGACCCTCTGTTGACCTAACCATCTTCTCACTCCACCTAGCCGGGGTATCATCTATTCTAGGTGCAATTAATTTCATTACAACAATTATTAACATGAAGCCCCCTGCTATCTCTCAGTACCAAACGCCCCTGTTCGTGTGGTCC…	ON604122					F.M. Ratsoavina, A. Rakotoarison, R.D. Randrianiaina		2011	40746	Lake Nosy be							9246-9255
436	RDR0770	Freshwater	Yes	Yes	Coptodon rendalli	Cichlidae	Actinopterygii	Madagascar: Antanilatsaka	CGCCTGCCCTGTGACTATAAGTTTAACGGCCGCGGTATTTTGACCGTGCAAAGGTAGCGCAATCACTTGTCTTTTAAATGAAGACCTGTATGAATGGCATAACGAGGGCTTAACTGTCTCCTTTTTCCAGTCAATGAAATTGATCTCCCCGTGCAGAAGCGGGGATACTTCCATAAGACGAGAAGACCCTATGGAGCTTTAGACACCAGAACAGACCATGTTAAACATCCTTAAATAAAAGACAAAACTAATTGGCCCCTGTTCAAATGTCTTTGGTTGGGGCGACCGCGGGGAAATAAAAAACCCCCATGTGGACCGGGAGCACATTACTCCTACAGCCCAGAGTCACAACTCCAAGTAACAGAATCTCTGACCTACAAGATCCGGCAAATAGCCGAT…	ON611894	AATGTAATTGTTACAGCACATGCCTTTGTAATAATTTTCTTTATAGTAATGCCAATTATAATTGGAGGCTTTGGGAACTGATTAGTCCCACTTATGATCGGCGCGCCAGACATGGCCTTCCCTCGAATAAACAACATAAGCTTCTGACTTCTCCCCCCATCATTCCTCCTTCTCCTCGCTTCATCGGGGGTCGAAGCGGGCGCCGGCACAGGGTGAACTGTCTACCCCCCACTCGCAGGCAATCTCGCCCACGCTGGACCCTCTGTTGACCTAACCATCTTCTCACTCCACCTAGCCGGGGTATCATCTATTCTAGGTGCAATTAATTTCATTACAACAATTATTAACATGAAGCCCCCTGCTATCTCTCAGTACCAAACGCCCCTGTTCGTGTGGTCC…	ON604108					F.M. Ratsoavina, A. Rakotoarison, R.D. Randrianiaina		2011	40746	Lake Nosy be							9256-9260
437	RDR0771	Freshwater	Yes	Yes	Coptodon rendalli	Cichlidae	Actinopterygii	Madagascar: Antsimony	TTTAGACACCAGAACAGACCATGTTAAACATCCTTAAATAAAAGACAAAACTAATTGGCCCCTGTTCAAATGTCTTTGGTTGGGGCGACCGCGGGGAAATAAAAAACCCCCATGTGGACCGGGAGCACATTACTCCTACAGCCCAGAGTCACAACTCCAAGTAACAGAATCTCTGACCTACAAGATCCGGCAAATAGCCGATCAACGGACCGAGTTACCCTAGGGATAACAGCGCAATCTTCTTTTAGAGCCCATATCGACAAGAGGGTTTACGACCTCGATGTTGGATCAGGACATCCTAATGGTGCAGCCGCTATTAAGGGTTCGTTTGTTCAACGATTAAAGTCCTA	ON611899	GTAGGAACCGCACTCAGCCTCCTGATCCGAGCAGAACTGAGCCAGCCCGGCTCCCTCCTCGGAGACGACCAAATCTATAATGTAATTGTTACAGCACATGCCTTTGTAATAATTTTCTTTATAGTAATGCCAATTATAATTGGAGGCTTTGGGAACTGATTAGTCCCACTTATGATCGGCGCGCCAGACATGGCCTTCCCTCGAATAAACAACATAAGCTTCTGACTTCTCCCCCCATCATTCCTCCTTCTCCTCGCTTCATCGGGGGTCGAAGCGGGCGCCGGCACAGGGTGAACTGTCTACCCCCCACTCGCAGGCAATCTCGCCCACGCTGGACCCTCTGTTGACCTAACCATCTTCTCACTCCACCTAGCCGGGGTATCATCTATTCTAGGTGCA…	ON604143	CTCCTCGCCTGAATAGGTCTTGAAATAAACACACTAGCCATTATCCCCTTGATAGCTCAACACCACCACCCCCGCGCTGTCGAAGCTACAACCAAGTATTTCCTAACCCAAGCTGCTGCAGCAGCCACCCTCCTATTTGCAAGCATTACCAATGCTTGACTGACAGGCCAATGAGAAATCCAACAAATCTCACATCCCCTTCCAGCTACAATAATCACTCTGGCCCTCGCCCTCAAAATTGGCCTAGCCCCCCTCCACGCCTGACTTCCCGAAGTACTTCAAGGACTCGACCTTACCACGGGCTTAATCCTTTCGACCTGACAAAAACTTGCCCCTTTCGCCCTAATCCTCCAAATTCAACCTTTAAACTCAACACTCCTTATTATTTTAGGCATCACA…	ON584809			F.M. Ratsoavina, A. Rakotoarison, R.D. Randrianiaina		2011	40746	Lake Nosy be	-13.3026	48.2346	13.30258 S 48.23461 E	-13.30258,48.23461	13°18'09.3''S048°14'04.6''E	14m	9261-9265
438	RDR0772	Freshwater	Yes	Yes	Coptodon rendalli	Cichlidae	Actinopterygii	Madagascar: Antsimony			AATGTAATTGTTACAGCACATGCCTTTGTAATAATTTTCTTTATAGTAATGCCAATTATAATTGGAGGCTTTGGGAACTGATTAGTCCCACTTATGATCGGCGCGCCAGACATGGCCTTCCCTCGAATAAACAACATAAGCTTCTGACTTCTCCCCCCATCATTCCTCCTTCTCCTCGCTTCATCGGGGGTCGAAGCGGGCGCCGGCACAGGGTGAACTGTCTACCCCCCACTCGCAGGCAATCTCGCCCACGCTGGACCCTCTGTTGACCTAACCATCTTCTCACTCCACCTAGCCGGGGTATCATCTATTCTAGGTGCAATTAATTTCATTACAACAATTATTAACATGAAGCCCCCTGCTATCTCTCAGTACCAAACGCCCCTGTTCGTGTGGTCC…	ON604127	CTCCTCGCCTGAATAGGTCTTGAAATAAACACACTAGCCATTATCCCCTTGATAGCTCAACACCACCACCCCCGCGCTGTCGAAGCTACAACCAAGTATTTCCTAACCCAAGCTGCTGCAGCAGCCACCCTCCTATTTGCAAGCATTACCAATGCTTGACTGACAGGCCAATGAGAAATCCAACAAATCTCACATCCCCTTCCAGCTACAATAATCACTCTGGCCCTCGCCCTCAAAATTGGCCTAGCCCCCCTCCACGCCTGACTTCCCGAAGTACTTCAAGGACTCGACCTTACCACGGGCTTAATCCTTTCGACCTGACAAAAACTTGCCCCTTTCGCCCTAATCCTCCAAATTCAACCTTTAAACTCAACACTCCTTATTATTTTAGGCATCACA…	ON584803			F.M. Ratsoavina, A. Rakotoarison, R.D. Randrianiaina		2011	40746	Lake Nosy be	-13.3026	48.2346	13.30258 S 48.23461 E	-13.30258,48.23461	13°18'09.3''S048°14'04.6''E	14m	9266-9270
439	RDR0773	Freshwater	Yes	Yes	Coptodon rendalli	Cichlidae	Actinopterygii	Madagascar: Antsimony			AATGTAATTGTTACAGCACATGCCTTTGTAATAATTTTCTTTATAGTAATGCCAATTATAATTGGAGGCTTTGGGAACTGATTAGTCCCACTTATGATCGGCGCGCCAGACATGGCCTTCCCTCGAATAAACAACATAAGCTTCTGACTTCTCCCCCCATCATTCCTCCTTCTCCTCGCTTCATCGGGGGTCGAAGCGGGCGCCGGCACAGGGTGAACTGTCTACCCCCCACTCGCAGGCAATCTCGCCCACGCTGGACCCTCTGTTGACCTAACCATCTTCTCACTCCACCTAGCCGGGGTATCATCTATTCTAGGTGCAATTAATTTCATTACAACAATTATTAACATGAAGCCCCCTGCTATCTCTCAGTACCAAACGCCCCTGTTCGTGTGGTCC…	ON604128	CTCCTCGCCTGAATAGGTCTTGAAATAAACACACTAGCCATTATCCCCTTGATAGCTCAACACCACCACCCCCGCGCTGTCGAAGCTACAACCAAGTATTTCCTAACCCAAGCTGCTGCAGCAGCCACCCTCCTATTTGCAAGCATTACCAATGCTTGACTGACAGGCCAATGAGAAATCCAACAAATCTCACATCCCCTTCCAGCTACAATAATCACTCTGGCCCTCGCCCTCAAAATTGGCCTAGCCCCCCTCCACGCCTGACTTCCCGAAGTACTTCAAGGACTCGACCTTACCACGGGCTTAATCCTTTCGACCTGACAAAAACTTGCCCCTTTCGCCCTAATCCTCCAAATTCAACCTTTAAACTCAACACTCCTTATTATTTTAGGCATCACA…	ON584804			F.M. Ratsoavina, A. Rakotoarison, R.D. Randrianiaina		2011	40746	Lake Nosy be	-13.3026	48.2346	13.30258 S 48.23461 E	-13.30258,48.23461	13°18'09.3''S048°14'04.6''E	14m	9271-9275
440	RDR0774	Freshwater	Yes	Yes	Coptodon rendalli	Cichlidae	Actinopterygii	Madagascar: Antsimony			AATGTAATTGTTACAGCACATGCCTTTGTAATAATTTTCTTTATAGTAATGCCAATTATAATTGGAGGCTTTGGGAACTGATTAGTCCCACTTATGATCGGCGCGCCAGACATGGCCTTCCCTCGAATAAACAACATAAGCTTCTGACTTCTCCCCCCATCATTCCTCCTTCTCCTCGCTTCATCGGGGGTCGAAGCGGGCGCCGGCACAGGGTGAACTGTCTACCCCCCACTCGCAGGCAATCTCGCCCACGCTGGACCCTCTGTTGACCTAACCATCTTCTCACTCCACCTAGCCGGGGTATCATCTATTCTAGGTGCAATTAATTTCATTACAACAATTATTAACATGAAGCCCCCTGCTATCTCTCAGTACCAAACGCCCCTGTTCGTGTGGTCC…	ON604129	CTCCTCGCCTGAATAGGTCTTGAAATAAACACACTAGCCATTATCCCCTTGATAGCTCAACACCACCACCCCCGCGCTGTCGAAGCTACAACCAAGTATTTCCTAACCCAAGCTGCTGCAGCAGCCACCCTCCTATTTGCAAGCATTACCAATGCTTGACTGACAGGCCAATGAGAAATCCAACAAATCTCACATCCCCTTCCAGCTACAATAATCACTCTGGCCCTCGCCCTCAAAATTGGCCTAGCCCCCCTCCACGCCTGACTTCCCGAAGTACTTCAAGGACTCGACCTTACCACGGGCTTAATCCTTTCGACCTGACAAAAACTTGCCCCTTTCGCCCTAATCCTCCAAATTCAACCTTTAAACTCAACACTCCTTATTATTTTAGGCATCACA…	ON584805			F.M. Ratsoavina, A. Rakotoarison, R.D. Randrianiaina		2011	40746	Lake Nosy be	-13.3026	48.2346	13.30258 S 48.23461 E	-13.30258,48.23461	13°18'09.3''S048°14'04.6''E	14m	9276-9280
441	RDR0775	Freshwater	No	Yes	Ptychochromis oligacanthus	Cichlidae	Actinopterygii	Madagascar: Antsimony			AATGTCATTGTTACCGCACATGCATTTGTAATAATTTTCTTTATAGTAATACCAATTATGATTGGAGGTTTTGGGAACTGACTAGTCCCCTTAATAATTGGCGCCCCCGATATGGCCTTCCCTCGTATGAATAACATAAGCTTTTGACTTCTCCCTCCATCATTTCTCCTCCTCCTTGCTTCCTCAGGGGTGGAAGCTGGGGCTGGCACAGGCTGAACTGTTTACCCCCCTCTGGCAGGCAATCTGGCACATGCAGGACCATCCGTCGACCTAACAATCTTTTCCCTTCATCTGGCGGGTGTCTCCTCCATTTTAGGGGCTATCAATTTTATTACTACTATCATTAATATAAAACCCCCAGCTATCTCACAATATCAAACCCCTCTCTTCGTTTGATCC…	ON604501					F.M. Ratsoavina, A. Rakotoarison, R.D. Randrianiaina		2011	40746	Lake Nosy be	-13.3026	48.2346	13.30258 S 48.23461 E	-13.30258,48.23461	13°18'09.3''S048°14'04.6''E	14m	9281-9285
442	RDR0776	Freshwater	No	Yes	Ptychochromis oligacanthus	Cichlidae	Actinopterygii	Madagascar: Ambalavato			AATGTCATTGTTACCGCACATGCATTTGTAATAATTTTCTTTATAGTAATACCAATTATGATTGGAGGTTTTGGGAACTGACTAGTCCCCTTAATAATTGGCGCCCCCGATATGGCCTTCCCTCGTATGAATAACATAAGCTTTTGACTTCTCCCTCCATCATTTCTCCTCCTCCTTGCTTCCTCAGGGGTGGAAGCTGGGGCTGGCACAGGCTGAACTGTTTACCCCCCTCTGGCAGGCAATCTGGCACATGCAGGACCATCCGTCGACCTAACAATCTTTTCCCTTCATCTGGCGGGTGTCTCCTCCATTTTAGGGGCTATCAATTTTATTACTACTATCATTAATATAAAACCCCCAGCTATCTCACAATATCAAACCCCTCTCTTCGTTTGATCC…	ON604488					F.M. Ratsoavina, A. Rakotoarison, R.D. Randrianiaina		2011	40746	Lake Nosy be	-13.3026	48.2346	13.30258 S 48.23461 E	-13.30258,48.23461	13°18'09.3''S048°14'04.6''E	9m	9286-9292
443	RDR0777	Freshwater	Yes	Yes	Oreochromis sp. 1	Cichlidae	Actinopterygii	Madagascar: Ambalavato			AATGTAATTGTTACAGCACATGCTTTCGTAATAATTTTCTTTATAGTAATGCCAATTATAATTGGAGGTTTTGGAAACTGACTAGTGCCACTAATGATTGGTGCACCAGACATGGCCTTCCCTCGAATAAATAACATGAGTTTTTGACTCCTCCCCCCCTCATTTCTCCTTCTCCTCGCCTCATCCGGGGTCGAAGCAGGGGCCGGTACAGGATGAACTGTTTATCCCCCACTCGCAGGCAATCTCGCCCATGCTGGGCCTTCCGTTGACTTAACCATCTTCTCCCTCCACTTGGCCGGGGTGTCATCTATTTTAGGTGCAATTAATTTTATTACAACCATTATTAACATAAAACCCCCTGCCATCTCCCAATATCAAACACCCCTCTTTGTATGATCC…	ON604297					F.M. Ratsoavina, A. Rakotoarison, R.D. Randrianiaina		2011	40746	Lake Nosy be	-13.3026	48.2346	13.30258 S 48.23461 E	-13.30258,48.23461	13°18'09.3''S048°14'04.6''E	9m	9293-9300
444	RDR0779	Freshwater	Yes	Yes	Oreochromis sp. 1	Cichlidae	Actinopterygii	Madagascar: Ambalavato			AATGTAATTGTTACAGCACATGCTTTCGTAATAATTTTCTTTATAGTAATGCCAATTATAATTGGAGGTTTTGGAAACTGACTAGTGCCACTAATGATTGGTGCACCAGACATGGCCTTCCCTCGAATAAATAACATGAGTTTTTGACTCCTCCCCCCCTCATTTCTCCTTCTCCTCGCCTCATCCGGGGTCGAAGCAGGGGCCGGTACAGGATGAACTGTTTATCCCCCACTCGCAGGCAATCTCGCCCATGCTGGGCCTTCCGTTGACTTAACCATCTTCTCCCTCCACTTGGCCGGGGTGTCATCTATTTTAGGTGCAATTAATTTTATTACAACCATTATTAACATAAAACCCCCTGCCATCTCCCAATATCAAACACCCCTCTTTGTATGATCC…	ON604298	TACCCTTGCCCTCGCTCTCAAAATCGGTTTAGCCCCTCTTCATGCTTGACTCCCCGAAGTTCTACAAGGACTAGACCTTACTACAGGATTGATTCTTTCAACCTGACAAAAACTTGCCCCCTTCGCCCTAATTCTTCAAATCCAACCTTCAAACTCAACCACCCTTATTATTTTAGGCCTCGCATCCACCCTCATTGGAGGGTGAGGTGGACTAAACCAGACACAACTCCGTAAAATTCTTGCATACTCATCAATCGCCCACCTAGGTTGAATAATTCTTGTTTTACAATTTTCCCCTTCAATCACACTCCTCACCCTTCTAACTTACCTCATCATAACATCCTCAACATTCCTCGTATTTAAACTCAACAAGTCCACAAATATTAATACTCTTGCCAC…	ON584942			F.M. Ratsoavina, A. Rakotoarison, R.D. Randrianiaina		2011	40746	Lake Nosy be	-13.3026	48.2346	13.30258 S 48.23461 E	-13.30258,48.23461	13°18'09.3''S048°14'04.6''E	9m	9306-9315
445	RDR0780	Freshwater	Yes	Yes	Oreochromis sp. 1	Cichlidae	Actinopterygii	Madagascar: Ambalavato			AATGTAATTGTTACAGCACATGCTTTCGTAATAATTTTCTTTATAGTAATGCCAATTATAATTGGAGGTTTTGGAAACTGACTAGTGCCACTAATGATTGGTGCACCAGACATGGCCTTCCCTCGAATAAATAACATGAGTTTTTGACTCCTCCCCCCCTCATTTCTCCTTCTCCTCGCCTCATCCGGGGTCGAAGCAGGGGCCGGTACAGGATGAACTGTTTATCCCCCACTCGCAGGCAATCTCGCCCATGCTGGGCCTTCCGTTGACTTAACCATCTTCTCCCTCCACTTGGCCGGGGTGTCATCTATTTTAGGTGCAATTAATTTTATTACAACCATTATTAACATAAAACCCCCTGCCATCTCCCAATATCAAACACCCCTCTTTGTATGATCC…	ON604299	TACCCTTGCCCTCGCTCTCAAAATCGGTTTAGCCCCTCTTCATGCTTGACTCCCCGAAGTTCTACAAGGACTAGACCTTACTACAGGATTGATTCTTTCAACCTGACAAAAACTTGCCCCCTTCGCCCTAATTCTTCAAATCCAACCTTCAAACTCAACCACCCTTATTATTTTAGGCCTCGCATCCACCCTCATTGGAGGGTGAGGTGGACTAAACCAGACACAACTCCGTAAAATTCTTGCATACTCATCAATCGCCCACCTAGGTTGAATAATTCTTGTTTTACAATTTTCCCCTTCAATCACACTCCTCACCCTTCTAACTTACCTCATCATAACATCCTCAACATTCCTCGTATTTAAACTCAACAAGTCCACAAATATTAATACTCTTGCCAC…	ON584943			F.M. Ratsoavina, A. Rakotoarison, R.D. Randrianiaina		2011	40746	Lake Nosy be	-13.3026	48.2346	13.30258 S 48.23461 E	-13.30258,48.23461	13°18'09.3''S048°14'04.6''E	9m	9316-9320
446	RDR0781	Freshwater	Yes	Yes	Oreochromis sp. 1	Cichlidae	Actinopterygii	Madagascar: Ambalavato			AATGTAATTGTTACAGCACATGCTTTCGTAATAATTTTCTTTATAGTAATGCCAATTATAATTGGAGGTTTTGGAAACTGACTAGTGCCACTAATGATTGGTGCACCAGACATGGCCTTCCCTCGAATAAATAACATGAGTTTTTGACTCCTCCCCCCCTCATTTCTCCTTCTCCTCGCCTCATCCGGGGTCGAAGCAGGGGCCGGTACAGGATGAACTGTTTATCCCCCACTCGCAGGCAATCTCGCCCATGCTGGGCCTTCCGTTGACTTAACCATCTTCTCCCTCCACTTGGCCGGGGTGTCATCTATTTTAGGTGCAATTAATTTTATTACAACCATTATTAACATAAAACCCCCTGCCATCTCCCAATATCAAACACCCCTCTTTGTATGATCC…	ON604300	TACCCTTGCCCTCGCTCTCAAAATCGGTTTAGCCCCTCTTCATGCTTGACTCCCCGAAGTTCTACAAGGACTAGACCTTACTACAGGATTGATTCTTTCAACCTGACAAAAACTTGCCCCCTTCGCCCTAATTCTTCAAATCCAACCTTCAAACTCAACCACCCTTATTATTTTAGGCCTCGCATCCACCCTCATTGGAGGGTGAGGTGGACTAAACCAGACACAACTCCGTAAAATTCTTGCATACTCATCAATCGCCCACCTAGGTTGAATAATTCTTGTTTTACAATTTTCCCCTTCAATCACACTCCTCACCCTTCTAACTTACCTCATCATAACATCCTCAACATTCCTCGTATTTAAACTCAACAAGTCCACAAATATTAATACTCTTGCCAC…	ON584944			F.M. Ratsoavina, A. Rakotoarison, R.D. Randrianiaina		2011	40746	Lake Nosy be	-13.3026	48.2346	13.30258 S 48.23461 E	-13.30258,48.23461	13°18'09.3''S048°14'04.6''E	9m	9321-9330
447	RDR0782	Freshwater	Yes	Yes	Oreochromis sp. 1	Cichlidae	Actinopterygii	Madagascar: Ambalavato			AATGTAATTGTTACAGCACATGCTTTCGTAATAATTTTCTTTATAGTAATGCCAATTATAATTGGAGGTTTTGGAAACTGACTAGTGCCACTAATGATTGGTGCACCAGACATGGCCTTCCCTCGAATAAATAACATGAGTTTTTGACTCCTCCCCCCCTCATTTCTCCTTCTCCTCGCCTCATCCGGGGTCGAAGCAGGGGCCGGTACAGGATGAACTGTTTATCCCCCACTCGCAGGCAATCTCGCCCATGCTGGGCCTTCCGTTGACTTAACCATCTTCTCCCTCCACTTGGCCGGGGTGTCATCTATTTTAGGTGCAATTAATTTTATTACAACCATTATTAACATAAAACCCCCTGCCATCTCCCAATATCAAACACCCCTCTTTGTATGATCC…	ON604301	TACCCTTGCCCTCGCTCTCAAAATCGGTTTAGCCCCTCTTCATGCTTGACTCCCCGAAGTTCTACAAGGACTAGACCTTACTACAGGATTGATTCTTTCAACCTGACAAAAACTTGCCCCCTTCGCCCTAATTCTTCAAATCCAACCTTCAAACTCAACCACCCTTATTATTTTAGGCCTCGCATCCACCCTCATTGGAGGGTGAGGTGGACTAAACCAGACACAACTCCGTAAAATTCTTGCATACTCATCAATCGCCCACCTAGGTTGAATAATTCTTGTTTTACAATTTTCCCCTTCAATCACACTCCTCACCCTTCTAACTTACCTCATCATAACATCCTCAACATTCCTCGTATTTAAACTCAACAAGTCCACAAATATTAATACTCTTGCCAC…	ON584945			F.M. Ratsoavina, A. Rakotoarison, R.D. Randrianiaina		2011	40746	Lake Nosy be	-13.3026	48.2346	13.30258 S 48.23461 E	-13.30258,48.23461	13°18'09.3''S048°14'04.6''E	9m	9331-9335
448	RDR0783	Freshwater	Yes	Yes	Coptodon rendalli	Cichlidae	Actinopterygii	Madagascar: Ambalavato			AATGTAATTGTTACAGCACATGCCTTTGTAATAATTTTCTTTATAGTAATGCCAATTATAATTGGAGGCTTTGGGAACTGATTAGTCCCACTTATGATCGGCGCGCCAGACATGGCCTTCCCTCGAATAAACAACATAAGCTTCTGACTTCTCCCCCCATCATTCCTCCTTCTCCTCGCTTCATCGGGGGTCGAAGCGGGCGCCGGCACAGGGTGAACTGTCTACCCCCCACTCGCAGGCAATCTCGCCCACGCTGGACCCTCTGTTGACCTAACCATCTTCTCACTCCACCTAGCCGGGGTATCATCTATTCTAGGTGCAATTAATTTCATTACAACAATTATTAACATGAAGCCCCCTGCTATCTCTCAGTACCAAACGCCCCTGTTCGTGTGGTCC…	ON604110	CTCCTCGCCTGAATAGGTCTTGAAATAAACACACTAGCCATTATCCCCTTGATAGCTCAACACCACCACCCCCGCGCTGTCGAAGCTACAACCAAGTATTTCCTAACCCAAGCTGCTGCAGCAGCCACCCTCCTATTTGCAAGCATTACCAATGCTTGACTGACAGGCCAATGAGAAATCCAACAAATCTCACATCCCCTTCCAGCTACAATAATCACTCTGGCCCTCGCCCTCAAAATTGGCCTAGCCCCCCTCCACGCCTGACTTCCCGAAGTACTTCAAGGACTCGACCTTACCACGGGCTTAATCCTTTCGACCTGACAAAAACTTGCCCCTTTCGCCCTAATCCTCCAAATTCAACCTTTAAACTCAACACTCCTTATTATTTTAGGCATCACA…	ON584793			F.M. Ratsoavina, A. Rakotoarison, R.D. Randrianiaina		2011	40746	Lake Nosy be	-13.3026	48.2346	13.30258 S 48.23461 E	-13.30258,48.23461	13°18'09.3''S048°14'04.6''E	9m	9336-9340
449	RDR0784	Freshwater	No	Yes	Ptychochromis oligacanthus	Cichlidae	Actinopterygii	Madagascar: Anjavola			AATGTCATTGTTACCGCACATGCATTTGTAATAATTTTCTTTATAGTAATACCAATTATGATTGGAGGTTTTGGGAACTGACTAGTCCCCTTAATAATTGGCGCCCCCGATATGGCCTTCCCTCGTATGAATAACATAAGCTTTTGACTTCTCCCTCCATCATTTCTCCTCCTCCTTGCTTCCTCAGGGGTGGAAGCTGGGGCTGGCACAGGCTGAACTGTTTACCCCCCTCTGGCAGGCAATCTGGCACATGCAGGACCATCCGTCGACCTAACAATCTTTTCCCTTCATCTGGCGGGTGTCTCCTCCATTTTAGGGGCTATCAATTTTATTACTACTATCATTAATATAAAACCCCCAGCTATCTCACAATATCAAACCCCTCTCTTCGTTTGATCC…	ON604492					F.M. Ratsoavina, A. Rakotoarison, R.D. Randrianiaina		2011	40746	Lake Nosy be	-13.2946	48.2263	13.29456 S 48.22633 E	-13.29456,48.22633	13°17'40.4''S048°13'34.8''E	29m	9341-9345
450	RDR0785	Freshwater	No	Yes	Ptychochromis oligacanthus	Cichlidae	Actinopterygii	Madagascar: Anjavola			AATGTCATTGTTACCGCACATGCATTTGTAATAATTTTCTTTATAGTAATACCAATTATGATTGGAGGTTTTGGGAACTGACTAGTCCCCTTAATAATTGGCGCCCCCGATATGGCCTTCCCTCGTATGAATAACATAAGCTTTTGACTTCTCCCTCCATCATTTCTCCTCCTCCTTGCTTCCTCAGGGGTGGAAGCTGGGGCTGGCACAGGCTGAACTGTTTACCCCCCTCTGGCAGGCAATCTGGCACATGCAGGACCATCCGTCGACCTAACAATCTTTTCCCTTCATCTGGCGGGTGTCTCCTCCATTTTAGGGGCTATCAATTTTATTACTACTATCATTAATATAAAACCCCCAGCTATCTCACAATATCAAACCCCTCTCTTCGTTTGATCC…	ON604493					F.M. Ratsoavina, A. Rakotoarison, R.D. Randrianiaina		2011	40746	Lake Nosy be	-13.2946	48.2263	13.29456 S 48.22633 E	-13.29456,48.22633	13°17'40.4''S048°13'34.8''E	29m	9346-9365
451	RDR0786	Freshwater	No	Yes	Ptychochromis oligacanthus	Cichlidae	Actinopterygii	Madagascar: Anjavola			AATGTCATTGTTACCGCACATGCATTTGTAATAATTTTCTTTATAGTAATACCAATTATGATTGGAGGTTTTGGGAACTGACTAGTCCCCTTAATAATTGGCGCCCCCGATATGGCCTTCCCTCGTATGAATAACATAAGCTTTTGACTTCTCCCTCCATCATTTCTCCTCCTCCTTGCTTCCTCAGGGGTGGAAGCTGGGGCTGGCACAGGCTGAACTGTTTACCCCCCTCTGGCAGGCAATCTGGCACATGCAGGACCATCCGTCGACCTAACAATCTTTTCCCTTCATCTGGCGGGTGTCTCCTCCATTTTAGGGGCTATCAATTTTATTACTACTATCATTAATATAAAACCCCCAGCTATCTCACAATATCAAACCCCTCTCTTCGTTTGATCC…	ON604494					F.M. Ratsoavina, A. Rakotoarison, R.D. Randrianiaina		2011	40746	Lake Nosy be	-13.2946	48.2263	13.29456 S 48.22633 E	-13.29456,48.22633	13°17'40.4''S048°13'34.8''E	29m	9366-9386
452	RDR0789	Freshwater	No	Yes	Paratilapia polleni	Cichlidae	Actinopterygii	Madagascar: Amparihibe			AATGTGATCGTAACTGCACACGCCTTTGTAATAATCTTCTTTATAGTAATACCAATCATGATTGGNGGTTTCGGAAACTGATTAATCCCNCTTATGATTGGAGCCCCTGATATAGCCTTCCCCCGAATNAATAATATGAGCTTCTGACTTCTCCCACCATCATTTCTTCTCCTCTTAGCCTCTTCAGGCGTTGAAGCTGGGGCTGGAACAGGATGAACTGTCTATCCCCCTTTAGCAGGCAACCTGGCCCACGCTGGCCCATCCGTTGATTTAACAATTTTCTCCCTTCATCTGGCCGGAGTCTCCTCTATCCTGGGGGCTATTAATTTCATTACTACAATTATTAATATAAAACCTCCTGCTATCTCACAGTACCAAACACCTCTCTTTGTCTGATCT…	ON604401					F.M. Ratsoavina, A. Rakotoarison, R.D. Randrianiaina		2011	40747	Lake Nosy be							9483-9493
453	RDR0791	Freshwater	No	Yes	Paratilapia polleni	Cichlidae	Actinopterygii	Madagascar: Amparihibe			AATGTGATCGTAACTGCACACGCCTTTGTAATAATCTTCTTTATAGTAATACCAATCATGATTGGNGGTTTCGGAAACTGATTAATCCCNCTTATGATTGGAGCCCCTGATATAGCCTTCCCCCGAATNAATAATATGAGCTTCTGACTTCTCCCACCATCATTTCTTCTCCTCTTAGCCTCTTCAGGCGTTGAAGCTGGGGCTGGAACAGGATGAACTGTCTATCCCCCTTTAGCAGGCAACCTGGCCCACGCTGGCCCATCCGTTGATTTAACAATTTTCTCCCTTCATCTGGCCGGAGTCTCCTCTATCCTGGGGGCTATTAATTTCATTACTACAATTATTAATATAAAACCTCCTGCTATCTCACAGTACCAAACACCTCTCTTTGTCTGATCT…	ON604402					F.M. Ratsoavina, A. Rakotoarison, R.D. Randrianiaina		2011	40747	Lake Nosy be							9506-9525
454	RDR0792	Freshwater	No	Yes	Paratilapia polleni	Cichlidae	Actinopterygii	Madagascar: Amparihibe			AATGTGATCGTAACTGCACACGCCTTTGTAATAATCTTCTTTATAGTAATACCAATCATGATTGGNGGTTTCGGAAACTGATTAATCCCNCTTATGATTGGAGCCCCTGATATAGCCTTCCCCCGAATNAATAATATGAGCTTCTGACTTCTCCCACCATCATTTCTTCTCCTCTTAGCCTCTTCAGGCGTTGAAGCTGGGGCTGGAACAGGATGAACTGTCTATCCCCCTTTAGCAGGCAACCTGGCCCACGCTGGCCCATCCGTTGATTTAACAATTTTCTCCCTTCATCTGGCCGGAGTCTCCTCTATCCTGGGGGCTATTAATTTCATTACTACAATTATTAATATAAAACCTCCTGCTATCTCACAGTACCAAACACCTCTCTTTGTCTGATCT…	ON604403					F.M. Ratsoavina, A. Rakotoarison, R.D. Randrianiaina		2011	40747	Lake Nosy be							9526-9536
455	RDR0793	Freshwater	No	Yes	Paratilapia polleni	Cichlidae	Actinopterygii	Madagascar: Amparihibe			AATGTGATCGTAACTGCACACGCCTTTGTAATAATCTTCTTTATAGTAATACCAATCATGATTGGGGGTTTCGGAAACTGATTAATCCCCCTTATGATTGGAGCCCCTGATATAGCCTTCCCCCGAATAAATAATATGAGCTTCTGACTTCTCCCACCATCATTTCTTCTCCTCTTAGCCTCTTCAGGCGTTGAAGCTGGGGCTGGAACAGGATGAACTGTCTATCCCCCTTTAGCAGGCAACCTGGCCCACGCTGGCCCATCCGTTGATTTAACAATTTTCTCCCTTCATCTGGCCGGAGTCTCCTCTATCCTGGGGGCTATTAATTTCATTACTACAATTATTAATATAAAACCTCCTGCTATCTCACAGTACCAAACACCTCTCTTTGTCTGATCT…	ON604398					F.M. Ratsoavina, A. Rakotoarison, R.D. Randrianiaina		2011	40747	Lake Nosy be							9537-9547
456	RDR0794	Freshwater	No	Yes	Paratilapia polleni	Cichlidae	Actinopterygii	Madagascar: Amparihibe			AATGTGATCGTAACTGCACACGCCTTTGTAATAATCTTCTTTATAGTAATACCAATCATGATTGGNGGTTTCGGAAACTGATTAATCCCCCTTATGATTGGAGCCCCTGATATAGCCTTCCCCCGAATAAATAATATGAGCTTCTGACTTCTCCCACCATCATTTCTTCTCCTCTTAGCCTCTTCAGGCGTTGAAGCTGGGGCTGGAACAGGATGAACTGTCTATCCCCCTTTAGCAGGCAACCTGGCCCACGCTGGCCCATCCGTTGATTTAACAATTTTCTCCCTTCATCTGGCCGGAGTCTCCTCTATCCTGGGGGCTATTAATTTCATTACTACAATTATTAATATAAAACCTCCTGCTATCTCACAGTACCAAACACCTCTCTTTGTCTGATCT…	ON604399					F.M. Ratsoavina, A. Rakotoarison, R.D. Randrianiaina		2011	40747	Lake Nosy be							9548-9557
457	RDR0795	Freshwater	No	Yes	Paratilapia polleni	Cichlidae	Actinopterygii	Madagascar: Amparihibe			AATGTGATCGTAACTGCACACGCCTTTGTAATAATCTTCTTTATAGTAATACCAATCATGATTGGNGGTTTCGGAAACTGATTAATCCCCCTTATGATTGGAGCCCCTGATATAGCCTTCCCCCGAATAAATAATATGAGCTTCTGACTTCTCCCACCATCATTTCTTCTCCTCTTAGCCTCTTCAGGCGTTGAAGCTGGGGCTGGAACAGGATGAACTGTCTATCCCCCTTTAGCAGGCAACCTGGCCCACGCTGGCCCATCCGTTGATTTAACAATTTTCTCCCTTCATCTGGCCGGAGTCTCCTCTATCCTGGGGGCTATTAATTTCATTACTACAATTATTAATATAAAACCTCCTGCTATCTCACAGTACCAAACACCTCTCTTTGTCTGATCT…	ON604400					F.M. Ratsoavina, A. Rakotoarison, R.D. Randrianiaina		2011	40747	Lake Nosy be							9566-9571
458	RDR0796	Freshwater	No	Yes	Ptychochromis oligacanthus	Cichlidae	Actinopterygii	Madagascar: Amparihibe			AATGTCATTGTTACCGCACATGCATTTGTAATAATTTTCTTTATAGTAATACCAATTATGATTGGAGGTTTTGGGAACTGACTAGTCCCCTTAATAATTGGCGCCCCCGATATGGCCTTCCCTCGTATGAATAACATAAGCTTTTGACTTCTCCCTCCATCATTTCTCCTCCTCCTTGCTTCCTCAGGGGTGGAAGCTGGGGCTGGCACAGGCTGAACTGTTTACCCCCCTCTGGCAGGCAATCTGGCACATGCAGGACCATCCGTCGACCTAACAATCTTTTCCCTTCATCTGGCGGGTGTCTCCTCCATTTTAGGGGCTATCAATTTTATTACTACTATCATTAATATAAAACCCCCAGCTATCTCACAATATCAAACCCCTCTCTTCGTTTGATCC…	ON604489					F.M. Ratsoavina, A. Rakotoarison, R.D. Randrianiaina		2011	40747	Lake Nosy be							9558-9565
459	RDR0797	Freshwater	Yes	Yes	Oreochromis sp. 1	Cichlidae	Actinopterygii	Madagascar: Amparihibe			AATGTAATTGTTACAGCACATGCTTTCGTAATAATTTTCTTTATAGTAATGCCAATTATAATTGGAGGTTTTGGAAACTGACTAGTGCCACTAATGATTGGTGCACCAGACATGGCCTTCCCTCGAATAAATAACATGAGTTTTTGACTCCTCCCCCCCTCATTTCTCCTTCTCCTCGCCTCATCCGGGGTCGAAGCAGGGGCCGGTACAGGATGAACTGTTTATCCCCCACTCGCAGGCAATCTCGCCCATGCTGGGCCTTCCGTTGACTTAACCATCTTCTCCCTCCACTTGGCCGGGGTGTCATCTATTTTAGGTGCAATTAATTTTATTACAACCATTATTAACATAAAACCCCCTGCCATCTCCCAATATCAAACACCCCTCTTTGTATGATCC…	ON604302	CTTCTCGCCTGAATAGGCCTTGAAATAAATACGCTAGCTATCATCCCCCTTATAGCTCAACACCACCACCCCCGAGCTGTCGAAGCTACAACCAAATATTTTTTAACCCAAGCTGCTGCAGCAGCTACCCTTCTATTTGCAAGCATCACTAACGCCTGACTAACAGGCCAATGAGAAATTCAACAAATCACACACCCCCTCCCAACCACCATGATTACCCTTGCCCTCGCTCTCAAAATCGGTTTAGCCCCTCTTCATGCTTGACTCCCCGAAGTTCTACAAGGACTAGACCTTACTACAGGATTGATTCTTTCAACCTGACAAAAACTTGCCCCCTTCGCCCTAATTCTTCAAATCCAACCTTCAAACTCAACCACCCTTATTATTTTAGGCCTCGCA…	ON584987			F.M. Ratsoavina, A. Rakotoarison, R.D. Randrianiaina		2011	40747	Lake Nosy be							9572-9581
460	RDR0798	Freshwater	Yes	Yes	Coptodon rendalli	Cichlidae	Actinopterygii	Madagascar: Amparihibe			AATGTAATTGTTACAGCACATGCCTTTGTAATAATTTTCTTTATAGTAATGCCAATTATAATTGGAGGCTTTGGGAACTGATTAGTCCCACTTATGATCGGCGCGCCAGACATGGCCTTCCCTCGAATAAACAACATAAGCTTCTGACTTCTCCCCCCATCATTCCTCCTTCTCCTCGCTTCATCGGGGGTCGAAGCGGGCGCCGGCACAGGGTGAACTGTCTACCCCCCACTCGCAGGCAATCTCGCCCACGCTGGACCCTCTGTTGACCTAACCATCTTCTCACTCCACCTAGCCGGGGTATCATCTATTCTAGGTGCAATTAATTTCATTACAACAATTATTAACATGAAGCCCCCTGCTATCTCTCAGTACCAAACGCCCCTGTTCGTGTGGTCC…	ON604111	TCTCGCATACTCATCAATTGCCCACCTGGGCTGAATAATCCTTGTTCTACAATTTTCCCCCTCCATCACACTTCTGACCCTCCTAACCTACTTCATTATAACATTTTCGACATTTCTCGTCTTTAAACTCAACAAAGCCACAAACATCAATTCCCTCGCCACATCCTGAACGAAGGCCCCGGCCCTCACAGCTCTCACACCCCTTATTCTCCTGTCACTAGGAGGCCTCCCCCCTCTTACAGGCTTCATACCAAAATGACTTATCCTTCAAGAACTAACCAAGCAAGGTCTTGCCCCCACCGCAACCCTAGCAGCCCTAACAGCCCTTCTTAGCTTGTATTTCTACCTCCGCCTGTCTTACGCAATAACCCTAACTATTTCCCCTAACAATCTCACAGG…	ON584813			F.M. Ratsoavina, A. Rakotoarison, R.D. Randrianiaina		2011	40747	Lake Nosy be							9582-9588
461	RDR0799	Freshwater	Yes	Yes	Coptodon rendalli	Cichlidae	Actinopterygii	Madagascar: Amparihibe			AATGTAATTGTTACAGCACATGCCTTTGTAATAATTTTCTTTATAGTAATGCCAATTATAATTGGAGGCTTTGGGAACTGATTAGTCCCACTTATGATCGGCGCGCCAGACATGGCCTTCCCTCGAATAAACAACATAAGCTTCTGACTTCTCCCCCCATCATTCCTCCTTCTCCTCGCTTCATCGGGGGTCGAAGCGGGCGCCGGCACAGGGTGAACTGTCTACCCCCCACTCGCAGGCAATCTCGCCCACGCTGGACCCTCTGTTGACCTAACCATCTTCTCACTCCACCTAGCCGGGGTATCATCTATTCTAGGTGCAATTAATTTCATTACAACAATTATTAACATGAAGCCCCCTGCTATCTCTCAGTACCAAACGCCCCTGTTCGTGTGGTCC…	ON604112	CTCCTCGCCTGAATAGGTCTTGAAATAAACACACTAGCCATTATCCCCTTGATAGCTCAACACCACCACCCCCGCGCTGTCGAAGCTACAACCAAGTATTTCCTAACCCAAGCTGCTGCAGCAGCCACCCTCCTATTTGCAAGCATTACCAATGCTTGACTGACAGGCCAATGAGAAATCCAACAAATCTCACATCCCCTTCCAGCTACAATAATCACTCTGGCCCTCGCCCTCAAAATTGGCCTAGCCCCCCTCCACGCCTGACTTCCCGAAGTACTTCAAGGACTCGACCTTACCACGGGCTTAATCCTTTCGACCTGACAAAAACTTGCCCCTTTCGCCCTAATCCTCCAAATTCAACCTTTAAACTCAACACTCCTTATTATTTTAGGCATCACA…	ON584794			F.M. Ratsoavina, A. Rakotoarison, R.D. Randrianiaina		2011	40747	Lake Nosy be							9589-9596
462	RDR0800	Freshwater	Yes	Yes	Coptodon rendalli	Cichlidae	Actinopterygii	Madagascar: Amparihibe	TTTAACGGCCGCGGTATTTTGACCGTGCAAAGGTAGCGCAATCACTTGTCTTTTAAATGAAGACCTGTATGAATGGCATAACGAGGGCTTAACTGTCTCCTTTTTCCAGTCAATGAAATTGATCTCCCCGTGCAGAAGCGGGGATACTTCCATAAGACGAGAAGACCCTATGGAGCTTTAGACACCAGAACAGACCATGTTAAACATCCTTAAATAAAAGACAAAACTAATTGGCCCCTGTTCAAATGTCTTTGGTTGGGGCGACCGCGGGGAAATAAAAAACCCCCATGTGGACCGGGAGCACATTACTCCTACAGCCCAGAGTCACAACTCCAAGTAACAGAATCTCTGACCTACAAGATCCGGCAAAGCCGATCAACGGACCGAGTTACCCTAGGG…	ON611895	AATGTAATTGTTACAGCACATGCCTTTGTAATAATTTTCTTTATAGTAATGCCAATTATAATTGGAGGCTTTGGGAACTGATTAGTCCCACTTATGATCGGCGCGCCAGACATGGCCTTCCCTCGAATAAACAACATAAGCTTCTGACTTCTCCCCCCATCATTCCTCCTTCTCCTCGCTTCATCGGGGGTCGAAGCGGGCGCCGGCACAGGGTGAACTGTCTACCCCCCACTCGCAGGCAATCTCGCCCACGCTGGACCCTCTGTTGACCTAACCATCTTCTCACTCCACCTAGCCGGGGTATCATCTATTCTAGGTGCAATTAATTTCATTACAACAATTATTAACATGAAGCCCCCTGCTATCTCTCAGTACCAAACGCCCCTGTTCGTGTGGTCC…	ON604109					F.M. Ratsoavina, A. Rakotoarison, R.D. Randrianiaina		2011	40747	Lake Nosy be							9597-9601
463	RDR0801	Freshwater	Yes	Yes	Coptodon rendalli	Cichlidae	Actinopterygii	Madagascar: Amparihibe			AATGTAATTGTTACAGCACATGCCTTTGTAATAATTTTCTTTATAGTAATGCCAATTATAATTGGAGGCTTTGGGAACTGATTAGTCCCACTTATGATCGGCGCGCCAGACATGGCCTTCCCTCGAATAAACAACATAAGCTTCTGACTTCTCCCCCCATCATTCCTCCTTCTCCTCGCTTCATCGGGGGTCGAAGCGGGCGCCGGCACAGGGTGAACTGTCTACCCCCCACTCGCAGGCAATCTCGCCCACGCTGGACCCTCTGTTGACCTAACCATCTTCTCACTCCACCTAGCCGGGGTATCATCTATTCTAGGTGCAATTAATTTCATTACAACAATTATTAACATGAAGCCCCCTGCTATCTCTCAGTACCAAACGCCCCTGTTCGTGTGGTCC…	ON604113	CTCCTCGCCTGAATAGGTCTTGAAATAAACACACTAGCCATTATCCCCTTGATAGCTCAACACCACCACCCCCGCGCTGTCGAAGCTACAACCAAGTATTTCCTAACCCAAGCTGCTGCAGCAGCCACCCTCCTATTTGCAAGCATTACCAATGCTTGACTGACAGGCCAATGAGAAATCCAACAAATCTCACATCCCCTTCCAGCTACAATAATCACTCTGGCCCTCGCCCTCAAAATTGGCCTAGCCCCCCTCCACGCCTGACTTCCCGAAGTACTTCAAGGACTCGACCTTACCACGGGCTTAATCCTTTCGACCTGACAAAAACTTGCCCCTTTCGCCCTAATCCTCCAAATTCAACCTTTAAACTCAACACTCCTTATTATTTTAGGCATCACA…	ON584795			F.M. Ratsoavina, A. Rakotoarison, R.D. Randrianiaina		2011	40747	Lake Nosy be							9602-9606
464	RDR0802	Freshwater	Yes	Yes	Coptodon rendalli	Cichlidae	Actinopterygii	Madagascar: Amparihibe			AATGTAATTGTTACAGCACATGCCTTTGTAATAATTTTCTTTATAGTAATGCCAATTATAATTGGAGGCTTTGGGAACTGATTAGTCCCACTTATGATCGGCGCGCCAGACATGGCCTTCCCTCGAATAAACAACATAAGCTTCTGACTTCTCCCCCCATCATTCCTCCTTCTCCTCGCTTCATCGGGGGTCGAAGCGGGCGCCGGCACAGGGTGAACTGTCTACCCCCCACTCGCAGGCAATCTCGCCCACGCTGGACCCTCTGTTGACCTAACCATCTTCTCACTCCACCTAGCCGGGGTATCATCTATTCTAGGTGCAATTAATTTCATTACAACAATTATTAACATGAAGCCCCCTGCTATCTCTCAGTACCAAACGCCCCTGTTCGTGTGGTCC…	ON604114	CTCCTCGCCTGAATAGGTCTTGAAATAAACACACTAGCCATTATCCCCTTGATAGCTCAACACCACCACCCCCGCGCTGTCGAAGCTACAACCAAGTATTTCCTAACCCAAGCTGCTGCAGCAGCCACCCTCCTATTTGCAAGCATTACCAATGCTTGACTGACAGGCCAATGAGAAATCCAACAAATCTCACATCCCCTTCCAGCTACAATAATCACTCTGGCCCTCGCCCTCAAAATTGGCCTAGCCCCCCTCCACGCCTGACTTCCCGAAGTACTTCAAGGACTCGACCTTACCACGGGCTTAATCCTTTCGACCTGACAAAAACTTGCCCCTTTCGCCCTAATCCTCCAAATTCAACCTTTAAACTCAACACTCCTTATTATTTTAGGCATCACA…	ON584796			F.M. Ratsoavina, A. Rakotoarison, R.D. Randrianiaina		2011	40747	Lake Nosy be							No Picture
465	RDR0803	Freshwater	No	Yes	Paratilapia polleni	Cichlidae	Actinopterygii	Madagascar: Amparihibe			AATGTGATCGTAACTGCACACGCCTTTGTAATAATCTTCTTTATAGTAATACCAATCATGATTGGNGGTTTCGGAAACTGATTAATCCCNCTTATGATTGGAGCCCCTGATATAGCCTTCCCCCGAATNAATAATATGAGCTTCTGACTTCTCCCACCATCATTTCTTCTCCTCTTAGCCTCTTCAGGCGTTGAAGCTGGGGCTGGAACAGGATGAACTGTCTATCCCCCTTTAGCAGGCAACCTGGCCCACGCTGGCCCATCCGTTGATTTAACAATTTTCTCCCTTCATCTGGCCGGAGTCTCCTCTATCCTGGGGGCTATTAATTTCATTACTACAATTATTAATATAAAACCTCCTGCTATCTCACAGTACCAAACACCTCTCTTTGTCTGATCT…	ON604404					F.M. Ratsoavina, A. Rakotoarison, R.D. Randrianiaina		2011	40747	Lake Nosy be	-13.315	48.2098	13.315 S 48.20978 E	-13.31500,48.20978	13°18'54.0''S048°12'35.2''E	79m	9444-9453
466	RDR0804	Freshwater	No	Yes	Ptychochromis oligacanthus	Cichlidae	Actinopterygii	Madagascar: Amparihibe	TTTAACGGCCGCGGTATTTTGACCGTGCAAAGGTAGCGCAATCACTTGTCTTTTAAATGAAGACCTGTATGAATGGCACGACGAGGGCTTAACTGTCTCCTTTCTCCAGTCAATGAAATTGATCCCCCCGTGCAGAAGCGGGGATAAGCCCATAAGACGAGAAGACCCTATGGAGCTTCAGACGCAAGAACAGACCATGTTAAACACCCCCACACAACGGACAAAACTAATTGGTCACTGCTCTAATGTCTTTGGTTGGGGCGACCGCGGGGAAACAAAAAACCCCCATGTGGACTAAAGGCACAATACCCTTACAACCAAGAGCCACAGCTCTAAGTAACAGAAACTCTGACCTCTAAGATCCGGCTTAGCCGATCAACGAACCGAGTTACCCTAGGG…	ON612031	AATGTCATTGTTACCGCACATGCATTTGTAATAATTTTCTTTATAGTAATACCAATTATGATTGGAGGTTTTGGGAACTGACTAGTCCCCTTAATAATTGGCGCCCCCGATATGGCCTTCCCTCGTATGAATAACATAAGCTTTTGACTTCTCCCTCCATCATTTCTCCTCCTCCTTGCTTCCTCAGGGGTGGAAGCTGGGGCTGGCACAGGCTGAACTGTTTACCCCCCTCTGGCAGGCAATCTGGCACATGCAGGACCATCCGTCGACCTAACAATCTTTTCCCTTCATCTGGCGGGTGTCTCCTCCATTTTAGGGGCTATCAATTTTATTACTACTATCATTAATATAAAACCCCCAGCTATCTCACAATATCAAACCCCTCTCTTCGTTTGATCC…	ON604487					F.M. Ratsoavina, A. Rakotoarison, R.D. Randrianiaina		2011	40747	Lake Nosy be	-13.315	48.2098	13.315 S 48.20978 E	-13.31500,48.20978	13°18'54.0''S048°12'35.2''E	79m	9607-9619
467	RDR0805	Freshwater	No	Yes	Ptychochromis oligacanthus	Cichlidae	Actinopterygii	Madagascar: Amparihibe			AATGTCATTGTTACCGCACATGCATTTGTAATAATTTTCTTTATAGTAATACCAATTATGATTGGAGGTTTTGGGAACTGACTAGTCCCCTTAATAATTGGCGCCCCCGATATGGCCTTCCCTCGTATGAATAACATAAGCTTTTGACTTCTCCCTCCATCATTTCTCCTCCTCCTTGCTTCCTCAGGGGTGGAAGCTGGGGCTGGCACAGGCTGAACTGTTTACCCCCCTCTGGCAGGCAATCTGGCACATGCAGGACCATCCGTCGACCTAACAATCTTTTCCCTTCATCTGGCGGGTGTCTCCTCCATTTTAGGGGCTATCAATTTTATTACTACTATCATTAATATAAAACCCCCAGCTATCTCACAATATCAAACCCCTCTCTTCGTTTGATCC…	ON604490					F.M. Ratsoavina, A. Rakotoarison, R.D. Randrianiaina		2011	40747	Lake Nosy be	-13.315	48.2098	13.315 S 48.20978 E	-13.31500,48.20978	13°18'54.0''S048°12'35.2''E	79m	9620-9623
468	RDR0806	Freshwater	No	Yes	Ptychochromis oligacanthus	Cichlidae	Actinopterygii	Madagascar: Amparihibe			AATGTCATTGTTACCGCACATGCATTTGTAATAATTTTCTTTATAGTAATACCAATTATGATTGGAGGTTTTGGGAACTGACTAGTCCCCTTAATAATTGGCGCCCCCGATATGGCCTTCCCTCGTATGAATAACATAAGCTTTTGACTTCTCCCTCCATCATTTCTCCTCCTCCTTGCTTCCTCAGGGGTGGAAGCTGGGGCTGGCACAGGCTGAACTGTTTACCCCCCTCTGGCAGGCAATCTGGCACATGCAGGACCATCCGTCGACCTAACAATCTTTTCCCTTCATCTGGCGGGTGTCTCCTCCATTTTAGGGGCTATCAATTTTATTACTACTATTATTAATATAAAACCCCCAGCTATCTCACAATATCAAACCCCTCTCTTCGTTTGATCC…	ON604491					F.M. Ratsoavina, A. Rakotoarison, R.D. Randrianiaina		2011	40747	Lake Nosy be	-13.315	48.2098	13.315 S 48.20978 E	-13.31500,48.20978	13°18'54.0''S048°12'35.2''E	79m	9624-9629
469	RDR0807	Freshwater	Yes	Yes	Coptodon rendalli	Cichlidae	Actinopterygii	Madagascar: Amparihibe			AATGTAATTGTTACAGCACATGCCTTTGTAATAATTTTCTTTATAGTAATGCCAATTATAATTGGAGGCTTTGGGAACTGATTAGTCCCACTTATGATCGGCGCGCCAGACATGGCCTTCCCTCGAATAAACAACATAAGCTTCTGACTTCTCCCCCCATCATTCCTCCTTCTCCTCGCTTCATCGGGGGTCGAAGCGGGCGCCGGCACAGGGTGAACTGTCTACCCCCCACTCGCAGGCAATCTCGCCCACGCTGGACCCTCTGTTGACCTAACCATCTTCTCACTCCACCTAGCCGGGGTATCATCTATTCTAGGTGCAATTAATTTCATTACAACAATTATTAACATGAAGCCCCCTGCTATCTCTCAGTACCAAACGCCCCTGTTCGTGTGGTCC…	ON604115					F.M. Ratsoavina, A. Rakotoarison, R.D. Randrianiaina		2011	40747	Lake Nosy be	-13.315	48.2098	13.315 S 48.20978 E	-13.31500,48.20978	13°18'54.0''S048°12'35.2''E	79m	9630-9635
470	RDR0808	Freshwater	Yes	Yes	Coptodon rendalli	Cichlidae	Actinopterygii	Madagascar: Amparihibe			AATGTAATTGTTACAGCACATGCCTTTGTAATAATTTTCTTTATAGTAATGCCAATTATAATTGGAGGCTTTGGGAACTGATTAGTCCCACTTATGATCGGCGCGCCAGACATGGCCTTCCCTCGAATAAACAACATAAGCTTCTGACTTCTCCCCCCATCATTCCTCCTTCTCCTCGCTTCATCGGGGGTCGAAGCGGGCGCCGGCACAGGGTGAACTGTCTACCCCCCACTCGCAGGCAATCTCGCCCACGCTGGACCCTCTGTTGACCTAACCATCTTCTCACTCCACCTAGCCGGGGTATCATCTATTCTAGGTGCAATTAATTTCATTACAACAATTATTAACATGAAGCCCCCTGCTATCTCTCAGTACCAAACGCCCCTGTTCGTGTGGTCC…	ON604116					F.M. Ratsoavina, A. Rakotoarison, R.D. Randrianiaina		2011	40747	Lake Nosy be	-13.315	48.2098	13.315 S 48.20978 E	-13.31500,48.20978	13°18'54.0''S048°12'35.2''E	79m	9636-9640
471	RDR0809	Freshwater	No	Yes	Pachypanchax omalonotus	Aplocheilidae	Actinopterygii	Madagascar: Djabala			AATGTAATCGTTACAGCTCATGCCTTCGTAATAATCTTCTTTATAGTAATACCAATCATAATTGGTGGTTTTGGCAACTGATTGGTGCCACTAATAATTGGTGCACCCGATATGGCATTTCCCCGAATAAACAACATAAGCTTTTGACTTCTACCTCCCTCCTTTCTTCTTCTCCTTGCCTCGTCCGGTGTTGAAGCTGGTGCAGGTACAGGGTGAACAGTATACCCCCCTCTTGCCGGAAACCTCGCACACGCCGGGGCATCAGTCGATCTAACCATCTTCTCTCTACATTTAGCAGGTGTATCTTCTATTCTAGGGGCAATTAACTTTATTACAACAATTATTAATATAAAACCTCCAGCAATTTCACAGTACCAAACACCTTTATTTGTATGAGCT…	ON604326					F.M. Ratsoavina, A. Rakotoarison, R.D. Randrianiaina		2011	40747	Creek	-13.3851	48.2371	13.38514 S 48.23711 E	-13.38514,48.23711	13°23'06.5''S048°14'13.6''E	10m	9653-9689
472	RDR0810	Freshwater	No	Yes	Pachypanchax omalonotus	Aplocheilidae	Actinopterygii	Madagascar: Djabala			AATGTAATCGTTACAGCTCATGCCTTCGTAATAATCTTCTTTATAGTAATACCAATCATAATTGGTGGTTTTGGCAACTGATTGGTGCCACTAATAATTGGTGCACCCGATATGGCATTTCCCCGAATAAACAACATAAGCTTTTGACTTCTACCTCCCTCCTTTCTTCTTCTCCTTGCCTCGTCCGGTGTTGAAGCTGGTGCAGGTACAGGGTGAACAGTATACCCCCCTCTTGCCGGAAACCTCGCACACGCCGGGGCATCAGTCGATCTAACCATCTTCTCTCTACATTTAGCAGGTGTATCTTCTATTCTAGGGGCAATTAACTTTATTACAACAATTATTAATATAAAACCTCCAGCAATTTCACAGTACCAAACACCTTTATTTGTATGAGCT…	ON604327					F.M. Ratsoavina, A. Rakotoarison, R.D. Randrianiaina		2011	40747	Creek	-13.3851	48.2371	13.38514 S 48.23711 E	-13.38514,48.23711	13°23'06.5''S048°14'13.6''E	10m	9690-9703
473	RDR0811	Marine	No	Yes	Periophthalmus sp.	Gobiidae	Actinopterygii	Madagascar: Djabala	GTATTTTGACTGTGCAAAGGTAGCGTAATCACTTGTCTTTTAAATGAAGACCAGTATGAATGGCATAACGAGGGCCAAGCTGTCTCCTTTTTCCAGTCAATGAAATTAATTTCCCTGTGCAGAAGCAGGGATACATCCATAAGACGAGAAGACCCTATGGAGCTTAAGACACAAGACAGCCCATGTCAAAGAACCATAATTAATGGAAAAAACCAAATGGCTTCTGTCCCCCTGTCTTTGGTTGGGGCGACCATGGAGTAACAAAAAACCCCCATGTGGAACAGGGCCTAAGCCCTTAAGGCAAGAGCCACAGCTCTCGCAAACAGAACATCTGACCTTCAAGATCCGGTAAAACCGATCAACGGACCGAGTTACCCTAGGGATAACAGCGCAATCCCC…	ON612021	AATGTAATTGTAACAGCTCATGCTTTTGTAATAATCTTCTTTATAGTAATACCAATTATGATTGGTGGATTTGGTAATTGACTTATCCCCCTAATGATTGGCGCCCCTGACATGGCCTTTCCTCGTATAAATAACATAAGTTTTTGGCTTCTTCCCCCTTCTTTCCTACTTCTCTTGGCCTCCTCAGGTGTTGAAGCAGGGGCAGGAACAGGCTGAACAGTCTACCCCCCTTTGGCCGGCAATCTTGCCCATGCAGGGGCTTCTGTAGACTTAACAATCTTCTCTCTTCATTTAGCCGGAATTTCCTCAATTTTAGGTGCTATTAACTTTATTACCACAATTTTAAACATGAAACCCCCTGCCATCTCCCAATACCAAACCCCTTTATTTGTGTGGGCA…	ON604467					F.M. Ratsoavina, A. Rakotoarison, R.D. Randrianiaina		2011	40747	Creek	-13.3851	48.2371	13.38514 S 48.23711 E	-13.38514,48.23711	13°23'06.5''S048°14'13.6''E	10m	No Picture
474	RDR0813	Freshwater	No	Yes	Pachypanchax patriciae	Aplocheilidae	Actinopterygii	Madagascar: Ankazomahitsy			AATGTAATCGTCACAGCTCATGCCTTCGTAATAATCTTCTTTATAGTAATACCAATCATAATTGGTGGTTTTGGCAACTGATTGGTGCCACTAATAATTGGTGCACCAGATATGGCATTTCCCCGAATAAACAACATAAGCTTTTGACTTCTACCTCCCTCCTTTCTTCTTCTCCTTGCCTCGTCCGGTGTTGAAGCTGGTGCAGGTACAGGGTGAACAGTATACCCCCCTCTTGCCGGAAACCTCGCACACGCCGGGGCATCAGTCGATCTAACCATCTTCTCTCTCCATCTAGCAGGTGTATCCTCTATTCTCGGGGCAATTAACTTTATTACAACAATTATTAATATAAAACCTCCAGCAGTTTCACAGTACCAAACACCTTTATTTGTATGAGCT…	ON604328					F.M. Ratsoavina, A. Rakotoarison, R.D. Randrianiaina		2011	40749	River 9818-9821	-13.4744	48.7384	13.47436 S 48.73844 E	-13.47436,48.73844	13°28'27.7''S048°44'18.4''E	15m	9835-9850
475	RDR0814	Freshwater	No	Yes	Pachypanchax patriciae	Aplocheilidae	Actinopterygii	Madagascar: Ankazomahitsy			AATGTAATCGTTACAGCTCATGCCTTCGTAATAATCTTCTTTATAGTAATACCAATCATAATTGGTGGTTTTGGCAACTGATTGGTGCCACTAATAATTGGTGCACCAGATATGGCATTTCCCCGAATAAACAACATAAGCTTTTGACTTCTACCTCCCTCCTTTCTTCTTCTCCTTGCCTCGTCCGGTGTTGAAGCTGGTGCAGGTACGGGGTGAACAGTATACCCCCCTCTTGCCGGAAACCTCGCACACGCCGGGGCATCAGTCGATCTAACCATCTTCTCTCTCCATCTAGCAGGTGTATCTTCTATTCTCGGGGCAATTAACTTTATTACAACAATTATTAATATAAAACCTCCAGCAATTTCACAGTACCAAACACCTTTATTTGTATGAGCT…	ON604361					F.M. Ratsoavina, A. Rakotoarison, R.D. Randrianiaina		2011	40749	River 9818-9821	-13.4744	48.7384	13.47436 S 48.73844 E	-13.47436,48.73844	13°28'27.7''S048°44'18.4''E	15m	9851-9860
476	RDR0815	Freshwater	No	Yes	Pachypanchax patriciae	Aplocheilidae	Actinopterygii	Madagascar: Ankazomahitsy			AATGTAATCGTTACAGCTCATGCCTTCGTAATAATCTTCTTTATAGTAATACCAATCATAATTGGTGGTTTTGGCAACTGATTGGTGCCACTAATAATTGGTGCACCAGATATGGCATTTCCCCGAATAAACAACATAAGCTTTTGACTTCTACCTCCCTCCTTTCTTCTTCTCCTTGCCTCGTCCGGTGTTGAAGCTGGTGCAGGTACGGGGTGAACAGTATACCCCCCTCTTGCCGGAAACCTCGCACACGCCGGGGCATCAGTCGATCTAACCATCTTCTCTCTCCATCTAGCAGGTGTATCTTCTATTCTCGGGGCAATTAACTTTATTACAACAATTATTAATATAAAACCTCCAGCAATTTCACAGTACCAAACACCTTTATTTGTATGAGCT…	ON604362					F.M. Ratsoavina, A. Rakotoarison, R.D. Randrianiaina		2011	40749	River 9818-9821	-13.4744	48.7384	13.47436 S 48.73844 E	-13.47436,48.73844	13°28'27.7''S048°44'18.4''E	15m	9861-9870
477	RDR0816	Freshwater	No	Yes	Pachypanchax patriciae	Aplocheilidae	Actinopterygii	Madagascar: Ankazomahitsy			AATGTAATCGTTACAGCTCATGCCTTCGTAATAATCTTCTTTATAGTAATACCAATCATAATTGGTGGTTTTGGCAACTGATTGGTGCCACTAATAATTGGTGCACCAGATATGGCATTTCCCCGAATAAACAACATAAGCTTTTGACTTCTACCTCCCTCCTTTCTTCTTCTCCTTGCCTCGTCCGGTGTTGAAGCTGGTGCAGGTACGGGGTGAACAGTATACCCCCCTCTTGCCGGAAACCTCGCACACGCCGGGGCATCAGTCGATCTAACCATCTTCTCTCTCCATCTAGCAGGTGTATCTTCTATTCTCGGGGCAATTAACTTTATTACAACAATTATTAATATAAAACCTCCAGCAATTTCACAGTACCAAACACCTTTATTTGTATGAGCT…	ON604363					F.M. Ratsoavina, A. Rakotoarison, R.D. Randrianiaina		2011	40749	River 9818-9821	-13.4744	48.7384	13.47436 S 48.73844 E	-13.47436,48.73844	13°28'27.7''S048°44'18.4''E	15m	9871-9880
478	RDR0817	Freshwater	No	Yes	Pachypanchax patriciae	Aplocheilidae	Actinopterygii	Madagascar: Ankazomahitsy			AATGTAATCGTTACAGCTCATGCCTTCGTAATAATCTTCTTTATAGTAATACCAATCATAATTGGTGGTTTTGGCAACTGATTGGTGCCACTAATAATTGGTGCACCAGATATGGCATTTCCCCGAATAAACAACATAAGCTTTTGACTTCTACCTCCCTCCTTTCTTCTTCTCCTTGCCTCGTCCGGTGTTGAAGCTGGTGCAGGTACGGGGTGAACAGTATACCCCCCTCTTGCCGGAAACCTCGCACACGCCGGGGCATCAGTCGATCTAACCATCTTCTCTCTCCATCTAGCAGGTGTATCTTCTATTCTCGGGGCAATTAACTTTATTACAACAATTATTAATATAAAACCTCCAGCAATTTCACAGTACCAAACACCTTTATTTGTATGAGCT…	ON604364					F.M. Ratsoavina, A. Rakotoarison, R.D. Randrianiaina		2011	40749	River 9818-9821	-13.4744	48.7384	13.47436 S 48.73844 E	-13.47436,48.73844	13°28'27.7''S048°44'18.4''E	15m	9881-9891
479	RDR0818	Freshwater	No	Yes	Pachypanchax patriciae	Aplocheilidae	Actinopterygii	Madagascar: Ankazomahitsy			AATGTAATCGTTACAGCTCATGCCTTCGTAATAATCTTCTTTATAGTAATACCAATTATAATTGGTGGTTTTGGCAACTGATTGGTGCCACTAATAATTGGTGCACCAGATATGGCATTTCCCCGAATAAACAACATAAGCTTTTGACTTCTACCTCCCTCCTTTCTTCTTCTCCTTGCCTCGTCCGGTGTTGAAGCTGGTGCAGGTACAGGGTGAACAGTATACCCCCCTCTTGCCGGAAACCTCGCACACGCCGGGGCATCAGTCGATCTAACCATCTTCTCTCTCCATCTAGCAGGTGTATCTTCTATTCTCGGGGCAATTAACTTTATTACAACAATTATTAATATAAAACCTCCAGCAATTTCACAGTACCAAACACCTTTATTTGTGTGAGCT…	ON604365					F.M. Ratsoavina, A. Rakotoarison, R.D. Randrianiaina		2011	40749	River 9818-9821	-13.4744	48.7384	13.47436 S 48.73844 E	-13.47436,48.73844	13°28'27.7''S048°44'18.4''E	15m	9892-9902
480	RDR0819	Freshwater	Yes	Yes	Oreochromis sp. 1	Cichlidae	Actinopterygii	Madagascar: Ifasy					TACCCTTGCCCTCGCTCTCAAAATCGGTTTAGCCCCTCTTCATGCTTGACTCCCCGAAGTTCTACAAGGACTAGACCTTACTACAGGATTGATTCTTTCAACCTGACAAAAACTTGCCCCCTTCGCCCTAATTCTTCAAATCCAACCTTCAAACTCAACCACCCTTATTATTTTAGGCCTCGCATCCACCCTCATTGGAGGGTGAGGTGGACTAAACCAGACACAACTCCGTAAAATTCTTGCATACTCATCAATCGCCCACCTAGGTTGAATAATTCTTGTTTTACAATTTTCCCCTTCAATCACACTCCTCACCCTTCTAACTTACCTCATCATAACATCCTCAACATTCCTCGTATTTAAACTCAACAAGTCCACAAATATTAATACTCTTGCCAC…	ON584959			F.M. Ratsoavina, A. Rakotoarison, R.D. Randrianiaina		2011	40749	River 9822-9826	-13.3694	48.8733	13.3694 S 48.87333 E	-13.36940,48.87333	13°22.164'S048°52.400'E	22m	9903-9913
481	RDR0822	Freshwater	No	Yes	Pachypanchax patriciae	Aplocheilidae	Actinopterygii	Madagascar: Manombo			AATGTAATCGTTACAGCTCATGCCTTCGTAATAATCTTCTTTATAGTAATACCAATCATAATTGGTGGTTTTGGCAACTGATTGGTGCCACTAATAATTGGTGCACCAGATATGGCATTTCCCCGAATAAACAACATAAGCTTTTGACTTCTACCTCCCTCCTTTCTTCTTCTCCTTGCCTCGTCCGGTGTTGAAGCTGGTGCAGGTACAGGGTGAACAGTATACCCCCCTCTTGCCGGAAACCTCGCACACGCCGGGGCATCAGTCGATCTAACCATCTTCTCTCTCCATCTAGCAGGTGTATCTTCTATTCTCGGGGCAATTAACTTTATTACAACAATTATTAATATAAAACCCCCAGCAATTTCACAGTACCAAACACCTTTATTTGTATGAGCT…	ON604356					F.M. Ratsoavina, A. Rakotoarison, R.D. Randrianiaina		2011	40749	River 9827-9829	-13.2761	48.9244	13.27612 S 48.9244 E	-13.27612,48.92440	13°16.567'S048°55.464'E	13m	9926-9934
482	RDR0824	Freshwater	No	Yes	Pachypanchax patriciae	Aplocheilidae	Actinopterygii	Madagascar: Manombo			AATGTAATCGTTACAGCTCATGCCTTCGTAATAATCTTCTTTATAGTAATACCAATCATAATTGGTGGTTTTGGCAACTGATTGGTGCCACTAATAATTGGTGCACCAGATATGGCATTTCCCCGAATAAACAACATAAGCTTTTGACTTCTACCTCCCTCCTTTCTTCTTCTCCTTGCCTCGTCCGGTGTTGAAGCTGGTGCAGGTACAGGGTGAACAGTATACCCCCCTCTTGCCGGAAACCTCGCACACGCCGGGGCATCAGTCGATCTAACCATCTTCTCTCTCCATCTAGCAGGTGTATCTTCTATTCTCGGGGCAATTAACTTTATTACAACAATTATTAATATAAAACCCCCAGCAATTTCACAGTACCAAACACCTTTATTTGTATGAGCT…	ON604357					F.M. Ratsoavina, A. Rakotoarison, R.D. Randrianiaina		2011	40749	River 9827-9829	-13.2761	48.9244	13.27612 S 48.9244 E	-13.27612,48.92440	13°16.567'S048°55.464'E	13m	9944-9948
483	RDR0825	Freshwater	No	Yes	Pachypanchax patriciae	Aplocheilidae	Actinopterygii	Madagascar: Manombo			AATGTAATCGTTACAGCTCATGCCTTCGTAATAATCTTCTTTATAGTAATACCAATCATAATTGGTGGTTTTGGCAACTGATTGGTGCCACTAATAATTGGTGCACCAGATATGGCATTTCCCCGAATAAACAACATAAGCTTTTGACTTCTACCTCCCTCCTTTCTTCTTCTCCTTGCCTCGTCCGGTGTTGAAGCTGGTGCAGGTACAGGGTGAACAGTATACCCCCCTCTTGCCGGAAACCTCGCACACGCCGGGGCATCAGTCGATCTAACCATCTTCTCTCTCCATCTAGCAGGTGTATCTTCTATTCTCGGGGCAATTAACTTTATTACAACAATTATTAATATAAAACCCCCAGCAATTTCACAGTACCAAACACCTTTATTTGTATGAGCT…	ON604358					F.M. Ratsoavina, A. Rakotoarison, R.D. Randrianiaina		2011	40749	River 9827-9829	-13.2761	48.9244	13.27612 S 48.9244 E	-13.27612,48.92440	13°16.567'S048°55.464'E	13m	9949-9955
484	RDR0826	Freshwater	No	Yes	Pachypanchax patriciae	Aplocheilidae	Actinopterygii	Madagascar: Manombo			AATGTAATCGTTACAGCTCATGCCTTCGTAATAATCTTCTTTATAGTAATACCAATCATAATTGGTGGTTTTGGCAACTGATTGGTGCCACTAATAATTGGTGCACCAGATATGGCATTTCCCCGAATAAACAACATAAGCTTTTGACTTCTACCTCCCTCCTTTCTTCTTCTCCTTGCCTCGTCCGGTGTTGAAGCTGGTGCAGGTACAGGGTGAACAGTATACCCCCCTCTTGCCGGAAACCTCGCACACGCCGGGGCATCAGTCGATCTAACCATCTTCTCTCTCCATCTAGCAGGTGTATCTTCTATTCTCGGGGCAATTAACTTTATTACAACAATTATTAATATAAAACCCCCAGCAATTTCACAGTACCAAACACCTTTATTTGTATGAGCT…	ON604359					F.M. Ratsoavina, A. Rakotoarison, R.D. Randrianiaina		2011	40749	River 9827-9829	-13.2761	48.9244	13.27612 S 48.9244 E	-13.27612,48.92440	13°16.567'S048°55.464'E	13m	9956-9967
485	RDR0827	Freshwater	No	Yes	Pachypanchax patriciae	Aplocheilidae	Actinopterygii	Madagascar: Manombo			AATGTAATCGTTACAGCTCATGCCTTCGTAATAATCTTCTTTATAGTAATACCAATCATAATTGGTGGTTTTGGCAACTGATTGGTGCCACTAATAATTGGTGCACCAGATATGGCATTTCCCCGAATAAACAACATAAGCTTTTGACTTCTACCTCCCTCCTTTCTTCTTCTCCTTGCCTCGTCCGGTGTTGAAGCTGGTGCAGGTACAGGGTGAACAGTATACCCCCCTCTTGCCGGAAACCTCGCACACGCCGGGGCATCAGTCGATCTAACCATCTTCTCTCTCCATCTAGCAGGTGTATCTTCTATTCTCGGGGCAATTAACTTTATTACAACAATTATTAATATAAAACCCCCAGCAATTTCACAGTACCAAACACCTTTATTTGTATGAGCT…	ON604360					F.M. Ratsoavina, A. Rakotoarison, R.D. Randrianiaina		2011	40749	River 9827-9829	-13.2761	48.9244	13.27612 S 48.9244 E	-13.27612,48.92440	13°16.567'S048°55.464'E	13m	9968-9980
486	RDR0828	Freshwater	Yes	Yes	Oreochromis sp. 1	Cichlidae	Actinopterygii	Madagascar: Manombo					TACCCTTGCCCTCGCTCTCAAAATCGGTTTAGCTCCTCTTCATGCTTGACTCCCCGAAGTTCTACAAGGACTAGACCTTACTACAGGATTGATTCTTTCAACCTGACAAAAACTTGCCCCCTTCGCCCTAATTCTTCAAATCCAACCTTCAAACTCAACCACCCTTATTATTTTGGGCCTCGCATCCACCCTCATTGGAGGGTGAGGTGGACTAAACCAGACACAACTCCGTAAAATTCTTGCATACTCATCAATCGCCCACCTAGGTTGAATAATTCTTGTTTTACAATTTTCCCCTTCAATCACACTCCTCGCCCTTCTAACTTACCTCATCATAACATCCTCAACATTCCTCGTATTTAAACTCAACAAGTCCACAAATATTAATACTCTTGCCAC…	ON584981			F.M. Ratsoavina, A. Rakotoarison, R.D. Randrianiaina		2011	40749	River 9827-9829	-13.2761	48.9244	13.27612 S 48.9244 E	-13.27612,48.92440	13°16.567'S048°55.464'E	13m	9981-9985
487	RDR0831	Freshwater	No	Yes	Glossogobius giuris	Gobiidae	Actinopterygii	Madagascar: Mananjeba West RN6			AATGTTATCGTTACCGCCCATGCATTTGTTATAATTTTCTTTATAGTAATACCAATTATGATTGGAGGATTTGGAAACTGATTAATCCCCCTAATAATCGGCGCCCCAGACATGGCCTTCCCTCGAATAAACAACATAAGCTTTTGACTACTGCCTCCTTCTTTTCTCCTCCTTCTCTCATCCTCTTGGGTTGAAGCAGGGGCAGGAACAGGGTGAACCGTCTACCCCCCACTGGCAGGAAACCTTGCACATGCCGGGGCTTCAGTAGACCTGACCATCTTTTCCCTCCATCTCGCGGGTATTTCCTCTATCCTTGGGGCTATTAATTTTATTACTACGATTTTAAATATGAAACCCCCAGCAATCTCACAATATCAAACACCCCTCTTTGTGTGAGCA…	ON604211					F.M. Ratsoavina, A. Rakotoarison, R.D. Randrianiaina		2011	40750	River 0001-0004	-13.0869	49.1066	13.08692 S 49.10662 E	-13.08692,49.10662	13°05.215'S049°06.397'E	38m	0093-0100
488	RDR0832	(Freshwater)	No	Yes	Eleotris klunzingerii	Eleotridae	Actinopterygii	Madagascar: Mananjeba West RN6			AATGTCATCGTTACGGCCCATGCCTTCGTGATGATTTTCTTTATAGTAATACCAATTATGATCGGCGGATTTGGAAATTGACTAATCCCTTTAATAATTGGCGCCCCAGACATGGCCTTCCCACGAATAAACAACATAAGCTTCTGGCTCCTCCCTCCTTCCTTTCTCCTTCTTCTCGCCTCCTCTGGAGTCGAAGCAGGGGCTGGCACAGGATGGACCGTTTACCCCCCTCTGGCAGGAAACCTCGCCCACGCAGGGGCCTCTGTAGATCTAACAATCTTCTCCCTTCACCTAGCCGGTGTGTCTTCAATTCTAGGGGCTATTAACTTTATCACTACAATT	ON604174					F.M. Ratsoavina, A. Rakotoarison, R.D. Randrianiaina		2011	40750	River 0001-0004	-13.0869	49.1066	13.08692 S 49.10662 E	-13.08692,49.10662	13°05.215'S049°06.397'E	38m	0101-0111
489	RDR0833	Freshwater	No	Yes	Ptychochromis sp.	Cichlidae	Actinopterygii	Madagascar: Mananjeba West RN6					CTTATCGCCTGAATAGGCCTTGAAATTAATACCCTCGCTATTATTCCCCTTATAGCACAACACCACCACCCCCGAGCAGTCGAAGCCACAACCAAATATTTCCTCACCCAAGCAACTGCCGCCGCTACATTACTTTTCGCAAGCATTACTAACGCTTGATTAACAGGTCAATGAGATATTCAACAAATTTGCCATCCTCTTCCCTCCACTATTATTACACTTGCCCTAGCACTAAAAATTGGCCTTGCCCCCCTACACGCCTGACTGCCTGAAGTACTACAAGGTCTTGATTTAACAACAGGCCTAATCCTCTCCACATGACAGAAACTTGCTCCTTTTGCCCTCCTATTACAAATTCCCTCACCTAACTCAACAACTCTTGTTCTACTAGGTCTAGCC…	ON585028			F.M. Ratsoavina, A. Rakotoarison, R.D. Randrianiaina		2011	40750	River 0001-0004	-13.0869	49.1066	13.08692 S 49.10662 E	-13.08692,49.10662	13°05.215'S049°06.397'E	38m	0112-0116
490	RDR0834	Freshwater	Yes	Yes	Oreochromis sp. 1	Cichlidae	Actinopterygii	Madagascar: Mananjeba West RN6					TACCCTTGCCCTCGCTCTCAAAATCGGTTTAGCCCCTCTTCATGCTTGACTCCCCGAAGTTCTACAAGGACTAGACCTTACTACAGGATTGATTCTTTCAACCTGACAAAAACTTGCCCCCTTCGCCCTAATTCTTCAAATCCAACCTTCAAACTCAACCACCCTTATTATTTTAGGCCTCGCATCCACCCTCATTGGAGGGTGAGGTGGACTAAACCAGACACAACTCCGTAAAATTCTTGCATACTCATCAATCGCCCACCTAGGTTGAATAATTCTTGTTTTACAATTTTCCCCTTCAATCACACTCCTCACCCTTCTAACTTACCTCATCATAACATCCTCAACATTCCTCGTATTTAAACTCAACAAGTCCACAAATATTAATACTCTTGCCAC…	ON584966			F.M. Ratsoavina, A. Rakotoarison, R.D. Randrianiaina		2011	40750	River 0001-0004	-13.0869	49.1066	13.08692 S 49.10662 E	-13.08692,49.10662	13°05.215'S049°06.397'E	38m	0117-0120
491	RDR0835	Freshwater	Yes	Yes	Oreochromis sp. 1	Cichlidae	Actinopterygii	Madagascar: Mananjeba West RN6					CTTCTCGCCTGAATAGGCCTTGAAATAAATACGCTAGCTATCATCCCCCTTATAGCTCAACACCACCACCCCCGAGCTGTCGAAGCTACAACCAAATATTTTTTAACCCAAGCTGCTGCAGCAGCTACCCTTCTATTTGCAAGCATCACTAACGCCTGATTAACAGGCCAATGAGAAATTCAACAAATCACACACCCCCTCCCAACCACCATGATTACCCTTGCCCTCGCTCTCAAAATCGGTTTAGCTCCTCTTCATGCTTGACTCCCCGAAGTTCTACAAGGACTAGACCTTACTACAGGATTGATTCTTTCAACCTGACAAAAACTTGCCCCCTTCGCCCTAATTCTTCAAATCCAACCTTCAAACTCAACCACCCTTATTATTTTGGGCCTCGCA…	ON584998			F.M. Ratsoavina, A. Rakotoarison, R.D. Randrianiaina		2011	40750	River 0001-0004	-13.0869	49.1066	13.08692 S 49.10662 E	-13.08692,49.10662	13°05.215'S049°06.397'E	38m	0121-0127
492	RDR0836	Freshwater	No	Yes	Pachypanchax patriciae	Aplocheilidae	Actinopterygii	Madagascar: Anjaridaina			AATGTAATCGTTACAGCTCATGCCTTCGTAATAATCTTCTTTATAGTAATACCAATCATAATTGGTGGTTTTGGCAACTGATTGGTGCCACTAATAATTGGTGCACCAGATATGGCATTTCCCCGAATAAACAACATAAGCTTTTGACTTCTACCTCCCTCCTTTCTTCTTCTCCTTGCCTCGTCCGGTGTTGAAGCTGGTGCAGGTACAGGGTGAACAGTATACCCCCCTCTTGCCGGAAACCTCGCACACGCCGGGGCATCAGTCGATCTAACCATCTTCTCTCTCCATCTAGCAGGTGTATCTTCTATTCTCGGGGCAATTAACTTTATTACAACAATTATTAATATAAAACCCCCAGCAATTTCACAGTACCAAACACCTTTATTTGTATGAGCT…	ON604337					F.M. Ratsoavina, A. Rakotoarison, R.D. Randrianiaina		2011	40750	River 0004-0008	-13.0079	49.1367	13.00788 S 49.13667 E	-13.00788,49.13667	13°00.473'S049°08.002'E	132m	0128-0135
493	RDR0837	Freshwater	No	Yes	Pachypanchax patriciae	Aplocheilidae	Actinopterygii	Madagascar: Anjaridaina			AATGTAATCGTTACAGCTCATGCCTTCGTAATAATCTTCTTTATAGTAATACCAATCATAATTGGTGGTTTTGGCAACTGATTGGTGCCACTAATAATTGGTGCACCAGATATGGCATTTCCCCGAATAAACAACATAAGCTTTTGACTTCTACCTCCCTCCTTTCTTCTTCTCCTTGCCTCGTCCGGTGTTGAAGCTGGTGCAGGTACAGGGTGAACAGTATACCCCCCTCTTGCCGGAAACCTCGCACACGCCGGGGCATCAGTCGATCTAACCATCTTCTCTCTCCATCTAGCAGGTGTATCTTCTATTCTCGGGGCAATTAACTTTATTACAACAATTATTAATATAAAACCCCCAGCAATTTCACAGTACCAAACACCTTTATTTGTATGAGCT…	ON604338					F.M. Ratsoavina, A. Rakotoarison, R.D. Randrianiaina		2011	40750	River 0004-0008	-13.0079	49.1367	13.00788 S 49.13667 E	-13.00788,49.13667	13°00.473'S049°08.002'E	132m	0136-0145
494	RDR0838	Freshwater	No	Yes	Pachypanchax patriciae	Aplocheilidae	Actinopterygii	Madagascar: Anjaridaina			AATGTAATCGTTACAGCTCATGCCTTCGTAATAATCTTCTTTATAGTAATACCAATCATAATTGGTGGTTTTGGCAACTGATTGGTGCCACTAATAATTGGTGCACCAGATATGGCATTTCCCCGAATAAACAACATAAGCTTTTGACTTCTACCTCCCTCCTTTCTTCTTCTCCTTGCCTCGTCCGGTGTTGAAGCTGGTGCAGGTACAGGGTGAACAGTATACCCCCCTCTTGCCGGAAACCTCGCACACGCCGGGGCATCAGTCGATCTAACCATCTTCTCTCTCCATCTAGCAGGTGTATCTTCTATTCTCGGGGCAATTAACTTTATTACAACAATTATTAATATAAAACCCCCAGCAATTTCACAGTACCAAACACCTTTATTTGTATGAGCT…	ON604339					F.M. Ratsoavina, A. Rakotoarison, R.D. Randrianiaina		2011	40750	River 0004-0008	-13.0079	49.1367	13.00788 S 49.13667 E	-13.00788,49.13667	13°00.473'S049°08.002'E	132m	0146-0152
495	RDR0840	Freshwater	No	Yes	Pachypanchax patriciae	Aplocheilidae	Actinopterygii	Madagascar: Anjaridaina			AATGTAATCGTTACAGCTCATGCCTTCGTAATAATCTTCTTTATAGTAATACCAATCATAATTGGTGGTTTTGGCAACTGATTGGTGCCACTAATAATTGGTGCACCAGATATGGCATTTCCCCGAATAAACAACATAAGCTTTTGACTTCTACCTCCCTCCTTTCTTCTTCTCCTTGCCTCGTCCGGTGTTGAAGCTGGTGCAGGTACAGGGTGAACAGTATACCCCCCTCTTGCCGGAAACCTCGCACACGCCGGGGCATCAGTCGATCTAACCATCTTCTCTCTCCATCTAGCAGGTGTATCTTCTATTCTCGGGGCAATTAACTTTATTACAACAATTATTAATATAAAACCCCCAGCAATTTCACAGTACCAAACACCTTTATTTGTATGAGCT…	ON604340					F.M. Ratsoavina, A. Rakotoarison, R.D. Randrianiaina		2011	40750	River 0004-0008	-13.0079	49.1367	13.00788 S 49.13667 E	-13.00788,49.13667	13°00.473'S049°08.002'E	132m	0161-0170
496	RDR0842	Freshwater	No	Yes	Pachypanchax patriciae	Aplocheilidae	Actinopterygii	Madagascar: Anjaridaina			AATGTAATCGTTACAGCTCATGCCTTCGTAATAATCTTCTTTATAGTAATACCAATCATAATTGGTGGTTTTGGCAACTGATTGGTGCCACTAATAATTGGTGCACCAGATATGGCATTTCCCCGAATAAACAACATAAGCTTTTGACTTCTACCTCCCTCCTTTCTTCTTCTCCTTGCCTCGTCCGGTGTTGAAGCTGGTGCAGGTACAGGGTGAACAGTATACCCCCCTCTTGCCGGAAACCTCGCACACGCCGGGGCATCAGTCGATCTAACCATCTTCTCTCTCCATCTAGCAGGTGTATCTTCTATTCTCGGGGCAATTAACTTTATTACAACAATTATTAATATAAAACCCCCAGCAATTTCACAGTACCAAACACCTTTATTTGTATGAGCT…	ON604341					F.M. Ratsoavina, A. Rakotoarison, R.D. Randrianiaina		2011	40750	River 0004-0008	-13.0079	49.1367	13.00788 S 49.13667 E	-13.00788,49.13667	13°00.473'S049°08.002'E	132m	0176-0180
497	RDR0843	Freshwater	No	Yes	Pachypanchax patriciae	Aplocheilidae	Actinopterygii	Madagascar: Anjaridaina			AATGTAATCGTTACAGCTCATGCCTTCGTAATAATCTTCTTTATAGTAATACCAATCATAATTGGTGGTTTTGGCAACTGATTGGTGCCACTAATAATTGGTGCACCAGATATGGCATTTCCCCGAATAAACAACATAAGCTTTTGACTTCTACCTCCCTCCTTTCTTCTTCTCCTTGCCTCGTCCGGTGTTGAAGCTGGTGCAGGTACAGGGTGAACAGTATACCCCCCTCTTGCCGGAAACCTCGCACACGCCGGGGCATCAGTCGATCTAACCATCTTCTCTCTCCATCTAGCAGGTGTATCTTCTATTCTCGGGGCAATTAACTTTATTACAACAATTATTAATATAAAACCCCCAGCAATTTCACAGTACCAAACACCTTTATTTGTATGAGCT…	ON604342					F.M. Ratsoavina, A. Rakotoarison, R.D. Randrianiaina		2011	40750	River 0004-0008	-13.0079	49.1367	13.00788 S 49.13667 E	-13.00788,49.13667	13°00.473'S049°08.002'E	132m	0181-0190
498	RDR0844	Freshwater	No	Yes	Pachypanchax patriciae	Aplocheilidae	Actinopterygii	Madagascar: Anjaridaina			AATGTAATCGTTACAGCTCATGCCTTCGTAATAATCTTCTTTATAGTAATACCAATCATAATTGGTGGTTTTGGCAACTGATTGGTGCCACTAATAATTGGTGCACCAGATATGGCATTTCCCCGAATAAACAACATAAGCTTTTGACTTCTACCTCCCTCCTTTCTTCTTCTCCTTGCCTCGTCCGGTGTTGAAGCTGGTGCAGGTACAGGGTGAACAGTATACCCCCCTCTTGCCGGAAACCTCGCACACGCCGGGGCATCAGTCGATCTAACCATCTTCTCTCTCCATCTAGCAGGTGTATCTTCTATTCTCGGGGCAATTAACTTTATTACAACAATTATTAATATAAAACCCCCAGCAATTTCACAGTACCAAACACCTTTATTTGTATGAGCT…	ON604343					F.M. Ratsoavina, A. Rakotoarison, R.D. Randrianiaina		2011	40750	River 0004-0008	-13.0079	49.1367	13.00788 S 49.13667 E	-13.00788,49.13667	13°00.473'S049°08.002'E	132m	0191-0195
499	RDR0845	Freshwater	No	Yes	Pachypanchax patriciae	Aplocheilidae	Actinopterygii	Madagascar: Anjaridaina			AATGTAATCGTTACAGCTCATGCCTTCGTAATAATCTTCTTTATAGTAATACCAATCATAATTGGTGGTTTTGGCAACTGATTGGTGCCACTAATAATTGGTGCACCAGATATGGCATTTCCCCGAATAAACAACATAAGCTTTTGACTTCTACCTCCCTCCTTTCTTCTTCTCCTTGCCTCGTCCGGTGTTGAAGCTGGTGCAGGTACAGGGTGAACAGTATACCCCCCTCTTGCCGGAAACCTCGCACACGCCGGGGCATCAGTCGATCTAACCATCTTCTCTCTCCATCTAGCAGGTGTATCTTCTATTCTCGGGGCAATTAACTTTATTACAACAATTATTAATATAAAACCCCCAGCAATTTCACAGTACCAAACACCTTTATTTGTATGAGCT…	ON604344					F.M. Ratsoavina, A. Rakotoarison, R.D. Randrianiaina		2011	40750	River 0004-0008	-13.0079	49.1367	13.00788 S 49.13667 E	-13.00788,49.13667	13°00.473'S049°08.002'E	132m	0196-0200
500	RDR0846	Freshwater	No	Yes	Pachypanchax patriciae	Aplocheilidae	Actinopterygii	Madagascar: Anjaridaina			AATGTAATCGTTACAGCTCATGCCTTCGTAATAATCTTCTTTATAGTAATACCAATCATAATTGGTGGTTTTGGCAACTGATTGGTGCCACTAATAATTGGTGCACCAGATATGGCATTTCCCCGAATAAACAACATAAGCTTTTGACTTCTACCTCCCTCCTTTCTTCTTCTCCTTGCCTCGTCCGGTGTTGAAGCTGGTGCAGGTACAGGGTGAACAGTATACCCCCCTCTTGCCGGAAACCTCGCACACGCCGGGGCATCAGTCGATCTAACCATCTTCTCTCTCCATCTAGCAGGTGTATCTTCTATTCTCGGGGCAATTAACTTTATTACAACAATTATTAATATAAAACCCCCAGCAATTTCACAGTACCAAACACCTTTATTTGTATGAGCT…	ON604345					F.M. Ratsoavina, A. Rakotoarison, R.D. Randrianiaina		2011	40750	River 0004-0008	-13.0079	49.1367	13.00788 S 49.13667 E	-13.00788,49.13667	13°00.473'S049°08.002'E	132m	0201-0205
501	RDR0847	Freshwater	No	Yes	Pachypanchax patriciae	Aplocheilidae	Actinopterygii	Madagascar: Anjaridaina			AATGTAATCGTTACAGCTCATGCCTTCGTAATAATCTTCTTTATAGTAATACCAATCATAATTGGTGGTTTTGGCAACTGATTGGTGCCACTAATAATTGGTGCACCAGATATGGCATTTCCCCGAATAAACAACATAAGCTTTTGACTTCTACCTCCCTCCTTTCTTCTTCTCCTTGCCTCGTCCGGTGTTGAAGCTGGTGCAGGTACAGGGTGAACAGTATACCCCCCTCTTGCCGGAAACCTCGCACACGCCGGGGCATCAGTCGATCTAACCATCTTCTCTCTCCATCTAGCAGGTGTATCTTCTATTCTCGGGGCAATTAACTTTATTACAACAATTATTAATATAAAACCCCCAGCAATTTCACAGTACCAAACACCTTTATTTGTATGAGCT…	ON604346					F.M. Ratsoavina, A. Rakotoarison, R.D. Randrianiaina		2011	40750	River 0004-0008	-13.0079	49.1367	13.00788 S 49.13667 E	-13.00788,49.13667	13°00.473'S049°08.002'E	132m	0206-0214
502	RDR0848	Freshwater	Yes	Yes	Poecilia reticulata	Poeciliidae	Actinopterygii	Madagascar: Anjaridaina			AATGTAATCGTTACAGCTCATGCCTTTGTAATAATCTTTTTTATAGTCATACCAATCATAATCGGAGGCTTCGGTAATTGATTAGTCCCATTAATAATTGGCGCTCCTGACATAGCTTTTCCCCGAATAAATAATATAAGCTTCTGACTTTTACCACCCTCATTTCTCCTCCTCCTATCATCCTCCGGGGTGGAAGCAGGAGCCGGTACAGGATGAACTGTTTATCCCCCTCTTGCAAGCAATTTAGCCCACGCTGGACCATCCGTGGATTTAACTATTTTTTCACTTCACCTGGCGGGTATTTCTTCCATTTTAGGAGCAATTAACTTCATCACCACTATTATTAACATAAAACCCCCTGCAGCATCTCAATATCAAACACCTTTATTTGTATGATCT…	ON604469					F.M. Ratsoavina, A. Rakotoarison, R.D. Randrianiaina		2011	40750	River 0004-0008	-13.0079	49.1367	13.00788 S 49.13667 E	-13.00788,49.13667	13°00.473'S049°08.002'E	132m
503	RDR0852	Freshwater	Yes	Yes	Oreochromis sp. 1	Cichlidae	Actinopterygii	Madagascar: Ampandrana					TACCCTTGCCCTCGCTCTCAAAATCGGTTTAGCCCCTCTTCATGCTTGACTCCCCGAAGTTCTACAAGGACTAGACCTTACTACAGGATTGATTCTTTCAACCTGACAAAAACTTGCCCCCTTCGCCCTAATTCTTCAAATCCAACCTTCAAACTCAACCACCCTTATTATTTTAGGCCTCGCATCCACCCTCATTGGAGGGTGAGGTGGACTAAACCAGACACAACTCCGTAAAATTCTTGCATACTCATCAATCGCCCACCTAGGTTGAATAATTCTTGTTTTACAATTTTCCCCTTCAATCACACTCCTCACCCTTCTAACTTACCTCATCATAACATCCTCAACATTCCTCGTATTTAAACTCAACAAGTCCACAAATATTAATACTCTTGCCAC…	ON584948			F.M. Ratsoavina, A. Rakotoarison, R.D. Randrianiaina		2011	40750	River 0009-0010	-12.8924	49.2107	12.89242 S 49.21065 E	-12.89242,49.21065	12°53.545'S049°12.639'E	233m	0237-0240
504	RDR0853	Freshwater	No	Yes	Pachypanchax sp. 1	Aplocheilidae	Actinopterygii	Madagascar: Antsahalalina			AATGTAATCGTTACAGCTCATGCCTTCGTAATAATTTTCTTTATAGTAATACCAATCATAATTGGTGGTTTTGGCAACTGATTAGTACCACTAATAATTGGTGCACCAGATATGGCATTTCCCCGAATAAACAACATAAGCTTTTGACTTCTGCCTCCCTCCTTTCTTCTTCTCCTTGCCTCATCCGGTGTTGAAGCTGGTGCAGGTACAGGGTGGACAGTATATCCCCCTCTTGCCGGGAACCTCGCACACGCCGGGGCATCAGTCGATCTAACCATCTTCTCTCTCCATCTAGCAGGTGTGTCTTCTATTCTCGGGGCAATCAACTTTATTACAACAATTATTAATATAAAACCTCCAGCAATTTCACAGTACCAAACACCTTTATTTGTATGGGCA…	ON604369					F.M. Ratsoavina, A. Rakotoarison, R.D. Randrianiaina		2011	40750	River 0011-0013	-12.6814	49.2661	12.68143 S 49.2661 E	-12.68143,49.26610	12°40.886'S049°15.966'E	449m
505	RDR0854	(Freshwater)	No	Yes	Anguilla marmorata	Anguillidae	Actinopterygii	Madagascar: Antsahalalina			AATGTCATCGTCACAGCGCATGCCTTTGTAATGATTTTCTTTATAGTAATACCAGTAATAATTGGAGGATTTGGCAACTGACTTGTGCCATTAATGATCGGCGCTCCAGACATAGCATTTCCCCGAATAAACAATATAAGCTTCTGACTCTTACCACCATCATTTCTCCTTCTACTAGCCTCCTCAGGAGTAGAAGCTGGAGCTGGTACAGGTTGAACTGTATATCCGCCTCTAGCTGGAAACTTAGCCCACGCCGGAGCATCTGTTGACCTGACAATTTTCTCGCTTCACCTTGCAGGAATTTCATCAATCCTAGGAGCCATTAATTTTATCACTACAATTATTAACATGAAACCGCCTGCCATTACACAATACCAAACCCCTCTGTTTGTATGAGCT…	ON604024					F.M. Ratsoavina, A. Rakotoarison, R.D. Randrianiaina		2011	40750	River 0011-0013	-12.6814	49.2661	12.68143 S 49.2661 E	-12.68143,49.26610	12°40.886'S049°15.966'E	449m	0241-0246
506	RDR0855	(Freshwater)	No	Yes	Anguilla mossambica	Anguillidae	Actinopterygii	Madagascar: Antsahalalina	GGTCCCGCCTGCCCTGTGACCACAAAGTTTAACGGCCGCGGTATCCTGACCGTGCGAAGGTAGCGTAATCATTTGTCTTTTAAATAGAGACCTGTATGAACGGCATAACGAGGGTTTAACTGTCTCCTTCCCCTAGTCAATGAAATTGATCTGCCCGTGCAGAAGCGGACATAAACACATAAGACGAGAAGACCCTATGGAGCTTTAGACAAAAGATCAAACATGTAAAGAAACCAAACCAACCAAAAGGAGCACAAAGGCCACAAAACCCAACGTAAACTGATCCAAATGTCTTCGGTTGGGGCGACCATGGGGGAGAGAAAAGCCCCCACGAGGAACAGGGACAACCCTTAAACTAAGAGAAACACCTCTAAGTAACAGAAAATCTGACCAAAAATT…	ON611857	AATGTCATCGTCACAGCGCATGCCTTCGTAATGATTTTCTTTATAGTAATACCCGTAATAATTGGAGGGTTTGGCAACTGACTTGTGCCATTAATAATCGGCGCCCCAGATATAGCATTCCCCCGAATAAACAACATAAGCTTCTGACTTTTACCCCCGTCATTTCTTCTACTATTAGCCTCTTCGGGAGTAGAGGCTGGGGCTGGTACAGGTTGAACTGTATACCCACCTCTAGCTGGAAACTTAGCCCACGCCGGCGCATCTGTTGACCTAACAATTTTCTCACTTCACCTCGCAGGAATTTCATCAATTCTAGGAGCCATTAATTTTATTACTACAATCATTAACATGAAACCCCCTGCCATCACACAGTACCAAACCCCTCTATTTGTATGAGCT…	ON604029					F.M. Ratsoavina, A. Rakotoarison, R.D. Randrianiaina		2011	40750	River 0011-0013	-12.6814	49.2661	12.68143 S 49.2661 E	-12.68143,49.26610	12°40.886'S049°15.966'E	449m	0247-0252
507	RDR0858	Freshwater	Yes	Yes	Oreochromis sp. 1	Cichlidae	Actinopterygii	Madagascar: Saharena					TACCCTTGCCCTCGCTCTCAAAATCGGTTTAGCTCCTCTTCATGCTTGACTCCCCGAAGTTCTACAAGGACTAGACCTTACTACAGGATTGATTCTTTCAACCTGACAAAAACTTGCCCCCTTCGCCCTAATTCTTCAAATCCAACCTTCAAACTCAACCACCCTTATTATTTTGGGCCTCGCATCCACCCTCATTGGAGGGTGAGGTGGACTAAACCAGACACAACTCCGTAAAATTCTTGCATACTCATCAATCGCCCACCTAGGTTGAATAATTCTTGTTTTACAATTTTCCCCTTCAATCACACTCCTCGCCCTTCTAACTTACCTCATCATAACATCCTCAACATTCCTCGTATTTAAACTCAACAAGTCCACAAATATTAATACTCTTGCCAC…	ON584983			F.M. Ratsoavina, A. Rakotoarison, R.D. Randrianiaina		2011	40750	River 0091-0092	-12.5773	49.393	12.57728 S 49.39297 E	-12.57728,49.39297	12°34.637'S049°23.578'E	40m	0364-0270
508	RDR0861	(Freshwater)	No	Yes	Anguilla marmorata	Anguillidae	Actinopterygii	Madagascar: Saharena			AATGTCATCGTCACAGCGCATGCCTTTGTAATGATTTTCTTTATAGTAATACCAGTAATAATTGGAGGATTTGGCAACTGACTTGTGCCATTAATGATCGGCGCTCCAGACATAGCATTTCCCCGAATAAACAATATAAGCTTCTGACTCTTACCACCATCATTTCTCCTTCTACTAGCCTCCTCAGGAGTAGAAGCTGGAGCTGGTACAGGTTGAACTGTATATCCGCCTCTAGCTGGAAACTTAGCCCACGCCGGAGCATCTGTTGACCTGACAATTTTCTCGCTTCACCTTGCAGGAATTTCATCAATCCTAGGAGCCATTAATTTTATCACTACAATTATTAACATGAAACCGCCTGCCATTACACAATACCAAACCCCTCTGTTTGTATGAGCT…	ON604025					F.M. Ratsoavina, A. Rakotoarison, R.D. Randrianiaina		2011	40750	River 0091-0092	-12.5773	49.393	12.57728 S 49.39297 E	-12.57728,49.39297	12°34.637'S049°23.578'E	40m	0292-0296
509	RDR0864	(Freshwater)	No	Yes	Anguilla marmorata	Anguillidae	Actinopterygii	Madagascar			AATGTCATCGTCACAGCGCATGCCTTTGTAATGATTTTCTTTATAGTAATACCAGTAATAATTGGAGGATTTGGCAACTGACTTGTGCCATTAATGATCGGCGCTCCAGACATAGCATTTCCCCGAATAAACAATATAAGCTTCTGACTCTTACCACCATCATTTCTCCTTCTACTAGCCTCCTCAGGAGTAGAAGCTGGAGCTGGTACAGGTTGAACTGTATATCCGCCTCTAGCTGGAAACTTAGCCCACGCCGGAGCATCTGTTGACCTGACAATTTTCTCGCTTCACCTTGCAGGAATTTCATCAATCCTAGGAGCCATTAATTTTATCACTACAATTATTAACATGAAACCGCCTGCCATTACACAATACCAAACCCCTCTGTTTGTATGAGCT…	ON604022					F.M. Ratsoavina, A. Rakotoarison, R.D. Randrianiaina		2011	40751	River 0297-0301	-12.5244	49.404	12.52445 S 49.40395 E	-12.52445,49.40395	12°31.467'S049°24.237'E	160m	0351-0356
510	RDR0865	Freshwater	Yes	Yes	Oreochromis sp. 1	Cichlidae	Actinopterygii	Madagascar: Sahankazo					TACCCTTGCCCTCGCTCTCAAAATCGGTTTAGCTCCTCTTCATGCTTGACTCCCCGAAGTTCTACAAGGACTAGACCTTACTACAGGATTGATTCTTTCAACCTGACAAAAACTTGCCCCCTTCGCCCTAATTCTTCAAATCCAACCTTCAAACTCAACCACCCTTATTATTTTGGGCCTCGCATCCACCCTCATTGGAGGGTGAGGTGGACTAAACCAGACACAACTCCGTAAAATTCTTGCATACTCATCAATCGCCCACCTAGGTTGAATAATTCTTGTTTTACAATTTTCCCCTTCAATCACACTCCTCGCCCTTCTAACTTACCTCATCATAACATCCTCAACATTCCTCGTATTTAAACTCAACAAGTCCACAAATATTAATACTCTTGCCAC…	ON584982			F.M. Ratsoavina, A. Rakotoarison, R.D. Randrianiaina		2011	40751	River 0302-0306	-12.5024	49.4139	12.50242 S 49.41395 E	-12.50242,49.41395	12°30.145'S049°24.837'E	96m	0357-0362
511	RDR0868	(Freshwater)	No	Yes	Anguilla marmorata	Anguillidae	Actinopterygii	Madagascar: Antegnan'Agnivo			AATGTCATCGTCACAGCGCATGCCTTTGTAATGATTTTCTTTATAGTAATACCAGTAATAATTGGAGGATTTGGCAACTGACTTGTGCCATTAATGATCGGCGCTCCAGACATAGCATTTCCCCGAATAAACAATATAAGCTTCTGACTCTTACCACCATCATTTCTCCTTCTACTAGCCTCCTCAGGAGTAGAAGCTGGAGCTGGTACAGGTTGAACTGTATATCCGCCTCTAGCTGGAAACTTAGCCCACGCCGGAGCATCTGTTGACCTGACAATTTTCTCGCTTCACCTTGCAGGAATTTCATCAATCCTAGGAGCCATTAATTTTATCACTACAATTATTAACATGAAACCGCCTGCCATTACACAATACCAAACCCCTCTGTTTGTATGAGCT…	ON604023					F.M. Ratsoavina, A. Rakotoarison, R.D. Randrianiaina		2011	40751	River 0307-0312	-12.4702	49.3793	12.47017 S 49.37928 E	-12.47017,49.37928	12°28.021'S049°22.757'E	66m	0374-0379
512	RDR0869	Freshwater	Yes	Yes	Poecilia reticulata	Poeciliidae	Actinopterygii	Madagascar: Antegnan'Agnivo			AATGTAATCGTTACAGCTCATGCCTTTGTAATAATCTTTTTTATAGTCATACCAATCATAATCGGAGGCTTCGGTAATTGATTAGTCCCATTAATAATTGGCGCTCCTGACATAGCTTTTCCCCGAATAAATAATATAAGCTTCTGACTTTTACCACCCTCATTTCTCCTCCTCCTATCATCCTCCGGGGTGGAAGCAGGAGCCGGTACAGGATGAACTGTTTATCCCCCTCTTGCAAGCAATTTAGCCCACGCTGGACCATCCGTGGATTTAACTATTTTTTCACTTCACCTGGCGGGTATTTCTTCCATTTTAGGAGCAATTAACTTCATCACCACTATTATTAACATAAAACCCCCTGCAGCATCTCAATATCAAACACCTTTATTTGTATGATCT…	ON604475					F.M. Ratsoavina, A. Rakotoarison, R.D. Randrianiaina		2011	40751	River 0307-0312	-12.4702	49.3793	12.47017 S 49.37928 E	-12.47017,49.37928	12°28.021'S049°22.757'E	66m	0380-0391
513	RDR0870	Freshwater	Yes	Yes	Poecilia reticulata	Poeciliidae	Actinopterygii	Madagascar: Antegnan'Agnivo			AATGTAATCGTTACAGCTCATGCCTTTGTAATAATCTTTTTTATAGTCATACCAATCATAATCGGAGGCTTCGGTAATTGATTAGTCCCATTAATAATTGGCGCTCCTGACATAGCTTTTCCCCGAATAAATAATATAAGCTTCTGACTTTTACCACCCTCATTTCTCCTCCTCCTATCATCCTCCGGGGTGGAAGCAGGAGCCGGTACAGGATGAACTGTTTATCCCCCTCTTGCAAGCAATTTAGCCCACGCTGGACCATCCGTGGATTTAACTATTTTTTCACTTCACCTGGCGGGTATTTCTTCCATTTTAGGAGCAATTAACTTCATCACCACTATTATTAACATAAAACCCCCTGCAGCATCTCAATATCAAACACCTTTATTTGTATGATCT…	ON604476					F.M. Ratsoavina, A. Rakotoarison, R.D. Randrianiaina		2011	40751	River 0307-0312	-12.4702	49.3793	12.47017 S 49.37928 E	-12.47017,49.37928	12°28.021'S049°22.757'E	66m
514	RDR0871	Freshwater	Yes	Yes	Poecilia reticulata	Poeciliidae	Actinopterygii	Madagascar: Antegnan'Agnivo			AATGTAATCGTTACAGCTCATGCCTTTGTAATAATCTTTTTTATAGTCATACCAATCATAATCGGAGGCTTCGGTAATTGATTAGTCCCATTAATAATTGGCGCTCCTGACATAGCTTTTCCCCGAATAAATAATATAAGCTTCTGACTTTTACCACCCTCATTTCTCCTCCTCCTATCATCCTCCGGGGTGGAAGCAGGAGCCGGTACAGGATGAACTGTTTATCCCCCTCTTGCAAGCAATTTAGCCCACGCTGGACCATCCGTGGATTTAACTATTTTTTCACTTCACCTGGCGGGTATTTCTTCCATTTTAGGAGCAATTAACTTCATCACCACTATTATTAACATAAAACCCCCTGCAGCATCTCAATATCAAACACCTTTATTTGTATGATCT…	ON604477					F.M. Ratsoavina, A. Rakotoarison, R.D. Randrianiaina		2011	40751	River 0307-0312	-12.4702	49.3793	12.47017 S 49.37928 E	-12.47017,49.37928	12°28.021'S049°22.757'E	66m	0392-0414
515	RDR0875	Freshwater	No	Yes	Glossogobius ankaranensis	Gobiidae	Actinopterygii	Madagascar: Grotte Andrafiabe - Ankarana National Park			TAGCCTTTCCTCGAATAAACAACATAAGCTTTTGATTATTACCCCCTTCCTTCCTTCTCCTTCTTTCCTCCTCTTGAATTGAAGCAGGGGCAGGAACAGGATGAACAGTATACCCCCCACTAGCAGGAAACCTCGCACACGCAGGAGCATCAGTAGATTTAACTATTTTTTCCCTTCACCTTGCGGGTATTTCTTCTATCCTCGGGGCCATTAATTTTATTACTACAATTTTAAATATGAAGCCCCCAGCAATTTCACAATACCAAACGCCACTCTTTGTGTGGGCAGTCCTAGTCACTGCCGTATTATTACTTCTTTCCCTCCCAGTCCTTGCTGCAGGCATTACAATACTACTCACAGACCGAAATCTAAATACAACATTTTT	ON604191					F.M. Ratsoavina, A. Rakotoarison, R.D. Randrianiaina		2011	40754	Pond							0538-0581
516	RDR0877	Freshwater	No	Yes	Glossogobius ankaranensis	Gobiidae	Actinopterygii	Madagascar: Grotte Andrafiabe - Ankarana National Park			TAGCCTTTCCTCGAATAAACAACATAAGCTTTTGATTATTACCCCCTTCCTTCCTTCTCCTTCTTTCCTCCTCTTGAATTGAAGCAGGGGCAGGAACAGGATGAACAGTATACCCCCCACTAGCAGGAAACCTCGCACACGCAGGAGCATCAGTAGATTTAACTATTTTTTCCCTTCACCTTGCGGGTATTTCTTCTATCCTCGGGGCCATTAATTTTATTACTACAATTTTAAATATGAAGCCCCCAGCAATTTCACAATACCAAACGCCACTCTTTGTGTGGGCAGTCCTAGTCACTGCCGTATTATTACTTCTTTCCCTCCCAGTCCTTGCTGCAGGCATTACAATACTACTCACAGACCGAAATCTAAATACAACATTTTT	ON604192					F.M. Ratsoavina, A. Rakotoarison, R.D. Randrianiaina		2011	40754	Pond							0623-0650
517	RDR0878	Freshwater	No	Yes	Glossogobius ankaranensis	Gobiidae	Actinopterygii	Madagascar: Grotte Andrafiabe - Ankarana National Park	TTAACGGCCGCGGTATTTTGACCGTGCGAAGGTAGCGTAATCACTTGTCTTTTAAATAGAGACCTGTATGAATGGCATAACGAGGGCTGAACTGTCTCCTCCCCCCAGTCAATGAAATTGATCTATCCGTGCAGAAGCGGATATAATTACATAAGACGAGAAGACCCTATGGAGCTTAAGACACAAGAGTAGCCCACGGAAAGCCCCTAGACTAACTAGAAGAAATATTGGTATCTGCCCTATGTCTTTGGTTGGGGCGACCGCGGGGAAACAATAAACCCCCACGTGGAACGGATAACCCGAAACAAGACCCACAAGTCAAACAAACAGAATTTCTGACCAAATGATCCGGCAAGCCGATCAACGGACCCAGTTACCCTAGGGATAACAGCGCAATCC…	ON611909	TAGCCTTTCCTCGAATAAACAACATAAGCTTTTGATTATTACCCCCTTCCTTCCTTCTCCTTCTTTCCTCCTCTTGAATTGAAGCAGGGGCAGGAACAGGATGAACAGTATACCCCCCACTAGCAGGAAACCTCGCACACGCAGGAGCATCAGTAGATTTAACTATTTTTTCCCTTCACCTTGCGGGTATTTCTTCTATCCTCGGGGCCATTAATTTTATTACTACAATTTTAAATATGAAGCCCCCAGCAATTTCACAATACCAAACGCCACTCTTTGTGTGGGCAGTCCTAGTCACTGCCGTATTATTACTTCTTTCCCTCCCAGTCCTTGCTGCAGGCATTACAATACTACTCACAGACCGAAATCTAAATACAACATTTTT	ON604190					F.M. Ratsoavina, A. Rakotoarison, R.D. Randrianiaina		2011	40754	Pond							0651-0666
518	RDR0879	Freshwater	No	Yes	Glossogobius ankaranensis	Gobiidae	Actinopterygii	Madagascar: Grotte Andrafiabe - Ankarana National Park			ATAGCCTTTCCTCGAATAAACAACATAAGCTTTTGATTATTACCCCCTTCCTTCCTTCTCCTTCTTTCCTCCTCTTGAATTGAAGCAGGGGCAGGAACAGGATGAACAGTATACCCCCCACTAGCAGGAAACCTCGCACACGCAGGAGCATCAGTAGATTTAACTATTTTTTCCCTTCACCTTGCGGGTATTTCTTCTATCCTCGGGGCCATTAATTTTATTACTACAATTTTAAATATGAAGCCCCCAGCAATTTCACAATACCAAACGCCACTCTTTGTGTGGGCAGTCCTAGTCACTGCCGTATTATTACTTCTTTCCCTCCCAGTCCTTGCTGCAGGCATTACAATACTACTCACAGACCGAAATCTAAATACAACATTTTT	ON604189					F.M. Ratsoavina, A. Rakotoarison, R.D. Randrianiaina		2011	40754	Pond							0667-0673
519	RDR0901	Freshwater	No	Yes	Eleotridae	Eleotridae	Actinopterygii	Madagascar: Grotte des crocodiles	GTTTAACGGCCGCGGTATTTTGACCGTGCGAAGGTAGCGTAATCACTTGTCTTTTAAATGAAGACCAGTATGAATGGCATAACGAGGGCTAAGCTGTCTCCTTTTTCCAGTCAATGAAATTGATCTGCCCGTGCAGAAGCGGGCATACAAACACAAGACGAGAAGACCCTATGGAGCTTTAGACACCAAGACAGCCCACACTAACATCCTATTACCCCAATAAAGGATAACCAATTGGCCTCTGTCTAATTGTCTTTGGTTGGGGCGACCGCGGAGAAACAAAAAACCCCCGCGTGGAATGGGACCAAACCCCTTAAAGCCAGAGCCACAGCTCTAATCAGCAGAACTTCTGACCAATAAAGATCCGGCAAAGCCGATCGACGGACCGAGTTACCCTAG…	ON611902	AATGTTATCGTTACAGCACATGCTTTCGTAATAATTTTCTTTATAGTAATACCAGTCATAATCGGGGGCTTCGGAAATTGACTTATCCCCCTAATAATCGGCGCACCCGACATGGCATTCCCCCGAATAAATAACATAAGCTTTTGACTTCTTCCCCCCTCCTTTTTACTCCTCTTGGCCTCATCCGGGGTCGAAGCCGGGGCAGGAACGGGGTGAACCGTATACCCGCCCCTTGCAGGTAACCTCGCACACGCGGGAGCCTCTGTCGACCTAACAATTTTTTCACTTCACTTAGCGGGTATCTCCTCTATTTTAGGTGCAATTAATTTTATTACTACGATCCTTAATATGAAGCCCCCAGCCATTACACAGTACCAGACACCCCTTTTCGTCTGAGCT…	ON604160					F.M. Ratsoavina, A. Rakotoarison, R.D. Randrianiaina		2011	40755	River							0808-0813
520	RDR0903	(Freshwater)	No	Yes	Eleotris klunzingerii	Eleotridae	Actinopterygii	Madagascar: Grotte des crocodiles			AATGTCATCGTTACGGCCCATGCCTTCGTGATGATTTTCTTTATAGTAATACCAATTATGATCGGCGGATTTGGAAATTGACTAATCCCTTTAATAATTGGCGCCCCAGACATGGCCTTCCCACGAATAAACAACATAAGCTTCTGGCTCCTCCCTCCTTCCTTTCTCCTTCTTCTCGCCTCCTCTGGAGTCGAAGCAGGGGCTGGCACAGGATGGACCGTTTACCCCCCTCTGGCAGGAAACCTCGCCCACGCAGGGGCCTCTGTAGATCTAACAATCTTCTCCCTTCACCTAGCCGGTGTGTCTTCAATTCTAGGGGCTATTAACTTTATCACTACAATTATCAATATAAAACCCCCCGCAATTTCCCAATACCAGACACCCCTCTTCGTCTGAGCC…	ON604172					F.M. Ratsoavina, A. Rakotoarison, R.D. Randrianiaina		2011	40755	River							0822-0830
521	RDR0904	Freshwater	Yes	Yes	Oreochromis sp. 1	Cichlidae	Actinopterygii	Madagascar: Mananjeba East RN5a					TACCCTTGCCCTCGCTCTCAAAATCGGTTTAGCCCCTCTTCATGCTTGACTCCCCGAAGTTCTACAAGGACTAGACCTTACTACAGGATTGATTCTTTCAACCTGACAAAAACTTGCCCCCTTCGCCCTAATTCTTCAAATCCAACCTTCAAACTCAACCACCCTTATTATTTTAGGCCTCGCATCCACCCTCATTGGAGGGTGAGGTGGACTAAACCAGACACAACTCCGTAAAATTCTTGCATACTCATCAATCGCCCACCTAGGTTGAATAATTCTTGTTTTACAATTTTCCCCTTCAATCACACTCCTCACCCTTCTAACTTACCTCATCATAACATCCTCAACATTCCTCGTA	ON584964			A. Rakotoarison, R.D. Randrianiaina		2011	40756	River 0831-0833	-13.2078	49.1603	13.20783 S 49.16027 E	-13.20783,49.16027	13°12.470'S049°09.616'E	53m	0892-0898
522	RDR0905	Freshwater	Yes	Yes	Oreochromis sp. 1	Cichlidae	Actinopterygii	Madagascar: Mananjeba East RN5a					TCCAACCTTCAAACTCAACCACCCTTATTATTTTGGGCCTCGCATCCACCCTCATTGGAGGGTGAGGTGGACTAAACCAGACACAACTCCGTAAAATTCTTGCATACTCATCAATCGCCCACCTAGGTTGAATAATTCTTGTTTTACAATTTTCCCCTTCAATCACACTCCTCGCCCTTCTAACTTACCTCATCATAACATCCTCAACATTCCTCGTATTTAAACTCAACAAGTCCACAAATATTAATACTCTTGCCACATCCTGAGCAAAAGCCCCCGCCCTCACAGCCCTCACCCCCCTCATTCTCCTTTCACTAGGAGGCCTCCCCCCTCTCACAGGCTTCATACCAAAATGGCTAATTCTTCAAGAATTAACCAAACAAGGCCTTGCCCCTACCG…	ON584984			A. Rakotoarison, R.D. Randrianiaina		2011	40756	River 0831-0833	-13.2078	49.1603	13.20783 S 49.16027 E	-13.20783,49.16027	13°12.470'S049°09.616'E	53m	0899-0904
523	RDR0906	Freshwater	Yes	Yes	Oreochromis sp. 1	Cichlidae	Actinopterygii	Madagascar: Mananjeba East RN5a					CTAGACCTTACTACAGGATTGATTCTTTCAACCTGACAAAAACTTGCCCCCTTCGCCCTAATTCTTCAAATCCAACCTTCAAACTCAACCACCCTTATTATTTTAGGCCTCGCATCCACCCTCATTGGAGGGTGAGGTGGACTAAACCAGACACAACTCCGTAAAATTCTTGCATACTCATCAATCGCCCACCTAGGTTGAATAATTCTTGTTTTACAATTTTCCCCTTCAATCACACTCCTCACCCTTCTAACTTACCTCATCATAACATCCTCAACATTCCTCGTATTTAAACTCAACAAGTCCACAAATATTAATACTCTTGCCACATCCTGAGCAAAAGCCCCCGCCCTCACAGCCCTCACCCCCCTCATTCTCCTTTCACTAGGGGGCCTCCCC…	ON584986			A. Rakotoarison, R.D. Randrianiaina		2011	40756	River 0831-0833	-13.2078	49.1603	13.20783 S 49.16027 E	-13.20783,49.16027	13°12.470'S049°09.616'E	53m	0905-0911
524	RDR0907	Freshwater	Yes	Yes	Oreochromis sp. 1	Cichlidae	Actinopterygii	Madagascar: Mananjeba East RN5a					TACCCTTGCCCTCGCTCTCAAAATCGGTTTAGCCCCTCTTCATGCTTGACTCCCCGAAGTTCTACAAGGACTAGACCTTACTACAGGATTGATTCTTTCAACCTGACAAAAACTTGCCCCCTTCGCCCTAATTCTTCAAATCCAACCTTCAAACTCAACCACCCTTATTATTTTAGGCCTCGCATCCACCCTCATTGGAGGGTGAGGTGGACTAAACCAGACACAACTCCGTAAAATTCTTGCATACTCATCAATCGCCCACCTAGGTTGAATAATTCTTGTTTTACAATTTTCCCCTTCAATCACACTCCTCACCCTTCTAACTTACCTCATCATAACATCCTCAACATTCCTCGTATTTAAACTCAACAAGTCCACAAATATTAATACTCTTGCCAC…	ON584965			A. Rakotoarison, R.D. Randrianiaina		2011	40756	River 0831-0833	-13.2078	49.1603	13.20783 S 49.16027 E	-13.20783,49.16027	13°12.470'S049°09.616'E	53m	0912-0916
525	RDR0910	Freshwater	No	Yes	Pachypanchax patriciae	Aplocheilidae	Actinopterygii	Madagascar: Mananjeba East RN5a	TTTTAAATGAAGACCTGTATGAATGGCATCACGAGGGCTTAACTGTCTCCTTCCCCCAGTCAATGAAATTGATCTCCCCGTGCAGAAGCGGGGATAGACCCATAAGACGAGAAGACCCTATGGAGCTTCAGATACAAGTTCAGCCCATGTTAATGACCTTAATTAAAAGAATAAACCAATTGAATCCTGTCCTAGTATCTTTGGTTGGGGCGACCATGGAGTATAACAAAACCCCCATGAGGTATAAACATAAAATGTTTAAACTAAGAGTGACAACTCTAAGCAACAGAACCTCTGACCTTAAGATCCGGCATGCCGATCAACGAACCGAGTTACCCTAGGGATAACAGCGCAATCCCCTTTTAGAGCCCACATCGACAAGGGGGTTTACGACCTCGA	ON611952	AATGTAATCGTTACAGCTCATGCCTTCGTAATAATCTTCTTTATAGTAATACCAATCATAATTGGTGGTTTTGGCAACTGATTGGTGCCACTAATAATTGGTGCACCAGATATGGCATTTCCCCGAATAAACAACATAAGCTTTTGACTTCTACCTCCCTCCTTTCTTCTTCTCCTTGCCTCGTCCGGTGTTGAAGCTGGTGCAGGTACAGGGTGAACAGTATACCCCCCTCTTGCCGGAAACCTCGCACACGCCGGGGCATCAGTCGATCTAACCATCTTCTCTCTCCATCTAGCAGGTGTATCTTCTATTCTCGGGGCAATTAACTTTATTACAACAATTATTAATATAAAACCCCCAGCAATTTCACAGTACCAAACACCTTTATTTGTATGAGCT…	ON604332					A. Rakotoarison, R.D. Randrianiaina		2011	40756	River 0831-0833	-13.2078	49.1603	13.20783 S 49.16027 E	-13.20783,49.16027	13°12.470'S049°09.616'E	53m	0926-0933
526	RDR0911	Freshwater	No	Yes	Pachypanchax patriciae	Aplocheilidae	Actinopterygii	Madagascar: Mananjeba East RN5a			AATGTAATCGTTACAGCTCATGCCTTCGTAATAATCTTCTTTATAGTAATACCAATCATAATTGGTGGTTTTGGCAACTGATTGGTGCCACTAATAATTGGTGCACCAGATATGGCATTTCCCCGAATAAACAACATAAGCTTTTGACTTCTACCTCCCTCCTTTCTTCTTCTCCTTGCCTCGTCCGGTGTTGAAGCTGGTGCAGGTACAGGGTGAACAGTATACCCCCCTCTTGCCGGAAACCTCGCACACGCCGGGGCATCAGTCGATCTAACCATCTTCTCTCTCCATCTAGCAGGTGTATCTTCTATTCTCGGGGCAATTAACTTTATTACAACAATTATTAATATAAAACCCCCAGCAATTTCACAGTACCAAACACCTTTATTTGTATGAGCT…	ON604352					A. Rakotoarison, R.D. Randrianiaina		2011	40756	River 0831-0833	-13.2078	49.1603	13.20783 S 49.16027 E	-13.20783,49.16027	13°12.470'S049°09.616'E	53m	0934-0943
[truncated: 1,823 more rows]
